# Supplementary material for: The structure of kaliophilite KAlSiO4, a long-lasting crystallographic problem
Source: IUCrJ. 2020 Sep 29;7(Pt 6):1070–83. doi: 10.1107/S2052252520012270 (PMC7642771; doi:10.1107/S2052252520012270)
Supplement: Supplementary file 1 [file m-07-01070-sup1.cif]

data_I
#==============================================================================

# PROCESSING SUMMARY (IUCr Office Use Only)

_journal_date_recd_electronic      2020-05-14
_journal_date_to_coeditor         ?
_journal_date_from_coeditor       ?
_journal_date_accepted     2020-09-04
_journal_date_printers_first      ?
_journal_date_printers_final      ?
_journal_date_proofs_out          ?
_journal_date_proofs_in           ?
_journal_coeditor_name            ?
_journal_coeditor_code      FC5047SUP1
_journal_coeditor_notes
; ?
;
_journal_paper_category      FA
_journal_techeditor_code      M201227
_iucr_compatibility_tag          ACTA95
_journal_techeditor_notes  
;
;
_journal_coden_ASTM               ?
_journal_name_full                ?
_journal_year                     ?
_journal_volume                   ?
_journal_issue                    ?
_journal_page_first               ?
_journal_page_last                ?
_journal_suppl_publ_number        ?
_journal_suppl_publ_pages         ?

#==============================================================================

 
_audit_creation_method            'SHELXL-2018/1'
_shelx_SHELXL_version_number      '2018/1'
_chemical_name_systematic         ?
_chemical_name_common             kaliophilite
_chemical_melting_point           ?
_chemical_formula_moiety          'Al27 O108 Si27, 24.668(K), 2.332(Na)'
_chemical_formula_sum
 'Al27 K24.67 Na2.33 O108 Si27'
_chemical_formula_weight          4233.03

loop_
 _atom_type_symbol
 _atom_type_description
 _atom_type_scat_dispersion_real
 _atom_type_scat_dispersion_imag
 _atom_type_scat_source
 'Si'  'Si'   0.0817   0.0704
 'International Tables Vol C Tables 4.2.6.8 and 6.1.1.4'
 'Al'  'Al'   0.0645   0.0514
 'International Tables Vol C Tables 4.2.6.8 and 6.1.1.4'
 'O'  'O'   0.0106   0.0060
 'International Tables Vol C Tables 4.2.6.8 and 6.1.1.4'
 'K'  'K'   0.2009   0.2494
 'International Tables Vol C Tables 4.2.6.8 and 6.1.1.4'
 'Na'  'Na'   0.0362   0.0249
 'International Tables Vol C Tables 4.2.6.8 and 6.1.1.4'
 
_space_group_crystal_system       trigonal
_space_group_IT_number            143
_space_group_name_H-M_alt         'P 3'
_space_group_name_Hall            'P 3'
 
_shelx_space_group_comment
;
The symmetry employed for this shelxl refinement is uniquely defined
by the following loop, which should always be used as a source of
symmetry information in preference to the above space-group names.
They are only intended as comments.
;
 
loop_
 _space_group_symop_operation_xyz
 'x, y, z'
 '-y, x-y, z'
 '-x+y, -x, z'
 
_cell_length_a                    27.0597(16)
_cell_length_b                    27.0597(16)
_cell_length_c                    8.5587(6)
_cell_angle_alpha                 90
_cell_angle_beta                  90
_cell_angle_gamma                 120
_cell_volume                      5427.3(7)
_cell_formula_units_Z             2
_cell_measurement_temperature     293(2)
_cell_measurement_reflns_used     127892
_cell_measurement_theta_min       0.869
_cell_measurement_theta_max       37.623
 
_exptl_crystal_description        'prismatic'
_exptl_crystal_colour             'translucent white'
_exptl_crystal_density_meas       ?
_exptl_crystal_density_method     'none'
_exptl_crystal_density_diffrn     2.590          
_exptl_crystal_F_000              4174.7
_exptl_transmission_factor_min    ?
_exptl_transmission_factor_max    ?
_exptl_crystal_size_max           0.3
_exptl_crystal_size_mid           0.1
_exptl_crystal_size_min           0.1
_exptl_absorpt_coefficient_mu     1.630
_shelx_estimated_absorpt_T_min    ?
_shelx_estimated_absorpt_T_max    ?
_exptl_absorpt_correction_type   multi-scan
_exptl_absorpt_correction_T_min  0.5228
_exptl_absorpt_correction_T_max  0.7474
_exptl_absorpt_process_details
;
 SADABS 2016/2: Krause, L., Herbst-Irmer, R., Sheldrick G.M. & Stalke D.,
 J. Appl. Cryst. 48 (2015) 3-10
;
_exptl_absorpt_special_details    ?
_diffrn_ambient_temperature       293(2)
_diffrn_radiation_wavelength      0.71073
_diffrn_radiation_type            MoK\a
_diffrn_source                    'conventional X-ray tube'
_diffrn_measurement_device_type   'Bruker Smart Breeze diffractometer equipped with an air-cooled CCD detector'
_diffrn_measurement_method        'profile data from theta/2theta (\q/2\q) scans'
_diffrn_detector_area_resol_mean  ?
_diffrn_reflns_number             127892
_diffrn_reflns_av_unetI/netI      0.0646
_diffrn_reflns_av_R_equivalents   0.0613
_diffrn_reflns_limit_h_min        -46
_diffrn_reflns_limit_h_max        30
_diffrn_reflns_limit_k_min        -39
_diffrn_reflns_limit_k_max        46
_diffrn_reflns_limit_l_min        -14
_diffrn_reflns_limit_l_max        14
_diffrn_reflns_theta_min          0.869
_diffrn_reflns_theta_max          37.623
_diffrn_reflns_theta_full         25.242
_diffrn_measured_fraction_theta_max   0.995
_diffrn_measured_fraction_theta_full  0.999
_diffrn_reflns_Laue_measured_fraction_max    0.995
_diffrn_reflns_Laue_measured_fraction_full   0.999
_diffrn_reflns_point_group_measured_fraction_max   0.992
_diffrn_reflns_point_group_measured_fraction_full  0.999
_reflns_number_total              37707
_reflns_number_gt                 33165
_reflns_threshold_expression      'I > 2\s(I)'
_reflns_Friedel_coverage          0.995
_reflns_Friedel_fraction_max      0.989
_reflns_Friedel_fraction_full     0.999
 
_reflns_special_details
;
 Reflections were merged by SHELXL according to the crystal
 class for the calculation of statistics and refinement.
 
 _reflns_Friedel_fraction is defined as the number of unique
 Friedel pairs measured divided by the number that would be
 possible theoretically, ignoring centric projections and
 systematic absences.
;
 
_computing_data_collection        ?
_computing_cell_refinement        ?
_computing_data_reduction         ?
_computing_structure_solution     ?
_computing_structure_refinement 'SHELXL-2018/1 (Sheldrick, 2018)'
_computing_molecular_graphics     ?
_computing_publication_material   ?
_refine_special_details
;
 Refined as a 2-component inversion twin.
;
_refine_ls_structure_factor_coef  Fsqd
_refine_ls_matrix_type            full
_refine_ls_weighting_scheme       calc
_refine_ls_weighting_details
'w=1/[\s^2^(Fo^2^)+(0.0519P)^2^+59.5879P] where P=(Fo^2^+2Fc^2^)/3'
_atom_sites_solution_primary      ?
_atom_sites_solution_secondary    ?
_atom_sites_solution_hydrogens    .
_refine_ls_hydrogen_treatment     undef
_refine_ls_extinction_method      none
_refine_ls_extinction_coef        .
_refine_ls_abs_structure_details
;
 Twinning involves inversion, so Flack parameter cannot be determined
;
_refine_ls_abs_structure_Flack    ?
_chemical_absolute_configuration  ?
_refine_ls_number_reflns          37707
_refine_ls_number_parameters      589
_refine_ls_number_restraints      1
_refine_ls_R_factor_all           0.0898
_refine_ls_R_factor_gt            0.0768
_refine_ls_wR_factor_ref          0.1822
_refine_ls_wR_factor_gt           0.1733
_refine_ls_goodness_of_fit_ref    1.021
_refine_ls_restrained_S_all       1.021
_refine_ls_shift/su_max           0.002
_refine_ls_shift/su_mean          0.000
 
loop_
 _atom_site_label
 _atom_site_type_symbol
 _atom_site_fract_x
 _atom_site_fract_y
 _atom_site_fract_z
 _atom_site_U_iso_or_equiv
 _atom_site_adp_type
 _atom_site_occupancy
 _atom_site_site_symmetry_order  
 _atom_site_calc_flag
 _atom_site_refinement_flags_posn
 _atom_site_refinement_flags_adp
 _atom_site_refinement_flags_occupancy
 _atom_site_disorder_assembly
 _atom_site_disorder_group
Si1 Si 0.09924(11) 0.11138(11) 0.4140(3) 0.0068(4) Uiso 1 1 d . . . . .
Si2 Si 0.55737(10) 0.33319(11) 0.4128(3) 0.0053(4) Uiso 1 1 d . . . . .
Si3 Si 0.33441(12) 0.55747(12) 0.5304(3) 0.0084(4) Uiso 1 1 d . . . . .
Si4 Si 0.22310(11) 0.21035(11) -0.0875(3) 0.0070(4) Uiso 1 1 d . . . . .
Si5 Si 0.34143(10) 0.22784(11) 0.4136(3) 0.0055(4) Uiso 1 1 d . . . . .
Si6 Si 0.44961(11) 0.34350(11) 0.0296(3) 0.0083(4) Uiso 1 1 d . . . . .
Si7 Si 0.43609(11) 0.44768(11) 0.5296(3) 0.0077(4) Uiso 1 1 d . . . . .
Si8 Si 0.31529(11) 0.43286(11) -0.0803(3) 0.0056(4) Uiso 1 1 d . . . . .
Si9 Si 0.21100(12) 0.31301(12) 0.4173(3) 0.0081(4) Uiso 1 1 d . . . . .
Al1 Al 0.09923(11) 0.11153(12) 0.0345(3) 0.0041(4) Uiso 1 1 d . . . . .
Al2 Al 0.55724(11) 0.33339(12) 0.0351(3) 0.0026(4) Uiso 1 1 d . . . . .
Al3 Al 0.33425(13) 0.55732(12) -0.0905(3) 0.0062(4) Uiso 1 1 d . . . . .
Al4 Al 0.22281(11) 0.21004(11) 0.5344(3) 0.0032(4) Uiso 1 1 d . . . . .
Al5 Al 0.34136(11) 0.22777(11) 0.0341(3) 0.0037(4) Uiso 1 1 d . . . . .
Al6 Al 0.44953(12) 0.34359(12) 0.4119(3) 0.0062(4) Uiso 1 1 d . . . . .
Al7 Al 0.43585(12) 0.44762(12) -0.0890(3) 0.0065(4) Uiso 1 1 d . . . . .
Al8 Al 0.31468(11) 0.43245(11) 0.5315(3) 0.0038(4) Uiso 1 1 d . . . . .
Al9 Al 0.21017(12) 0.31216(12) 0.0321(3) 0.0060(4) Uiso 1 1 d . . . . .
Na1 Na 0.000000 0.000000 0.2281(8) 0.0055(10) Uiso 1 3 d S . P . .
K2 K 0.666667 0.333333 0.2233(6) 0.0203(8) Uani 1 3 d S T P . .
K3 K 0.333333 0.666667 0.2204(5) 0.0115(6) Uani 1 3 d S T P . .
K4 K 0.21968(10) 0.12546(10) 0.2240(3) 0.0138(4) Uani 1 1 d . . . . .
K5 K 0.45206(9) 0.19438(11) 0.2227(3) 0.0158(4) Uani 1 1 d . . . . .
K6 K 0.55861(9) 0.45457(8) 0.2217(3) 0.0115(3) Uani 1 1 d . . . . .
K7 K 0.40894(9) 0.52962(11) 0.2223(3) 0.0164(4) Uani 1 1 d . . . . .
K8 K 0.23749(10) 0.44551(12) 0.2241(3) 0.0171(4) Uani 1 1 d . . . . .
K9 K 0.08551(10) 0.21376(10) 0.2244(3) 0.0163(4) Uani 1 1 d . . . . .
K10 K 0.33263(12) 0.34074(11) 0.2222(3) 0.0189(4) Uani 1 1 d . . . . .
K11 K 0.33095(9) 0.32094(9) 0.7230(3) 0.0129(3) Uani 1 1 d . . . . .
O1 O 0.0821(4) 0.1046(4) 0.2256(12) 0.0236(16) Uiso 1 1 d . . . . .
O2 O 0.5691(3) 0.3533(3) 0.2248(7) 0.0063(9) Uiso 1 1 d . . . . .
O3 O 0.3127(4) 0.5490(4) 0.7197(11) 0.0232(17) Uiso 1 1 d . . . . .
O4 O 0.2040(3) 0.2010(3) 0.7251(9) 0.0141(12) Uiso 1 1 d . . . . .
O5 O 0.3264(3) 0.2315(3) 0.2244(9) 0.0128(12) Uiso 1 1 d . . . . .
O6 O 0.4481(3) 0.3312(4) 0.2197(10) 0.0167(13) Uiso 1 1 d . . . . .
O7 O 0.4335(4) 0.4321(4) 0.7200(11) 0.0187(15) Uiso 1 1 d . . . . .
O8 O 0.3121(3) 0.4296(3) 0.7272(9) 0.0141(12) Uiso 1 1 d . . . . .
O9 O 0.2014(4) 0.3044(4) 0.2259(11) 0.0227(16) Uiso 1 1 d . . . . .
O10 O 0.0614(3) 0.1333(3) 0.5126(9) 0.0150(13) Uiso 1 1 d . . . . .
O11 O 0.0864(4) 0.0494(4) 0.4718(11) 0.0188(15) Uiso 1 1 d . . . . .
O12 O 0.3713(3) 0.1878(3) 0.4334(8) 0.0103(11) Uiso 1 1 d . . . . .
O13 O 0.5381(3) 0.2649(3) 0.4238(8) 0.0126(12) Uiso 1 1 d . . . . .
O14 O 0.6179(3) 0.3717(3) 0.5114(8) 0.0105(11) Uiso 1 1 d . . . . .
O15 O 0.4769(3) 0.5177(3) 0.5075(8) 0.0101(11) Uiso 1 1 d . . . . .
O16 O 0.4013(4) 0.6054(4) 0.5118(10) 0.0184(15) Uiso 1 1 d . . . . .
O17 O 0.2945(4) 0.5776(4) 0.4363(11) 0.0221(16) Uiso 1 1 d . . . . .
O18 O 0.1467(4) 0.2871(3) 0.4902(9) 0.0156(13) Uiso 1 1 d . . . . .
O19 O 0.1685(4) 0.1632(4) 0.0206(10) 0.0164(13) Uiso 1 1 d . . . . .
O20 O 0.1667(3) 0.1606(3) 0.4300(9) 0.0127(12) Uiso 1 1 d . . . . .
O21 O 0.5043(3) 0.3418(3) -0.0490(8) 0.0120(12) Uiso 1 1 d . . . . .
O22 O 0.5062(3) 0.3423(3) 0.4943(8) 0.0106(11) Uiso 1 1 d . . . . .
O23 O 0.3224(3) 0.4943(3) -0.0130(8) 0.0083(10) Uiso 1 1 d . . . . .
O24 O 0.3224(3) 0.4961(3) 0.4603(8) 0.0093(11) Uiso 1 1 d . . . . .
O25 O 0.2773(3) 0.1993(3) -0.0668(9) 0.0128(12) Uiso 1 1 d . . . . .
O26 O 0.2801(3) 0.1996(3) 0.5132(8) 0.0090(10) Uiso 1 1 d . . . . .
O27 O 0.3875(3) 0.2968(3) -0.0433(9) 0.0134(12) Uiso 1 1 d . . . . .
O28 O 0.3860(3) 0.2924(3) 0.4856(8) 0.0089(11) Uiso 1 1 d . . . . .
O29 O 0.4629(4) 0.4102(4) 0.0016(10) 0.0168(14) Uiso 1 1 d . . . . .
O30 O 0.4627(3) 0.4126(3) 0.4391(8) 0.0101(11) Uiso 1 1 d . . . . .
O31 O 0.3667(3) 0.4237(3) -0.0173(9) 0.0121(12) Uiso 1 1 d . . . . .
O32 O 0.3711(3) 0.4261(3) 0.4581(7) 0.0064(10) Uiso 1 1 d . . . . .
O33 O 0.2542(3) 0.3841(3) -0.0117(9) 0.0146(13) Uiso 1 1 d . . . . .
O34 O 0.2514(3) 0.3808(3) 0.4549(8) 0.0103(11) Uiso 1 1 d . . . . .
O35 O 0.2444(3) 0.2767(3) -0.0331(9) 0.0146(12) Uiso 1 1 d . . . . .
O36 O 0.2426(3) 0.2795(3) 0.4848(9) 0.0135(12) Uiso 1 1 d . . . . .
Si1B Si -0.01152(11) 0.10786(11) -0.0857(3) 0.0067(4) Uiso 1 1 d . . . . .
Si2B Si 0.55809(10) 0.22535(10) -0.0879(3) 0.0042(4) Uiso 1 1 d . . . . .
Si3B Si 0.22366(12) 0.55569(11) 0.0302(3) 0.0085(4) Uiso 1 1 d . . . . .
Si4B Si 0.23974(11) 0.02848(11) 0.4072(3) 0.0074(4) Uiso 1 1 d . . . . .
Si5B Si 0.35722(10) 0.12668(11) -0.0896(3) 0.0056(4) Uiso 1 1 d . . . . .
Si6B Si 0.45578(12) 0.09779(11) 0.5284(3) 0.0088(4) Uiso 1 1 d . . . . .
Si7B Si 0.02382(11) 0.46115(12) 0.0305(3) 0.0081(4) Uiso 1 1 d . . . . .
Si8B Si 0.11944(10) 0.42847(11) 0.4187(3) 0.0048(4) Uiso 1 1 d . . . . .
Si9B Si 0.09536(11) 0.30442(11) -0.0880(3) 0.0065(4) Uiso 1 1 d . . . . .
Al1B Al -0.01163(12) 0.10806(12) 0.5357(3) 0.0051(4) Uiso 1 1 d . . . . .
Al2B Al 0.55798(11) 0.22541(11) 0.5352(3) 0.0017(4) Uiso 1 1 d . . . . .
Al3B Al 0.22324(13) 0.55574(12) 0.4098(3) 0.0069(4) Uiso 1 1 d . . . . .
Al4B Al 0.23981(11) 0.02875(11) 0.0399(3) 0.0032(4) Uiso 1 1 d . . . . .
Al5B Al 0.35755(11) 0.12733(11) 0.5360(3) 0.0027(4) Uiso 1 1 d . . . . .
Al6B Al 0.45617(12) 0.09777(12) -0.0860(3) 0.0059(4) Uiso 1 1 d . . . . .
Al7B Al 0.02419(12) 0.46190(12) 0.4112(3) 0.0055(4) Uiso 1 1 d . . . . .
Al8B Al 0.11970(11) 0.42840(11) 0.0318(3) 0.0026(4) Uiso 1 1 d . . . . .
Al9B Al 0.09512(11) 0.30395(11) 0.5374(3) 0.0030(4) Uiso 1 1 d . . . . .
K1B K 0.000000 0.000000 0.7245(6) 0.0183(7) Uani 1 3 d S T P . .
K2B K 0.666667 0.333333 0.7230(5) 0.0133(6) Uani 1 3 d S T P . .
K3B K 0.333333 0.666667 0.7171(7) 0.0257(9) Uani 1 3 d S T P . .
K4B K 0.24045(14) 0.11072(14) 0.7240(3) 0.0149(7) Uiso 0.779(12) 1 d . . P . .
Na4B Na 0.2256(10) 0.1214(9) 0.724(3) 0.0149(7) Uiso 0.221(12) 1 d . . P . .
K5B K 0.45375(11) 0.25709(10) 0.7220(3) 0.0181(4) Uani 1 1 d . . . . .
K6B K 0.57413(10) 0.11401(12) 0.7209(3) 0.0189(4) Uani 1 1 d . . . . .
K7B K 0.12052(9) 0.52581(9) 0.7228(3) 0.0134(3) Uani 1 1 d . . . . .
K8B K 0.20798(10) 0.43557(11) 0.7238(3) 0.0169(4) Uani 1 1 d . . . . .
Na9B Na 0.11249(17) 0.20684(18) 0.7256(5) 0.0076(6) Uiso 1 1 d . . . . .
K10B K 0.01084(17) 0.3429(2) 0.7230(4) 0.0359(8) Uani 1 1 d . . . . .
K11B K -0.01517(13) 0.33082(11) 0.2221(4) 0.0240(5) Uani 1 1 d . . . . .
O1B O -0.0218(5) 0.1133(5) 0.7269(13) 0.0287(19) Uiso 1 1 d . . . . .
O2B O 0.5487(3) 0.2360(3) 0.7228(8) 0.0082(10) Uiso 1 1 d . . . . .
O3B O 0.2111(4) 0.5638(4) 0.2201(12) 0.0220(16) Uiso 1 1 d . . . . .
O4B O 0.2626(3) 0.0504(3) 0.2247(8) 0.0096(10) Uiso 1 1 d . . . . .
O5B O 0.3738(3) 0.1468(3) 0.7231(8) 0.0107(11) Uiso 1 1 d . . . . .
O6B O 0.4492(4) 0.0815(4) 0.7160(10) 0.0192(15) Uiso 1 1 d . . . . .
O7B O 0.0387(3) 0.4785(3) 0.2200(9) 0.0136(12) Uiso 1 1 d . . . . .
O8B O 0.1165(3) 0.4164(3) 0.2267(8) 0.0090(10) Uiso 1 1 d . . . . .
O9B O 0.0758(3) 0.2862(3) 0.7271(10) 0.0150(13) Uiso 1 1 d . . . . .
O10B O 0.0581(3) 0.1327(3) -0.0655(8) 0.0112(11) Uiso 1 1 d . . . . .
O11B O 0.0876(3) 0.0456(4) -0.0300(10) 0.0151(12) Uiso 1 1 d . . . . .
O12B O 0.3710(3) 0.1846(3) 0.0123(9) 0.0133(12) Uiso 1 1 d . . . . .
O13B O 0.5384(3) 0.2625(3) 0.0211(8) 0.0099(10) Uiso 1 1 d . . . . .
O14B O 0.6248(3) 0.2455(3) -0.0632(8) 0.0088(10) Uiso 1 1 d . . . . .
O15B O 0.0410(3) 0.5211(4) -0.0626(9) 0.0154(13) Uiso 1 1 d . . . . .
O16B O 0.2047(4) 0.5958(4) -0.0708(10) 0.0173(14) Uiso 1 1 d . . . . .
O17B O 0.2899(3) 0.5769(3) 0.0049(9) 0.0144(13) Uiso 1 1 d . . . . .
O18B O 0.1434(3) 0.2858(3) -0.0437(9) 0.0135(12) Uiso 1 1 d . . . . .
O19B O 0.1815(4) 0.0322(4) 0.4358(10) 0.0195(15) Uiso 1 1 d . . . . .
O20B O 0.1780(4) 0.0314(4) 0.0134(10) 0.0175(14) Uiso 1 1 d . . . . .
O21B O 0.5168(3) 0.1540(3) 0.4854(9) 0.0152(13) Uiso 1 1 d . . . . .
O22B O 0.5197(3) 0.1571(3) -0.0398(9) 0.0136(12) Uiso 1 1 d . . . . .
O23B O 0.1801(3) 0.4861(3) 0.4697(8) 0.0103(11) Uiso 1 1 d . . . . .
O24B O 0.1833(3) 0.4892(3) -0.0233(8) 0.0116(12) Uiso 1 1 d . . . . .
O25B O 0.2890(4) 0.0742(3) 0.5290(10) 0.0167(14) Uiso 1 1 d . . . . .
O26B O 0.2911(4) 0.0762(4) -0.0827(10) 0.0166(13) Uiso 1 1 d . . . . .
O27B O 0.4012(3) 0.1032(3) 0.4623(9) 0.0148(13) Uiso 1 1 d . . . . .
O28B O 0.3988(3) 0.1031(3) -0.0167(9) 0.0140(13) Uiso 1 1 d . . . . .
O29B O 0.4554(3) 0.0459(3) 0.4272(8) 0.0128(12) Uiso 1 1 d . . . . .
O30B O 0.4554(3) 0.0431(3) 0.0159(9) 0.0136(12) Uiso 1 1 d . . . . .
O31B O 0.0655(3) 0.4350(3) 0.4826(9) 0.0132(12) Uiso 1 1 d . . . . .
O32B O 0.0629(3) 0.4349(3) -0.0368(8) 0.0091(11) Uiso 1 1 d . . . . .
O33B O 0.1193(3) 0.3765(3) 0.5168(8) 0.0127(12) Uiso 1 1 d . . . . .
O34B O 0.1193(3) 0.3737(3) -0.0680(7) 0.0068(10) Uiso 1 1 d . . . . .
O35B O 0.0369(4) 0.2644(4) 0.4230(10) 0.0182(14) Uiso 1 1 d . . . . .
O36B O 0.0400(4) 0.2687(4) 0.0220(9) 0.0165(14) Uiso 1 1 d . . . . .
 
loop_
 _atom_site_aniso_label
 _atom_site_aniso_U_11
 _atom_site_aniso_U_22
 _atom_site_aniso_U_33
 _atom_site_aniso_U_23
 _atom_site_aniso_U_13
 _atom_site_aniso_U_12
K2 0.0197(11) 0.0197(11) 0.0214(18) 0.000 0.000 0.0099(6)
K3 0.0075(8) 0.0075(8) 0.0195(15) 0.000 0.000 0.0037(4)
K4 0.0166(9) 0.0114(8) 0.0167(8) -0.0026(7) -0.0001(7) 0.0095(7)
K5 0.0070(7) 0.0229(10) 0.0120(8) 0.0011(7) -0.0001(6) 0.0034(7)
K6 0.0098(7) 0.0065(7) 0.0176(8) -0.0014(6) -0.0001(6) 0.0036(6)
K7 0.0080(8) 0.0182(9) 0.0213(9) -0.0018(8) -0.0005(7) 0.0052(7)
K8 0.0131(8) 0.0279(12) 0.0169(9) -0.0008(8) -0.0007(7) 0.0151(9)
K9 0.0171(9) 0.0129(9) 0.0201(9) -0.0009(7) 0.0001(8) 0.0084(8)
K10 0.0223(11) 0.0205(11) 0.0206(10) -0.0017(9) -0.0033(9) 0.0156(10)
K11 0.0049(7) 0.0085(7) 0.0196(9) 0.0003(7) -0.0014(6) -0.0009(6)
K1B 0.0174(10) 0.0174(10) 0.0199(17) 0.000 0.000 0.0087(5)
K2B 0.0105(8) 0.0105(8) 0.0189(15) 0.000 0.000 0.0052(4)
K3B 0.0191(12) 0.0191(12) 0.039(3) 0.000 0.000 0.0096(6)
K5B 0.0171(10) 0.0125(9) 0.0210(9) -0.0017(8) -0.0006(8) 0.0045(8)
K6B 0.0159(9) 0.0285(12) 0.0143(8) -0.0003(8) 0.0016(7) 0.0126(9)
K7B 0.0103(8) 0.0108(8) 0.0154(8) -0.0015(6) -0.0012(6) 0.0025(6)
K8B 0.0072(8) 0.0207(10) 0.0199(9) -0.0012(8) -0.0001(7) 0.0048(7)
K10B 0.0400(17) 0.064(2) 0.0282(14) -0.0007(15) 0.0004(13) 0.0444(18)
K11B 0.0269(13) 0.0119(9) 0.0286(13) -0.0015(9) 0.0009(10) 0.0062(9)
 
_geom_special_details
;
 All esds (except the esd in the dihedral angle between two l.s. planes)
 are estimated using the full covariance matrix.  The cell esds are taken
 into account individually in the estimation of esds in distances, angles
 and torsion angles; correlations between esds in cell parameters are only
 used when they are defined by crystal symmetry.  An approximate (isotropic)
 treatment of cell esds is used for estimating esds involving l.s. planes.
;
 
loop_
 _geom_bond_atom_site_label_1
 _geom_bond_atom_site_label_2
 _geom_bond_distance
 _geom_bond_site_symmetry_2
 _geom_bond_publ_flag
Si1 O11 1.611(9) . ?
Si1 O20 1.641(8) . ?
Si1 O10 1.649(8) . ?
Si1 O1 1.663(10) . ?
Si1 Na1 3.276(4) . ?
Si1 K9 3.388(3) . ?
Si1 K4 3.489(3) . ?
Si1 O11 3.518(9) 2 ?
Si1 O4 3.759(8) . ?
Si1 O19 3.767(9) . ?
Si1 O19B 3.789(10) . ?
Si1 K1B 3.907(4) . ?
Si2 O13 1.654(8) . ?
Si2 O14 1.666(8) . ?
Si2 O22 1.674(8) . ?
Si2 O2 1.678(7) . ?
Si2 O6 3.365(8) . ?
Si2 K2 3.372(3) . ?
Si2 O21B 3.572(9) 3_665 ?
Si2 K5B 3.651(4) . ?
Si2 K6 3.654(3) . ?
Si2 O2B 3.660(7) . ?
Si2 K5 3.765(3) . ?
Si2 O13B 3.766(7) . ?
Si3 O16 1.622(9) . ?
Si3 O24 1.640(7) . ?
Si3 O17 1.643(10) . ?
Si3 O3 1.700(10) . ?
Si3 K3B 3.372(4) . ?
Si3 O8 3.617(8) . ?
Si3 K7 3.620(4) . ?
Si3 O23B 3.656(8) . ?
Si3 O3B 3.721(10) 2_665 ?
Si3 K8B 3.747(4) . ?
Si3 K7B 3.771(4) 2_665 ?
Si3 O16B 3.812(9) 2_666 ?
Si4 O25 1.646(8) . ?
Si4 O35 1.654(9) . ?
Si4 O4 1.666(8) 1_554 ?
Si4 O19 1.668(9) . ?
Si4 Na4B 2.93(2) 1_554 ?
Si4 Na9B 3.353(5) 1_554 ?
Si4 K4B 3.370(4) 1_554 ?
Si4 K11 3.372(3) 1_554 ?
Si4 K4 3.490(3) . ?
Si4 O18B 3.655(8) . ?
Si4 O5 3.697(8) . ?
Si4 O26 3.820(7) 1_554 ?
Si5 O12 1.651(8) . ?
Si5 O28 1.668(7) . ?
Si5 O26 1.673(7) . ?
Si5 O5 1.685(8) . ?
Si5 O6 3.291(9) . ?
Si5 K4 3.469(3) . ?
Si5 K10 3.578(4) . ?
Si5 O36 3.634(8) . ?
Si5 K11 3.762(3) . ?
Si5 O25B 3.791(9) . ?
Si5 K5B 3.798(4) . ?
Si5 O5B 3.809(7) . ?
Si6 O27 1.639(8) . ?
Si6 O21 1.647(8) . ?
Si6 O6 1.658(9) . ?
Si6 O29 1.673(9) . ?
Si6 K6 3.402(3) . ?
Si6 O2 3.528(7) . ?
Si6 K6B 3.531(4) 3_664 ?
Si6 K10 3.537(4) . ?
Si6 K5B 3.559(4) 1_554 ?
Si6 O5 3.603(8) . ?
Si6 O12B 3.726(8) . ?
Si6 O7 3.741(9) 1_554 ?
Si7 O30 1.643(7) . ?
Si7 O15 1.660(8) . ?
Si7 O32 1.667(7) . ?
Si7 O7 1.676(9) . ?
Si7 K6B 3.546(4) 3_665 ?
Si7 O8 3.566(8) . ?
Si7 K11 3.583(3) . ?
Si7 O28 3.732(7) . ?
Si7 K7 3.742(4) . ?
Si7 O29B 3.761(8) 3_665 ?
Si7 O7B 3.820(8) 2_665 ?
Si7 K10 3.877(4) . ?
Si8 O31 1.623(8) . ?
Si8 O33 1.624(8) . ?
Si8 O8 1.649(8) 1_554 ?
Si8 O23 1.678(7) . ?
Si8 K8B 3.385(3) 1_554 ?
Si8 K8 3.473(3) . ?
Si8 O3 3.611(10) 1_554 ?
Si8 O7 3.637(9) 1_554 ?
Si8 K7 3.654(4) . ?
Si8 K11 3.670(3) 1_554 ?
Si8 O35 3.687(9) . ?
Si8 K10 3.783(4) . ?
Si9 O34 1.630(8) . ?
Si9 O36 1.632(8) . ?
Si9 O18 1.639(9) . ?
Si9 O9 1.657(10) . ?
Si9 K10 3.423(4) . ?
Si9 K9 3.515(4) . ?
Si9 O20 3.675(8) . ?
Si9 K8 3.679(4) . ?
Si9 O33B 3.753(8) . ?
Si9 O32 3.873(7) . ?
Si9 O4 3.948(8) . ?
Si9 O8 3.980(8) . ?
Al1 O1 1.685(10) . ?
Al1 O19 1.692(9) . ?
Al1 O10B 1.714(8) . ?
Al1 O11B 1.740(9) . ?
Al1 Na1 3.311(4) . ?
Al1 K9 3.385(4) . ?
Al1 O11B 3.439(9) 2 ?
Al1 K4 3.488(3) . ?
Al1 Na9B 3.584(5) 1_554 ?
Al1 O20B 3.729(9) . ?
Al1 O4 3.748(8) 1_554 ?
Al1 O20 3.759(8) . ?
Al2 O2 1.690(7) . ?
Al2 O21 1.717(8) . ?
Al2 O13B 1.726(7) . ?
Al2 O14B 1.731(7) 3_665 ?
Al2 O6 3.325(8) . ?
Al2 K2 3.372(3) . ?
Al2 O22B 3.508(8) 3_665 ?
Al2 K6 3.631(3) . ?
Al2 K5B 3.674(4) 1_554 ?
Al2 O2B 3.679(7) 1_554 ?
Al2 O13 3.717(8) . ?
Al2 O14B 3.748(7) . ?
Al3 O3 1.703(10) 1_554 ?
Al3 O23 1.703(7) . ?
Al3 O16B 1.709(9) 2_665 ?
Al3 O17B 1.738(9) . ?
Al3 K3B 3.397(4) 1_554 ?
Al3 O8 3.558(8) 1_554 ?
Al3 O24B 3.590(8) . ?
Al3 K7 3.651(4) . ?
Al3 K8B 3.714(4) 1_554 ?
Al3 O3B 3.726(10) 2_665 ?
Al3 O17B 3.751(9) 2_665 ?
Al3 K7B 3.753(4) 2_664 ?
Al4 O4 1.691(8) . ?
Al4 O20 1.692(8) . ?
Al4 O26 1.718(7) . ?
Al4 O36 1.730(8) . ?
Al4 Na4B 2.93(2) . ?
Al4 Na9B 3.367(5) . ?
Al4 K4B 3.372(4) . ?
Al4 K11 3.376(3) . ?
Al4 K4 3.480(3) . ?
Al4 O18 3.607(9) . ?
Al4 O5 3.689(8) . ?
Al4 O25 3.787(8) 1_556 ?
Al5 O5 1.693(8) . ?
Al5 O12B 1.726(8) . ?
Al5 O25 1.735(8) . ?
Al5 O27 1.776(8) . ?
Al5 O6 3.258(9) . ?
Al5 K4 3.469(4) . ?
Al5 O35 3.527(9) . ?
Al5 K10 3.566(4) . ?
Al5 O26B 3.754(9) . ?
Al5 K11 3.773(4) 1_554 ?
Al5 O12 3.792(7) . ?
Al5 O5B 3.818(8) 1_554 ?
Al6 O6 1.675(9) . ?
Al6 O28 1.700(7) . ?
Al6 O22 1.705(8) . ?
Al6 O30 1.734(8) . ?
Al6 K6 3.394(3) . ?
Al6 O2 3.499(7) . ?
Al6 K10 3.522(4) . ?
Al6 K6B 3.533(4) 3_665 ?
Al6 O5 3.574(8) . ?
Al6 K5B 3.578(4) . ?
Al6 O12 3.655(8) . ?
Al6 O7 3.729(9) . ?
Al7 O7 1.681(9) 1_554 ?
Al7 O29 1.703(9) . ?
Al7 O15B 1.720(9) 2_665 ?
Al7 O31 1.756(8) . ?
Al7 O8 3.506(8) 1_554 ?
Al7 K6B 3.546(4) 3_664 ?
Al7 K11 3.559(4) 1_554 ?
Al7 O27 3.631(8) . ?
Al7 O30B 3.714(8) 3_665 ?
Al7 K7 3.764(4) . ?
Al7 O7B 3.819(8) 2_665 ?
Al7 O15 3.828(7) 1_554 ?
Al8 O8 1.677(8) . ?
Al8 O34 1.710(8) . ?
Al8 O24 1.737(7) . ?
Al8 O32 1.738(7) . ?
Al8 K8B 3.361(4) . ?
Al8 K8 3.485(4) . ?
Al8 O3 3.567(10) . ?
Al8 O7 3.603(9) . ?
Al8 O36 3.608(8) . ?
Al8 K11 3.649(3) . ?
Al8 K7 3.703(4) . ?
Al8 O15 3.810(8) . ?
Al9 O9 1.674(10) . ?
Al9 O18B 1.704(8) . ?
Al9 O35 1.726(8) . ?
Al9 O33 1.741(9) . ?
Al9 K10 3.416(4) . ?
Al9 K9 3.492(4) . ?
Al9 O19 3.604(9) . ?
Al9 K8 3.688(4) . ?
Al9 O34B 3.694(7) . ?
Al9 O31 3.801(8) . ?
Al9 O4 3.934(8) 1_554 ?
Al9 O34 3.964(8) . ?
Na1 O1 2.580(10) . ?
Na1 O1 2.580(10) 2 ?
Na1 O1 2.580(10) 3 ?
Na1 O11 2.912(10) . ?
Na1 O11 2.912(10) 2 ?
Na1 O11 2.912(10) 3 ?
Na1 O11B 3.017(10) . ?
Na1 O11B 3.017(10) 3 ?
Na1 O11B 3.017(10) 2 ?
K2 O2 2.949(6) 2_655 ?
K2 O2 2.949(6) 3_665 ?
K2 O2 2.949(6) . ?
K2 O14B 3.201(8) . ?
K2 O14B 3.201(8) 2_655 ?
K2 O14B 3.201(8) 3_665 ?
K2 O14 3.205(8) . ?
K2 O14 3.205(8) 3_665 ?
K2 O14 3.205(8) 2_655 ?
K3 O17 2.792(10) 2_665 ?
K3 O17 2.792(10) . ?
K3 O17 2.792(10) 3_565 ?
K3 O17B 2.797(8) 2_665 ?
K3 O17B 2.797(8) . ?
K3 O17B 2.798(8) 3_565 ?
K3 O3B 3.079(9) 3_565 ?
K3 O3B 3.079(9) 2_665 ?
K3 O3B 3.079(9) . ?
K3 Si3B 3.400(3) 2_665 ?
K3 Si3B 3.401(3) . ?
K3 Si3B 3.401(3) 3_565 ?
K4 O19 2.720(9) . ?
K4 O20 2.727(8) . ?
K4 O4B 2.799(7) . ?
K4 O19B 2.850(9) . ?
K4 O20B 2.851(9) . ?
K4 O5 2.878(8) . ?
K4 O25 3.081(8) . ?
K4 O26 3.089(7) . ?
K4 Al4B 3.325(3) . ?
K4 Si4B 3.326(3) . ?
K5 O13B 2.744(7) . ?
K5 O12B 2.746(8) . ?
K5 O13 2.753(8) . ?
K5 O12 2.770(7) . ?
K5 O27B 2.965(8) . ?
K5 O28B 2.969(8) . ?
K5 O21B 3.352(8) . ?
K5 O22B 3.355(8) . ?
K5 Al5B 3.519(3) . ?
K5 Si5B 3.519(3) . ?
K5 Si2B 3.687(3) . ?
K5 Al2B 3.697(3) . ?
K6 O29B 2.770(8) 3_665 ?
K6 O30B 2.782(8) 3_665 ?
K6 O2 2.892(6) . ?
K6 O30 2.923(7) . ?
K6 O22B 2.926(8) 3_665 ?
K6 O21B 2.927(8) 3_665 ?
K6 O29 2.931(9) . ?
K6 O6 3.179(9) . ?
K6 O7B 3.471(8) 2_665 ?
K6 O21 3.515(8) . ?
K7 O7B 2.728(8) 2_665 ?
K7 O23 2.866(7) . ?
K7 O24 2.885(7) . ?
K7 O3B 2.887(10) 2_665 ?
K7 O15 3.168(7) . ?
K7 O15B 3.177(8) 2_665 ?
K7 O32 3.179(7) . ?
K7 O31 3.232(8) . ?
K7 O16 3.288(9) . ?
K7 O16B 3.346(9) 2_665 ?
K7 Al7B 3.538(4) 2_665 ?
K7 Si7B 3.565(3) 2_665 ?
K8 O34 2.787(8) . ?
K8 O33 2.791(8) . ?
K8 O24 2.845(7) . ?
K8 O23 2.848(7) . ?
K8 O8B 2.959(7) . ?
K8 O23B 3.120(7) . ?
K8 O24B 3.125(8) . ?
K8 Al8B 3.407(3) . ?
K8 Si8B 3.423(3) . ?
K8 O9 3.435(10) . ?
K9 O9 2.856(10) . ?
K9 O35B 2.880(9) . ?
K9 O1 2.909(10) . ?
K9 O18B 2.910(8) . ?
K9 O36B 2.925(9) . ?
K9 O18 2.928(8) . ?
K9 O10 3.135(8) . ?
K9 O10B 3.145(8) . ?
K9 O20B 3.289(9) 2 ?
K9 O19B 3.302(9) 2 ?
K10 O31 2.833(8) . ?
K10 O32 2.843(7) . ?
K10 O5 2.876(8) . ?
K10 O35 3.056(8) . ?
K10 O36 3.113(8) . ?
K10 O9 3.177(10) . ?
K10 O27 3.248(8) . ?
K10 O6 3.261(8) . ?
K10 O28 3.280(7) . ?
K10 O34 3.514(8) . ?
K11 O27 2.788(8) 1_556 ?
K11 O28 2.844(7) . ?
K11 O7 2.898(9) . ?
K11 O36 2.906(8) . ?
K11 O35 2.910(8) 1_556 ?
K11 O8 3.226(8) . ?
K11 O31 3.304(8) 1_556 ?
K11 O4 3.344(8) . ?
K11 O32 3.365(7) . ?
K11 O26 3.374(7) . ?
O1 O11 2.619(13) . ?
O1 O20 2.670(12) . ?
O1 O19 2.712(13) . ?
O1 O10 2.718(13) . ?
O1 O11B 2.757(13) . ?
O1 O10B 2.775(12) . ?
O1 Al1B 3.704(10) . ?
O2 O13 2.707(10) . ?
O2 O14 2.712(10) . ?
O2 O14B 2.748(9) 3_665 ?
O2 O13B 2.781(9) . ?
O2 O22 2.792(9) . ?
O2 O21 2.849(10) . ?
O2 O6 3.020(10) . ?
O3 O17 2.665(13) . ?
O3 O17B 2.715(12) 1_556 ?
O3 O24 2.727(12) . ?
O3 O16 2.754(13) . ?
O3 O23 2.808(12) 1_556 ?
O3 O16B 2.822(13) 2_666 ?
O3 K3B 2.944(10) . ?
O3 K8B 2.959(10) . ?
O3 O8 3.224(13) . ?
O4 Na4B 2.50(3) . ?
O4 Na9B 2.559(9) . ?
O4 O25 2.683(11) 1_556 ?
O4 O19 2.717(12) 1_556 ?
O4 O35 2.727(11) 1_556 ?
O4 O20 2.737(11) . ?
O4 O26 2.758(10) . ?
O4 O36 2.760(11) . ?
O4 K4B 3.058(9) . ?
O5 O26 2.710(10) . ?
O5 O12 2.739(10) . ?
O5 O25 2.753(11) . ?
O5 O28 2.768(10) . ?
O5 O12B 2.808(11) . ?
O5 O27 2.861(11) . ?
O5 O6 3.039(11) . ?
O6 O27 2.663(11) . ?
O6 O21 2.693(11) . ?
O6 O28 2.709(11) . ?
O6 O29 2.714(12) . ?
O6 O22 2.759(11) . ?
O6 O30 2.769(11) . ?
O7 O30 2.663(11) . ?
O7 O29 2.694(12) 1_556 ?
O7 O15 2.709(11) . ?
O7 O32 2.762(11) . ?
O7 O15B 2.776(12) 2_666 ?
O7 O31 2.822(12) 1_556 ?
O7 K6B 2.965(9) 3_665 ?
O7 O8 3.254(12) . ?
O8 O33 2.652(11) 1_556 ?
O8 O31 2.688(11) 1_556 ?
O8 O23 2.756(10) 1_556 ?
O8 O34 2.776(11) . ?
O8 O32 2.832(10) . ?
O8 O24 2.833(10) . ?
O8 K8B 2.902(8) . ?
O9 O18 2.613(13) . ?
O9 O34 2.673(12) . ?
O9 O18B 2.692(12) . ?
O9 O36 2.714(12) . ?
O9 O35 2.777(12) . ?
O9 O33 2.784(12) . ?
O9 O19 3.885(13) . ?
O10 Al1B 1.750(8) . ?
O10 Na9B 2.538(9) . ?
O10 O20 2.656(11) . ?
O10 O11 2.697(12) . ?
O10 O1B 2.739(13) . ?
O10 O11 2.845(12) 2 ?
O10 O19B 2.851(12) 2 ?
O10 O10B 3.612(10) 1_556 ?
O10 O18 3.615(11) . ?
O11 Al1B 1.754(9) 3 ?
O11 O20 2.714(11) . ?
O11 O1B 2.836(14) 3 ?
O11 O19B 2.852(13) . ?
O11 K1B 2.968(10) . ?
O11 O11 3.519(15) 2 ?
O12 Al5B 1.727(7) . ?
O12 O28 2.692(10) . ?
O12 O26 2.729(10) . ?
O12 O5B 2.731(10) . ?
O12 O27B 2.797(11) . ?
O12 O25B 2.870(11) . ?
O12 K5B 3.227(7) . ?
O12 O12B 3.604(10) . ?
O13 Al2B 1.706(8) . ?
O13 O22 2.704(10) . ?
O13 O14 2.710(11) . ?
O13 O2B 2.732(10) . ?
O13 O21B 2.808(11) . ?
O13 O14 2.828(10) 2_655 ?
O13 K5B 3.361(8) . ?
O13 O13B 3.447(9) . ?
O14 Al2B 1.705(8) 3_665 ?
O14 O22 2.717(10) . ?
O14 O2B 2.719(10) 3_665 ?
O14 K2B 2.734(8) . ?
O14 O21B 2.801(11) 3_665 ?
O14 Al2B 3.454(8) . ?
O14 O14 3.547(12) 2_655 ?
O15 Al7B 1.696(7) 2_665 ?
O15 O32 2.725(10) . ?
O15 O7B 2.728(10) 2_665 ?
O15 O30 2.735(10) . ?
O15 O31B 2.786(11) 2_665 ?
O15 K7B 2.810(7) 2_665 ?
O15 O29B 2.865(10) 3_665 ?
O15 O15B 3.680(10) 2_666 ?
O16 Al3B 1.728(9) 2_665 ?
O16 O17 2.676(13) . ?
O16 O24 2.680(11) . ?
O16 O3B 2.709(13) 2_665 ?
O16 K7B 2.794(9) 2_665 ?
O16 O23B 2.805(12) 2_665 ?
O16 O17 2.851(13) 2_665 ?
O16 K3B 3.502(9) . ?
O16 O16B 3.573(11) 2_666 ?
O17 Al3B 1.726(10) . ?
O17 O24 2.674(12) . ?
O17 O3B 2.795(14) . ?
O17 O23B 2.850(12) . ?
O17 K3B 3.188(11) . ?
O17 Al3B 3.541(10) 2_665 ?
O18 Al9B 1.721(9) . ?
O18 O36 2.703(12) . ?
O18 O34 2.713(11) . ?
O18 Na9B 2.760(9) . ?
O18 O35B 2.777(12) . ?
O18 O9B 2.784(12) . ?
O18 O33B 2.872(11) . ?
O19 O25 2.701(11) . ?
O19 O35 2.749(12) . ?
O19 O10B 2.773(11) . ?
O19 O11B 2.852(12) . ?
O19 Na9B 3.444(9) 1_554 ?
O19 Na4B 3.44(3) 1_554 ?
O19 O20 3.505(10) . ?
O20 O26 2.793(10) . ?
O20 O36 2.861(11) . ?
O20 Na4B 3.42(3) . ?
O20 Na9B 3.456(9) . ?
O21 O29 2.635(11) . ?
O21 O27 2.761(11) . ?
O21 K6B 2.791(8) 3_664 ?
O21 O13B 2.793(10) . ?
O21 K5B 2.798(8) 1_554 ?
O21 O14B 2.813(10) 3_665 ?
O21 O22B 3.679(11) 3_665 ?
O22 O30 2.735(10) . ?
O22 K6B 2.765(7) 3_665 ?
O22 K5B 2.803(8) . ?
O22 O28 2.833(10) . ?
O22 O21B 3.686(11) 3_665 ?
O23 O33 2.607(10) . ?
O23 O31 2.716(10) . ?
O23 O17B 2.784(10) . ?
O23 O16B 2.810(11) 2_665 ?
O23 K8B 3.503(7) 1_554 ?
O23 O24B 3.699(10) . ?
O24 O34 2.726(10) . ?
O24 O32 2.796(9) . ?
O24 K8B 3.506(7) . ?
O24 O23B 3.724(10) . ?
O25 Na4B 2.58(2) 1_554 ?
O25 O35 2.669(11) . ?
O25 K4B 2.748(8) 1_554 ?
O25 O27 2.834(11) . ?
O25 O12B 2.838(11) . ?
O26 Na4B 2.60(2) . ?
O26 O28 2.717(10) . ?
O26 K4B 2.759(7) . ?
O26 O36 2.820(10) . ?
O27 O29 2.733(11) . ?
O27 O12B 2.878(11) . ?
O27 K5B 3.214(8) 1_554 ?
O28 O30 2.880(10) . ?
O28 K5B 3.183(7) . ?
O28 O36 3.716(11) . ?
O29 O31 2.807(11) . ?
O29 O15B 2.832(12) 2_665 ?
O29 K6B 3.067(9) 3_664 ?
O29 O30B 3.517(11) 3_665 ?
O29 Si7B 3.581(9) 2_665 ?
O30 O32 2.682(10) . ?
O30 K6B 3.092(7) 3_665 ?
O30 Al7B 3.515(8) 2_665 ?
O30 O29B 3.518(10) 3_665 ?
O31 O33 2.676(11) . ?
O31 O15B 2.870(11) 2_665 ?
O31 O35 3.692(11) . ?
O32 O34 2.833(10) . ?
O32 O36 3.752(10) . ?
O33 O35 2.790(12) . ?
O33 O18B 2.857(11) . ?
O33 K8B 3.219(8) 1_554 ?
O33 O34B 3.549(10) . ?
O34 O36 2.642(11) . ?
O34 K8B 3.259(8) . ?
O34 O33B 3.556(10) . ?
O35 O18B 2.866(12) . ?
Si1B O11B 1.614(9) 2 ?
Si1B O20B 1.635(9) 2 ?
Si1B O1B 1.647(11) 1_554 ?
Si1B O10B 1.662(8) . ?
Si1B Na4B 3.35(2) 2_554 ?
Si1B K4B 3.435(4) 2_554 ?
Si1B Na9B 3.472(5) 1_554 ?
Si1B K1B 3.488(3) 1_554 ?
Si1B O11B 3.845(9) . ?
Si2B O14B 1.617(7) . ?
Si2B O13B 1.643(7) . ?
Si2B O22B 1.655(8) . ?
Si2B O2B 1.687(7) 1_554 ?
Si2B K2B 3.347(3) 1_554 ?
Si2B O14B 3.534(7) 3_665 ?
Si2B K6B 3.640(4) 1_554 ?
Si2B K5B 3.712(4) 1_554 ?
Si3B O17B 1.601(9) . ?
Si3B O24B 1.636(8) . ?
Si3B O16B 1.656(9) . ?
Si3B O3B 1.697(10) . ?
Si3B K7B 3.621(3) 1_554 ?
Si3B O17B 3.643(9) 3_565 ?
Si3B O8B 3.810(7) . ?
Si4B O35B 1.636(9) 3 ?
Si4B O19B 1.646(9) . ?
Si4B O25B 1.657(9) . ?
Si4B O4B 1.675(7) . ?
Si4B K11B 3.456(4) 3 ?
Si4B K4B 3.502(4) . ?
Si4B O36B 3.719(9) 3 ?
Si4B O9B 3.721(8) 3 ?
Si4B O20B 3.779(9) . ?
Si4B O27B 3.817(8) . ?
Si5B O26B 1.620(9) . ?
Si5B O12B 1.665(8) . ?
Si5B O28B 1.666(8) . ?
Si5B O5B 1.680(7) 1_554 ?
Si5B K4B 3.369(4) 1_554 ?
Si5B K5B 3.558(3) 1_554 ?
Si5B O4B 3.574(7) . ?
Si5B O25B 3.669(8) 1_554 ?
Si5B O6B 3.673(9) 1_554 ?
Si5B K10B 3.788(5) 3_554 ?
Si6B O21B 1.632(9) . ?
Si6B O29B 1.646(8) . ?
Si6B O6B 1.651(9) . ?
Si6B O27B 1.654(8) . ?
Si6B K6B 3.429(4) . ?
Si6B O5B 3.522(8) . ?
Si6B K10B 3.575(4) 3 ?
Si6B O2B 3.697(7) . ?
Si6B K11B 3.749(4) 3 ?
Si6B O31B 3.849(8) 3 ?
Si7B O30B 1.627(8) 2 ?
Si7B O32B 1.647(7) . ?
Si7B O15B 1.652(8) . ?
Si7B O7B 1.680(8) . ?
Si7B K7B 3.503(3) 1_554 ?
Si7B K11B 3.538(4) . ?
Si7B O8B 3.691(7) . ?
Si7B O29B 3.795(8) 2 ?
Si7B O6B 3.816(9) 2_554 ?
Si8B O33B 1.638(8) . ?
Si8B O31B 1.649(8) . ?
Si8B O23B 1.661(7) . ?
Si8B O8B 1.669(7) . ?
Si8B K8B 3.484(4) . ?
Si8B O7B 3.530(8) . ?
Si8B O3B 3.656(10) . ?
Si8B K11B 3.668(4) . ?
Si8B K7B 3.693(3) . ?
Si8B K10B 3.739(5) . ?
Si8B O35B 3.845(9) . ?
Si9B O36B 1.618(9) . ?
Si9B O18B 1.656(9) . ?
Si9B O34B 1.658(7) . ?
Si9B O9B 1.664(8) 1_554 ?
Si9B Na9B 3.310(5) 1_554 ?
Si9B K10B 3.364(4) 1_554 ?
Si9B K8B 3.696(4) 1_554 ?
Si9B O33B 3.795(8) 1_554 ?
Si9B O8B 3.876(7) . ?
Al1B O1B 1.677(11) . ?
Al1B O19B 1.705(9) 2 ?
Al1B Na4B 3.33(2) 2 ?
Al1B K4B 3.421(4) 2 ?
Al1B Na9B 3.477(5) . ?
Al1B K1B 3.490(4) . ?
Al1B O10B 3.794(8) 1_556 ?
Al2B O2B 1.671(7) . ?
Al2B O21B 1.734(8) . ?
Al2B K2B 3.343(3) . ?
Al2B K6B 3.623(4) . ?
Al2B K5B 3.697(4) . ?
Al2B O14B 3.794(7) 1_556 ?
Al3B O3B 1.692(10) . ?
Al3B O23B 1.726(8) . ?
Al3B K7B 3.648(4) . ?
Al3B O8B 3.758(7) . ?
Al4B O4B 1.692(7) . ?
Al4B O26B 1.701(9) . ?
Al4B O20B 1.724(9) . ?
Al4B O36B 1.736(9) 3 ?
Al4B K11B 3.447(4) 3 ?
Al4B K4B 3.491(4) 1_554 ?
Al4B O35B 3.665(9) 3 ?
Al4B O9B 3.681(8) 3_554 ?
Al4B O19B 3.759(9) . ?
Al4B O28B 3.759(8) . ?
Al5B O5B 1.674(7) . ?
Al5B O25B 1.687(9) . ?
Al5B O27B 1.730(8) . ?
Al5B K4B 3.378(4) . ?
Al5B K5B 3.536(3) . ?
Al5B O4B 3.562(7) . ?
Al5B O6B 3.623(9) . ?
Al5B O26B 3.649(9) 1_556 ?
Al5B K10B 3.800(5) 3 ?
Al6B O30B 1.708(8) . ?
Al6B O22B 1.711(8) . ?
Al6B O28B 1.735(8) . ?
Al6B O6B 1.737(9) 1_554 ?
Al6B K6B 3.422(4) 1_554 ?
Al6B O5B 3.516(8) 1_554 ?
Al6B K10B 3.566(4) 3_554 ?
Al6B O2B 3.683(7) 1_554 ?
Al6B K11B 3.765(4) 3 ?
Al6B O32B 3.791(7) 3 ?
Al7B O7B 1.690(8) . ?
Al7B O29B 1.714(8) 2 ?
Al7B O31B 1.722(8) . ?
Al7B K7B 3.520(4) . ?
Al7B K11B 3.543(4) . ?
Al7B O8B 3.651(7) . ?
Al7B O30B 3.758(8) 2 ?
Al7B O6B 3.768(9) 2 ?
Al8B O8B 1.694(7) . ?
Al8B O34B 1.705(7) . ?
Al8B O32B 1.733(7) . ?
Al8B O24B 1.748(8) . ?
Al8B O7B 3.495(8) . ?
Al8B K8B 3.497(4) 1_554 ?
Al8B O3B 3.616(10) . ?
Al8B K11B 3.648(4) . ?
Al8B K7B 3.726(3) 1_554 ?
Al8B O36B 3.744(9) . ?
Al8B K10B 3.768(5) 1_554 ?
Al9B O9B 1.700(9) . ?
Al9B O35B 1.702(9) . ?
Al9B O33B 1.739(8) . ?
Al9B Na9B 3.310(5) . ?
Al9B K10B 3.353(4) . ?
Al9B K8B 3.699(4) . ?
Al9B O34B 3.763(7) 1_556 ?
Al9B O8B 3.860(7) . ?
K1B O11B 2.938(9) 1_556 ?
K1B O11B 2.938(9) 2_556 ?
K1B O11B 2.938(9) 3_556 ?
K1B O1B 3.398(11) . ?
K1B O1B 3.398(11) 2 ?
K1B O1B 3.398(11) 3 ?
K2B O14B 2.754(7) 2_656 ?
K2B O14B 2.754(7) 1_556 ?
K2B O14B 2.754(7) 3_666 ?
K2B O2B 2.954(6) 2_655 ?
K2B O2B 2.954(6) 3_665 ?
K2B O2B 2.954(6) . ?
K3B O17B 3.240(9) 2_666 ?
K3B O17B 3.240(9) 1_556 ?
K3B O17B 3.240(9) 3_566 ?
K4B Na4B 0.60(2) . ?
K4B O26B 2.602(9) 1_556 ?
K4B O25B 2.605(9) . ?
K4B O1B 2.658(11) 3 ?
K4B O19B 3.124(9) . ?
K4B O20B 3.157(9) 1_556 ?
K4B O5B 3.232(8) . ?
Na4B O1B 2.58(2) 3 ?
Na4B O26B 3.09(3) 1_556 ?
Na4B O25B 3.09(3) . ?
Na4B O19B 3.23(2) . ?
Na4B O20B 3.25(2) 1_556 ?
K5B O5B 2.671(7) . ?
K5B O2B 2.898(7) . ?
K5B O12B 3.262(8) 1_556 ?
K5B O13B 3.389(7) 1_556 ?
K6B O6B 3.039(9) . ?
K6B O21B 3.052(8) . ?
K6B O22B 3.074(8) 1_556 ?
K7B O16B 2.754(9) 1_556 ?
K7B O15B 2.783(8) 1_556 ?
K7B O31B 2.970(8) . ?
K7B O32B 2.981(7) 1_556 ?
K7B O23B 3.191(7) . ?
K7B O24B 3.205(8) 1_556 ?
K8B O33B 2.760(8) . ?
K8B O34B 2.777(7) 1_556 ?
K8B O23B 2.863(8) . ?
K8B O24B 2.865(8) 1_556 ?
Na9B O10B 2.537(8) 1_556 ?
Na9B O18B 2.716(8) 1_556 ?
Na9B O9B 2.780(9) . ?
Na9B O1B 3.227(12) . ?
K10B O9B 2.854(8) . ?
K10B O6B 2.893(9) 2 ?
K10B O32B 2.983(8) 1_556 ?
K10B O31B 2.991(9) . ?
K10B O33B 3.146(8) . ?
K10B O34B 3.173(7) 1_556 ?
K10B O25B 3.478(9) 2 ?
K10B O26B 3.486(9) 2_556 ?
K10B O28B 3.487(9) 2_556 ?
K10B O27B 3.497(9) 2 ?
K11B O4B 2.855(7) 2 ?
K11B O28B 2.912(8) 2 ?
K11B O27B 2.928(9) 2 ?
K11B O8B 3.132(7) . ?
K11B O29B 3.174(8) 2 ?
K11B O30B 3.196(8) 2 ?
K11B O36B 3.239(9) . ?
K11B O35B 3.273(9) . ?
K11B O32B 3.369(8) . ?
K11B O31B 3.396(8) . ?
O1B O10B 2.640(13) 1_556 ?
O1B O20B 2.671(14) 2_556 ?
O1B O11B 2.686(14) 2_556 ?
O1B O19B 2.741(14) 2 ?
O2B O14B 2.670(10) 1_556 ?
O2B O13B 2.704(10) 1_556 ?
O2B O22B 2.760(10) 1_556 ?
O2B O21B 2.807(10) . ?
O3B O16B 2.669(13) . ?
O3B O17B 2.705(12) . ?
O3B O24B 2.732(12) . ?
O3B O23B 2.816(12) . ?
O3B O8B 3.501(12) . ?
O4B O35B 2.668(11) 3 ?
O4B O19B 2.690(11) . ?
O4B O25B 2.693(11) . ?
O4B O26B 2.732(11) . ?
O4B O36B 2.754(11) 3 ?
O4B O20B 2.755(11) . ?
O5B O26B 2.672(11) 1_556 ?
O5B O12B 2.694(10) 1_556 ?
O5B O25B 2.715(11) . ?
O5B O28B 2.760(10) 1_556 ?
O5B O27B 2.793(10) . ?
O5B O6B 3.300(11) . ?
O6B O29B 2.689(12) . ?
O6B O21B 2.739(12) . ?
O6B O27B 2.739(12) . ?
O6B O30B 2.806(12) 1_556 ?
O6B O28B 2.869(12) 1_556 ?
O6B O22B 2.879(12) 1_556 ?
O7B O15B 2.666(11) . ?
O7B O30B 2.682(11) 2 ?
O7B O32B 2.726(10) . ?
O7B O29B 2.756(11) 2 ?
O7B O31B 2.796(11) . ?
O7B O8B 3.287(10) . ?
O8B O33B 2.723(10) . ?
O8B O23B 2.756(10) . ?
O8B O31B 2.766(10) . ?
O8B O34B 2.792(9) . ?
O8B O24B 2.857(10) . ?
O8B O32B 2.857(10) . ?
O9B O36B 2.660(12) 1_556 ?
O9B O18B 2.686(11) 1_556 ?
O9B O34B 2.699(10) 1_556 ?
O9B O35B 2.758(12) . ?
O9B O33B 2.778(11) . ?
O10B O11B 2.664(11) 2 ?
O10B O20B 2.716(11) 2 ?
O10B O11B 2.858(11) . ?
O10B O18B 3.602(10) . ?
O11B O20B 2.684(12) . ?
O11B O11B 3.558(13) 2 ?
O12B O28B 2.674(11) . ?
O12B O26B 2.756(11) . ?
O13B O22B 2.685(10) . ?
O13B O14B 2.695(10) . ?
O13B O14B 2.827(10) 3_665 ?
O14B O22B 2.655(10) . ?
O14B O14B 3.565(12) 2_655 ?
O15B O32B 2.689(11) . ?
O15B O30B 2.757(11) 2 ?
O16B O24B 2.674(11) . ?
O16B O17B 2.679(12) . ?
O16B O17B 2.838(12) 3_565 ?
O17B O24B 2.678(11) . ?
O18B O36B 2.659(12) . ?
O18B O34B 2.770(10) . ?
O19B O25B 2.661(12) . ?
O19B O35B 2.717(13) 3 ?
O20B O26B 2.793(12) . ?
O20B O36B 2.875(12) 3 ?
O21B O29B 2.589(11) . ?
O21B O27B 2.722(11) . ?
O22B O30B 2.722(11) . ?
O22B O28B 2.846(11) . ?
O23B O33B 2.606(10) . ?
O23B O31B 2.694(10) . ?
O24B O34B 2.738(10) . ?
O24B O32B 2.827(10) . ?
O25B O35B 2.763(12) 3 ?
O25B O27B 2.790(12) . ?
O25B O26B 3.324(11) 1_556 ?
O26B O28B 2.686(12) . ?
O26B O36B 2.869(12) 3 ?
O27B O29B 2.630(11) . ?
O28B O30B 2.748(11) . ?
O29B O31B 2.776(11) 3 ?
O29B O30B 3.522(10) . ?
O30B O32B 2.656(11) 3 ?
O31B O33B 2.651(11) . ?
O32B O34B 2.768(10) . ?
O33B O35B 2.837(12) . ?
O33B O34B 3.554(9) 1_556 ?
O34B O36B 2.680(11) . ?
O35B O36B 3.433(11) . ?
 
loop_
 _geom_angle_atom_site_label_1
 _geom_angle_atom_site_label_2
 _geom_angle_atom_site_label_3
 _geom_angle
 _geom_angle_site_symmetry_1
 _geom_angle_site_symmetry_3
 _geom_angle_publ_flag
O11 Si1 O20 113.2(4) . . ?
O11 Si1 O10 111.6(4) . . ?
O20 Si1 O10 107.6(4) . . ?
O11 Si1 O1 106.2(5) . . ?
O20 Si1 O1 107.8(4) . . ?
O10 Si1 O1 110.3(5) . . ?
O11 Si1 Na1 62.6(3) . . ?
O20 Si1 Na1 148.7(3) . . ?
O10 Si1 Na1 102.1(3) . . ?
O1 Si1 Na1 51.1(4) . . ?
O11 Si1 K9 160.7(3) . . ?
O20 Si1 K9 84.7(3) . . ?
O10 Si1 K9 67.0(3) . . ?
O1 Si1 K9 59.1(3) . . ?
Na1 Si1 K9 98.33(10) . . ?
O11 Si1 K4 87.7(3) . . ?
O20 Si1 K4 49.6(3) . . ?
O10 Si1 K4 155.9(3) . . ?
O1 Si1 K4 75.8(3) . . ?
Na1 Si1 K4 99.51(10) . . ?
K9 Si1 K4 99.53(9) . . ?
O11 Si1 O11 76.8(4) . 2 ?
O20 Si1 O11 160.4(3) . 2 ?
O10 Si1 O11 52.9(3) . 2 ?
O1 Si1 O11 84.1(4) . 2 ?
Na1 Si1 O11 50.59(16) . 2 ?
K9 Si1 O11 88.49(16) . 2 ?
K4 Si1 O11 150.04(17) . 2 ?
O11 Si1 O4 98.9(4) . . ?
O20 Si1 O4 40.8(3) . . ?
O10 Si1 O4 79.0(3) . . ?
O1 Si1 O4 146.8(4) . . ?
Na1 Si1 O4 160.80(17) . . ?
K9 Si1 O4 99.64(14) . . ?
K4 Si1 O4 84.13(13) . . ?
O11 Si1 O4 123.2(2) 2 . ?
O11 Si1 O19 118.0(4) . . ?
O20 Si1 O19 68.1(3) . . ?
O10 Si1 O19 127.3(3) . . ?
O1 Si1 O19 40.0(4) . . ?
Na1 Si1 O19 86.25(18) . . ?
K9 Si1 O19 60.34(14) . . ?
K4 Si1 O19 43.83(14) . . ?
O11 Si1 O19 123.5(2) 2 . ?
O4 Si1 O19 108.58(19) . . ?
O11 Si1 O19B 43.8(3) . . ?
O20 Si1 O19B 74.1(3) . . ?
O10 Si1 O19B 145.5(3) . . ?
O1 Si1 O19B 101.3(4) . . ?
Na1 Si1 O19B 86.94(15) . . ?
K9 Si1 O19B 145.27(16) . . ?
K4 Si1 O19B 45.87(14) . . ?
O11 Si1 O19B 119.8(2) 2 . ?
O4 Si1 O19B 82.14(18) . . ?
O19 Si1 O19B 86.02(19) . . ?
O11 Si1 K1B 44.0(3) . . ?
O20 Si1 K1B 128.8(3) . . ?
O10 Si1 K1B 67.6(3) . . ?
O1 Si1 K1B 121.9(4) . . ?
Na1 Si1 K1B 71.92(12) . . ?
K9 Si1 K1B 129.99(8) . . ?
K4 Si1 K1B 130.22(8) . . ?
O11 Si1 K1B 46.76(15) 2 . ?
O4 Si1 K1B 91.25(14) . . ?
O19 Si1 K1B 156.53(16) . . ?
O19B Si1 K1B 84.36(14) . . ?
O13 Si2 O14 109.4(4) . . ?
O13 Si2 O22 108.6(4) . . ?
O14 Si2 O22 108.9(4) . . ?
O13 Si2 O2 108.7(4) . . ?
O14 Si2 O2 108.4(4) . . ?
O22 Si2 O2 112.8(3) . . ?
O13 Si2 O6 103.1(3) . . ?
O14 Si2 O6 147.2(3) . . ?
O22 Si2 O6 54.7(3) . . ?
O2 Si2 O6 63.6(3) . . ?
O13 Si2 K2 79.3(3) . . ?
O14 Si2 K2 69.9(3) . . ?
O22 Si2 K2 171.6(3) . . ?
O2 Si2 K2 61.0(2) . . ?
O6 Si2 K2 121.82(18) . . ?
O13 Si2 O21B 159.1(3) . 3_665 ?
O14 Si2 O21B 49.8(3) . 3_665 ?
O22 Si2 O21B 80.5(3) . 3_665 ?
O2 Si2 O21B 83.6(3) . 3_665 ?
O6 Si2 O21B 97.5(2) . 3_665 ?
K2 Si2 O21B 92.92(14) . 3_665 ?
O13 Si2 K5B 66.7(3) . . ?
O14 Si2 K5B 102.9(3) . . ?
O22 Si2 K5B 47.4(3) . . ?
O2 Si2 K5B 147.7(3) . . ?
O6 Si2 K5B 85.75(16) . . ?
K2 Si2 K5B 140.82(10) . . ?
O21B Si2 K5B 111.85(15) 3_665 . ?
O13 Si2 K6 152.4(3) . . ?
O14 Si2 K6 95.7(3) . . ?
O22 Si2 K6 72.0(3) . . ?
O2 Si2 K6 50.5(2) . . ?
O6 Si2 K6 53.68(15) . . ?
K2 Si2 K6 99.78(9) . . ?
O21B Si2 K6 47.76(14) 3_665 . ?
K5B Si2 K6 119.39(8) . . ?
O13 Si2 O2B 44.3(3) . . ?
O14 Si2 O2B 76.9(3) . . ?
O22 Si2 O2B 92.5(3) . . ?
O2 Si2 O2B 149.6(3) . . ?
O6 Si2 O2B 127.18(18) . . ?
K2 Si2 O2B 95.19(13) . . ?
O21B Si2 O2B 118.42(18) 3_665 . ?
K5B Si2 O2B 46.69(11) . . ?
K6 Si2 O2B 159.88(14) . . ?
O13 Si2 K5 41.5(3) . . ?
O14 Si2 K5 149.4(3) . . ?
O22 Si2 K5 93.3(3) . . ?
O2 Si2 K5 80.5(2) . . ?
O6 Si2 K5 63.31(15) . . ?
K2 Si2 K5 91.10(8) . . ?
O21B Si2 K5 159.20(15) 3_665 . ?
K5B Si2 K5 76.46(7) . . ?
K6 Si2 K5 111.44(8) . . ?
O2B Si2 K5 81.46(12) . . ?
O13 Si2 O13B 66.2(3) . . ?
O14 Si2 O13B 127.6(3) . . ?
O22 Si2 O13B 122.2(3) . . ?
O2 Si2 O13B 42.8(2) . . ?
O6 Si2 O13B 70.08(18) . . ?
K2 Si2 O13B 57.92(13) . . ?
O21B Si2 O13B 125.70(18) 3_665 . ?
K5B Si2 O13B 119.18(13) . . ?
K6 Si2 O13B 89.76(12) . . ?
O2B Si2 O13B 109.66(17) . . ?
K5 Si2 O13B 42.73(12) . . ?
O16 Si3 O24 110.5(4) . . ?
O16 Si3 O17 110.0(5) . . ?
O24 Si3 O17 109.1(4) . . ?
O16 Si3 O3 111.9(5) . . ?
O24 Si3 O3 109.4(4) . . ?
O17 Si3 O3 105.7(5) . . ?
O16 Si3 K3B 80.9(3) . . ?
O24 Si3 K3B 167.9(3) . . ?
O17 Si3 K3B 69.3(3) . . ?
O3 Si3 K3B 60.8(4) . . ?
O16 Si3 O8 113.3(4) . . ?
O24 Si3 O8 49.2(3) . . ?
O17 Si3 O8 136.2(4) . . ?
O3 Si3 O8 63.0(4) . . ?
K3B Si3 O8 123.15(18) . . ?
O16 Si3 K7 65.2(3) . . ?
O24 Si3 K7 51.0(3) . . ?
O17 Si3 K7 103.8(3) . . ?
O3 Si3 K7 149.1(4) . . ?
K3B Si3 K7 141.02(11) . . ?
O8 Si3 K7 89.08(14) . . ?
O16 Si3 O23B 158.5(4) . . ?
O24 Si3 O23B 79.5(3) . . ?
O17 Si3 O23B 48.6(4) . . ?
O3 Si3 O23B 80.6(4) . . ?
K3B Si3 O23B 91.28(13) . . ?
O8 Si3 O23B 87.73(17) . . ?
K7 Si3 O23B 113.23(14) . . ?
O16 Si3 O3B 40.8(3) . 2_665 ?
O24 Si3 O3B 96.2(3) . 2_665 ?
O17 Si3 O3B 80.1(4) . 2_665 ?
O3 Si3 O3B 149.5(4) . 2_665 ?
K3B Si3 O3B 95.39(18) . 2_665 ?
O8 Si3 O3B 132.2(2) . 2_665 ?
K7 Si3 O3B 46.28(16) . 2_665 ?
O23B Si3 O3B 121.36(19) . 2_665 ?
O16 Si3 K8B 155.4(3) . . ?
O24 Si3 K8B 68.8(3) . . ?
O17 Si3 K8B 92.6(4) . . ?
O3 Si3 K8B 50.1(3) . . ?
K3B Si3 K8B 99.08(10) . . ?
O8 Si3 K8B 46.37(13) . . ?
K7 Si3 K8B 119.80(9) . . ?
O23B Si3 K8B 45.48(12) . . ?
O3B Si3 K8B 160.39(17) 2_665 . ?
O16 Si3 K7B 42.3(3) . 2_665 ?
O24 Si3 K7B 95.4(3) . 2_665 ?
O17 Si3 K7B 149.7(4) . 2_665 ?
O3 Si3 K7B 81.6(3) . 2_665 ?
K3B Si3 K7B 90.33(9) . 2_665 ?
O8 Si3 K7B 73.60(14) . 2_665 ?
K7 Si3 K7B 77.58(7) . 2_665 ?
O23B Si3 K7B 158.59(14) . 2_665 ?
O3B Si3 K7B 79.70(16) 2_665 2_665 ?
K8B Si3 K7B 113.24(8) . 2_665 ?
O16 Si3 O16B 69.2(3) . 2_666 ?
O24 Si3 O16B 120.6(3) . 2_666 ?
O17 Si3 O16B 127.3(4) . 2_666 ?
O3 Si3 O16B 43.2(4) . 2_666 ?
K3B Si3 O16B 58.34(16) . 2_666 ?
O8 Si3 O16B 75.38(19) . 2_666 ?
K7 Si3 O16B 120.16(15) . 2_666 ?
O23B Si3 O16B 123.13(18) . 2_666 ?
O3B Si3 O16B 109.3(2) 2_665 2_666 ?
K8B Si3 O16B 89.63(15) . 2_666 ?
K7B Si3 O16B 42.59(13) 2_665 2_666 ?
O25 Si4 O35 108.0(4) . . ?
O25 Si4 O4 108.2(4) . 1_554 ?
O35 Si4 O4 110.4(4) . 1_554 ?
O25 Si4 O19 109.2(4) . . ?
O35 Si4 O19 111.7(4) . . ?
O4 Si4 O19 109.2(4) 1_554 . ?
O25 Si4 Na4B 61.3(6) . 1_554 ?
O35 Si4 Na4B 155.3(5) . 1_554 ?
O4 Si4 Na4B 58.5(5) 1_554 1_554 ?
O19 Si4 Na4B 93.0(5) . 1_554 ?
O25 Si4 Na9B 155.5(3) . 1_554 ?
O35 Si4 Na9B 89.3(3) . 1_554 ?
O4 Si4 Na9B 48.0(3) 1_554 1_554 ?
O19 Si4 Na9B 78.9(3) . 1_554 ?
Na4B Si4 Na9B 95.8(5) 1_554 1_554 ?
O25 Si4 K4B 54.0(3) . 1_554 ?
O35 Si4 K4B 152.9(3) . 1_554 ?
O4 Si4 K4B 64.8(3) 1_554 1_554 ?
O19 Si4 K4B 94.4(3) . 1_554 ?
Na4B Si4 K4B 7.4(5) 1_554 1_554 ?
Na9B Si4 K4B 103.20(11) 1_554 1_554 ?
O25 Si4 K11 76.1(3) . 1_554 ?
O35 Si4 K11 59.7(3) . 1_554 ?
O4 Si4 K11 74.7(3) 1_554 1_554 ?
O19 Si4 K11 171.3(3) . 1_554 ?
Na4B Si4 K11 95.7(4) 1_554 1_554 ?
Na9B Si4 K11 99.20(10) 1_554 1_554 ?
K4B Si4 K11 94.29(9) 1_554 1_554 ?
O25 Si4 K4 62.0(3) . . ?
O35 Si4 K4 112.3(3) . . ?
O4 Si4 K4 137.0(3) 1_554 . ?
O19 Si4 K4 49.5(3) . . ?
Na4B Si4 K4 83.3(4) 1_554 . ?
Na9B Si4 K4 128.05(11) 1_554 . ?
K4B Si4 K4 78.90(8) 1_554 . ?
K11 Si4 K4 132.68(10) 1_554 . ?
O25 Si4 O18B 156.7(3) . . ?
O35 Si4 O18B 49.3(3) . . ?
O4 Si4 O18B 87.6(3) 1_554 . ?
O19 Si4 O18B 80.0(3) . . ?
Na4B Si4 O18B 141.1(5) 1_554 . ?
Na9B Si4 O18B 45.35(14) 1_554 . ?
K4B Si4 O18B 148.54(15) 1_554 . ?
K11 Si4 O18B 92.52(14) 1_554 . ?
K4 Si4 O18B 117.43(14) . . ?
O25 Si4 O5 43.7(3) . . ?
O35 Si4 O5 78.6(3) . . ?
O4 Si4 O5 150.7(3) 1_554 . ?
O19 Si4 O5 91.7(3) . . ?
Na4B Si4 O5 101.5(5) 1_554 . ?
Na9B Si4 O5 160.76(16) 1_554 . ?
K4B Si4 O5 94.14(14) 1_554 . ?
K11 Si4 O5 87.60(14) 1_554 . ?
K4 Si4 O5 47.11(13) . . ?
O18B Si4 O5 116.83(18) . . ?
O25 Si4 O26 69.7(3) . 1_554 ?
O35 Si4 O26 113.5(3) . 1_554 ?
O4 Si4 O26 39.9(3) 1_554 1_554 ?
O19 Si4 O26 132.4(3) . 1_554 ?
Na4B Si4 O26 42.9(4) 1_554 1_554 ?
Na9B Si4 O26 87.67(13) 1_554 1_554 ?
K4B Si4 O26 44.58(12) 1_554 1_554 ?
K11 Si4 O26 55.53(12) 1_554 1_554 ?
K4 Si4 O26 120.81(13) . 1_554 ?
O18B Si4 O26 120.49(17) . 1_554 ?
O5 Si4 O26 110.79(17) . 1_554 ?
O12 Si5 O28 108.4(4) . . ?
O12 Si5 O26 110.3(4) . . ?
O28 Si5 O26 108.8(4) . . ?
O12 Si5 O5 110.4(4) . . ?
O28 Si5 O5 111.3(4) . . ?
O26 Si5 O5 107.6(4) . . ?
O12 Si5 O6 95.8(3) . . ?
O28 Si5 O6 55.1(3) . . ?
O26 Si5 O6 153.3(3) . . ?
O5 Si5 O6 66.5(3) . . ?
O12 Si5 K4 96.0(3) . . ?
O28 Si5 K4 155.5(3) . . ?
O26 Si5 K4 62.9(2) . . ?
O5 Si5 K4 55.7(3) . . ?
O6 Si5 K4 121.44(17) . . ?
O12 Si5 K10 150.4(3) . . ?
O28 Si5 K10 66.2(3) . . ?
O26 Si5 K10 98.6(3) . . ?
O5 Si5 K10 52.3(3) . . ?
O6 Si5 K10 56.50(15) . . ?
K4 Si5 K10 91.46(8) . . ?
O12 Si5 O36 158.4(3) . . ?
O28 Si5 O36 79.6(3) . . ?
O26 Si5 O36 48.5(3) . . ?
O5 Si5 O36 83.9(3) . . ?
O6 Si5 O36 105.0(2) . . ?
K4 Si5 O36 78.36(14) . . ?
K10 Si5 O36 51.13(14) . . ?
O12 Si5 K11 126.3(3) . . ?
O28 Si5 K11 45.2(2) . . ?
O26 Si5 K11 63.7(2) . . ?
O5 Si5 K11 122.5(3) . . ?
O6 Si5 K11 96.52(16) . . ?
K4 Si5 K11 120.31(8) . . ?
K10 Si5 K11 72.00(7) . . ?
O36 Si5 K11 46.23(13) . . ?
O12 Si5 O25B 44.9(3) . . ?
O28 Si5 O25B 137.0(3) . . ?
O26 Si5 O25B 67.9(3) . . ?
O5 Si5 O25B 110.2(3) . . ?
O6 Si5 O25B 138.7(2) . . ?
K4 Si5 O25B 63.95(14) . . ?
K10 Si5 O25B 155.14(15) . . ?
O36 Si5 O25B 115.73(19) . . ?
K11 Si5 O25B 116.02(14) . . ?
O12 Si5 K5B 57.5(3) . . ?
O28 Si5 K5B 56.0(2) . . ?
O26 Si5 K5B 104.4(3) . . ?
O5 Si5 K5B 147.9(3) . . ?
O6 Si5 K5B 84.44(16) . . ?
K4 Si5 K5B 146.41(9) . . ?
K10 Si5 K5B 121.89(9) . . ?
O36 Si5 K5B 117.98(14) . . ?
K11 Si5 K5B 72.04(7) . . ?
O25B Si5 K5B 82.49(14) . . ?
O12 Si5 O5B 39.0(3) . . ?
O28 Si5 O5B 95.4(3) . . ?
O26 Si5 O5B 81.0(3) . . ?
O5 Si5 O5B 146.5(3) . . ?
O6 Si5 O5B 118.92(19) . . ?
K4 Si5 O5B 105.38(13) . . ?
K10 Si5 O5B 160.48(14) . . ?
O36 Si5 O5B 122.00(17) . . ?
K11 Si5 O5B 90.69(12) . . ?
O25B Si5 O5B 41.86(17) . . ?
K5B Si5 O5B 41.11(11) . . ?
O27 Si6 O21 114.3(4) . . ?
O27 Si6 O6 107.8(4) . . ?
O21 Si6 O6 109.2(4) . . ?
O27 Si6 O29 111.2(4) . . ?
O21 Si6 O29 105.1(4) . . ?
O6 Si6 O29 109.1(4) . . ?
O27 Si6 K6 165.2(3) . . ?
O21 Si6 K6 80.1(3) . . ?
O6 Si6 K6 68.1(3) . . ?
O29 Si6 K6 59.5(3) . . ?
O27 Si6 O2 141.8(3) . . ?
O21 Si6 O2 52.7(3) . . ?
O6 Si6 O2 58.7(3) . . ?
O29 Si6 O2 107.0(3) . . ?
K6 Si6 O2 49.28(11) . . ?
O27 Si6 K6B 108.7(3) . 3_664 ?
O21 Si6 K6B 50.5(3) . 3_664 ?
O6 Si6 K6B 143.3(3) . 3_664 ?
O29 Si6 K6B 60.3(3) . 3_664 ?
K6 Si6 K6B 77.49(8) . 3_664 ?
O2 Si6 K6B 89.33(13) . 3_664 ?
O27 Si6 K10 66.4(3) . . ?
O21 Si6 K10 175.6(3) . . ?
O6 Si6 K10 66.8(3) . . ?
O29 Si6 K10 78.2(3) . . ?
K6 Si6 K10 99.49(9) . . ?
O2 Si6 K10 123.87(13) . . ?
K6B Si6 K10 133.74(10) 3_664 . ?
O27 Si6 K5B 64.5(3) . 1_554 ?
O21 Si6 K5B 49.9(3) . 1_554 ?
O6 Si6 K5B 126.9(3) . 1_554 ?
O29 Si6 K5B 122.9(3) . 1_554 ?
K6 Si6 K5B 129.77(10) . 1_554 ?
O2 Si6 K5B 94.08(13) . 1_554 ?
K6B Si6 K5B 67.81(7) 3_664 1_554 ?
K10 Si6 K5B 130.75(10) . 1_554 ?
O27 Si6 O5 50.7(3) . . ?
O21 Si6 O5 129.2(3) . . ?
O6 Si6 O5 57.1(3) . . ?
O29 Si6 O5 125.7(3) . . ?
K6 Si6 O5 123.27(15) . . ?
O2 Si6 O5 105.77(17) . . ?
K6B Si6 O5 159.13(15) 3_664 . ?
K10 Si6 O5 47.51(13) . . ?
K5B Si6 O5 96.28(14) 1_554 . ?
O27 Si6 O12B 47.3(3) . . ?
O21 Si6 O12B 87.4(3) . . ?
O6 Si6 O12B 82.2(3) . . ?
O29 Si6 O12B 158.5(3) . . ?
K6 Si6 O12B 141.37(15) . . ?
O2 Si6 O12B 94.51(17) . . ?
K6B Si6 O12B 120.95(14) 3_664 . ?
K10 Si6 O12B 90.32(14) . . ?
K5B Si6 O12B 53.14(13) 1_554 . ?
O5 Si6 O12B 45.02(17) . . ?
O27 Si6 O7 79.7(3) . 1_554 ?
O21 Si6 O7 97.0(3) . 1_554 ?
O6 Si6 O7 145.6(3) . 1_554 ?
O29 Si6 O7 40.4(3) . 1_554 ?
K6 Si6 O7 95.94(16) . 1_554 ?
O2 Si6 O7 133.05(18) . 1_554 ?
K6B Si6 O7 48.01(15) 3_664 1_554 ?
K10 Si6 O7 87.38(15) . 1_554 ?
K5B Si6 O7 87.07(15) 1_554 1_554 ?
O5 Si6 O7 120.78(19) . 1_554 ?
O12B Si6 O7 121.93(19) . 1_554 ?
O30 Si7 O15 111.8(4) . . ?
O30 Si7 O32 108.3(4) . . ?
O15 Si7 O32 110.0(4) . . ?
O30 Si7 O7 106.7(4) . . ?
O15 Si7 O7 108.6(4) . . ?
O32 Si7 O7 111.4(4) . . ?
O30 Si7 K6B 60.7(3) . 3_665 ?
O15 Si7 K6B 96.4(3) . 3_665 ?
O32 Si7 K6B 153.5(3) . 3_665 ?
O7 Si7 K6B 56.3(3) . 3_665 ?
O30 Si7 O8 142.9(3) . . ?
O15 Si7 O8 104.7(3) . . ?
O32 Si7 O8 51.0(3) . . ?
O7 Si7 O8 65.6(3) . . ?
K6B Si7 O8 121.83(15) 3_665 . ?
O30 Si7 K11 91.9(3) . . ?
O15 Si7 K11 154.5(3) . . ?
O32 Si7 K11 68.9(2) . . ?
O7 Si7 K11 52.9(3) . . ?
K6B Si7 K11 86.75(8) 3_665 . ?
O8 Si7 K11 53.65(14) . . ?
O30 Si7 O28 47.2(3) . . ?
O15 Si7 O28 159.0(3) . . ?
O32 Si7 O28 80.9(3) . . ?
O7 Si7 O28 82.4(3) . . ?
K6B Si7 O28 74.43(12) 3_665 . ?
O8 Si7 O28 96.09(18) . . ?
K11 Si7 O28 45.70(12) . . ?
O30 Si7 K7 106.4(3) . . ?
O15 Si7 K7 57.3(3) . . ?
O32 Si7 K7 57.6(2) . . ?
O7 Si7 K7 146.9(3) . . ?
K6B Si7 K7 146.06(9) 3_665 . ?
O8 Si7 K7 87.97(14) . . ?
K11 Si7 K7 126.49(9) . . ?
O28 Si7 K7 121.83(13) . . ?
O30 Si7 O29B 68.8(3) . 3_665 ?
O15 Si7 O29B 45.9(3) . 3_665 ?
O32 Si7 O29B 140.2(3) . 3_665 ?
O7 Si7 O29B 107.1(3) . 3_665 ?
K6B Si7 O29B 61.81(13) 3_665 3_665 ?
O8 Si7 O29B 147.90(19) . 3_665 ?
K11 Si7 O29B 148.07(15) . 3_665 ?
O28 Si7 O29B 114.41(18) . 3_665 ?
K7 Si7 O29B 84.36(13) . 3_665 ?
O30 Si7 O7B 82.4(3) . 2_665 ?
O15 Si7 O7B 38.6(3) . 2_665 ?
O32 Si7 O7B 97.8(3) . 2_665 ?
O7 Si7 O7B 143.9(3) . 2_665 ?
K6B Si7 O7B 103.83(14) 3_665 2_665 ?
O8 Si7 O7B 126.23(19) . 2_665 ?
K11 Si7 O7B 163.25(14) . 2_665 ?
O28 Si7 O7B 124.15(17) . 2_665 ?
K7 Si7 O7B 42.27(12) . 2_665 ?
O29B Si7 O7B 42.63(17) 3_665 2_665 ?
O30 Si7 K10 67.1(3) . . ?
O15 Si7 K10 126.5(3) . . ?
O32 Si7 K10 41.2(2) . . ?
O7 Si7 K10 123.2(3) . . ?
K6B Si7 K10 121.70(9) 3_665 . ?
O8 Si7 K10 86.60(15) . . ?
K11 Si7 K10 70.59(7) . . ?
O28 Si7 K10 51.02(12) . . ?
K7 Si7 K10 71.51(7) . . ?
O29B Si7 K10 119.88(14) 3_665 . ?
O7B Si7 K10 92.72(13) 2_665 . ?
O31 Si8 O33 111.0(4) . . ?
O31 Si8 O8 110.5(4) . 1_554 ?
O33 Si8 O8 108.2(4) . 1_554 ?
O31 Si8 O23 110.8(4) . . ?
O33 Si8 O23 104.3(4) . . ?
O8 Si8 O23 111.9(4) 1_554 . ?
O31 Si8 K8B 168.0(3) . 1_554 ?
O33 Si8 K8B 70.2(3) . 1_554 ?
O8 Si8 K8B 58.9(3) 1_554 1_554 ?
O23 Si8 K8B 79.8(2) . 1_554 ?
O31 Si8 K8 112.0(3) . . ?
O33 Si8 K8 52.2(3) . . ?
O8 Si8 K8 137.4(3) 1_554 . ?
O23 Si8 K8 54.5(2) . . ?
K8B Si8 K8 78.49(8) 1_554 . ?
O31 Si8 O3 133.0(3) . 1_554 ?
O33 Si8 O3 115.0(3) . 1_554 ?
O8 Si8 O3 63.2(3) 1_554 1_554 ?
O23 Si8 O3 48.9(3) . 1_554 ?
K8B Si8 O3 49.90(16) 1_554 1_554 ?
K8 Si8 O3 89.60(17) . 1_554 ?
O31 Si8 O7 48.0(3) . 1_554 ?
O33 Si8 O7 135.0(3) . 1_554 ?
O8 Si8 O7 63.5(3) 1_554 1_554 ?
O23 Si8 O7 120.1(3) . 1_554 ?
K8B Si8 O7 122.29(16) 1_554 1_554 ?
K8 Si8 O7 158.70(17) . 1_554 ?
O3 Si8 O7 100.5(2) 1_554 1_554 ?
O31 Si8 K7 62.2(3) . . ?
O33 Si8 K7 112.7(3) . . ?
O8 Si8 K7 138.2(3) 1_554 . ?
O23 Si8 K7 49.6(2) . . ?
K8B Si8 K7 129.09(9) 1_554 . ?
K8 Si8 K7 68.59(7) . . ?
O3 Si8 K7 91.19(17) 1_554 . ?
O7 Si8 K7 92.31(16) 1_554 . ?
O31 Si8 K11 64.2(3) . 1_554 ?
O33 Si8 K11 89.2(3) . 1_554 ?
O8 Si8 K11 61.5(3) 1_554 1_554 ?
O23 Si8 K11 166.4(3) . 1_554 ?
K8B Si8 K11 104.19(9) 1_554 1_554 ?
K8 Si8 K11 138.70(9) . 1_554 ?
O3 Si8 K11 124.17(17) 1_554 1_554 ?
O7 Si8 K11 46.74(14) 1_554 1_554 ?
K7 Si8 K11 126.27(8) . 1_554 ?
O31 Si8 O35 77.5(3) . . ?
O33 Si8 O35 45.1(3) . . ?
O8 Si8 O35 93.7(3) 1_554 . ?
O23 Si8 O35 146.6(3) . . ?
K8B Si8 O35 96.83(15) 1_554 . ?
K8 Si8 O35 92.13(14) . . ?
O3 Si8 O35 145.5(2) 1_554 . ?
O7 Si8 O35 89.98(19) 1_554 . ?
K7 Si8 O35 121.37(15) . . ?
K11 Si8 O35 46.60(13) 1_554 . ?
O31 Si8 K10 43.4(3) . . ?
O33 Si8 K10 68.2(3) . . ?
O8 Si8 K10 132.0(3) 1_554 . ?
O23 Si8 K10 115.3(3) . . ?
K8B Si8 K10 138.04(10) 1_554 . ?
K8 Si8 K10 80.35(8) . . ?
O3 Si8 K10 163.96(17) 1_554 . ?
O7 Si8 K10 85.32(15) 1_554 . ?
K7 Si8 K10 73.55(7) . . ?
K11 Si8 K10 70.52(7) 1_554 . ?
O35 Si8 K10 48.28(14) . . ?
O34 Si9 O36 108.2(4) . . ?
O34 Si9 O18 112.2(4) . . ?
O36 Si9 O18 111.5(4) . . ?
O34 Si9 O9 108.8(4) . . ?
O36 Si9 O9 111.2(5) . . ?
O18 Si9 O9 104.9(5) . . ?
O34 Si9 K10 79.6(3) . . ?
O36 Si9 K10 65.2(3) . . ?
O18 Si9 K10 167.9(3) . . ?
O9 Si9 K10 67.4(3) . . ?
O34 Si9 K9 143.2(3) . . ?
O36 Si9 K9 108.5(3) . . ?
O18 Si9 K9 55.8(3) . . ?
O9 Si9 K9 53.4(3) . . ?
K10 Si9 K9 113.20(10) . . ?
O34 Si9 O20 156.3(3) . . ?
O36 Si9 O20 48.3(3) . . ?
O18 Si9 O20 80.0(3) . . ?
O9 Si9 O20 86.1(4) . . ?
K10 Si9 O20 89.94(14) . . ?
K9 Si9 O20 60.52(13) . . ?
O34 Si9 K8 45.4(3) . . ?
O36 Si9 K8 143.1(3) . . ?
O18 Si9 K8 103.7(3) . . ?
O9 Si9 K8 68.4(3) . . ?
K10 Si9 K8 82.51(8) . . ?
K9 Si9 K8 100.16(8) . . ?
O20 Si9 K8 154.41(14) . . ?
O34 Si9 O33B 70.5(3) . . ?
O36 Si9 O33B 145.5(3) . . ?
O18 Si9 O33B 46.1(3) . . ?
O9 Si9 O33B 101.2(4) . . ?
K10 Si9 O33B 142.51(15) . . ?
K9 Si9 O33B 81.32(14) . . ?
O20 Si9 O33B 125.94(18) . . ?
K8 Si9 O33B 60.48(13) . . ?
O34 Si9 O32 40.3(3) . . ?
O36 Si9 O32 73.5(3) . . ?
O18 Si9 O32 146.4(3) . . ?
O9 Si9 O32 103.6(4) . . ?
K10 Si9 O32 45.36(11) . . ?
K9 Si9 O32 156.60(13) . . ?
O20 Si9 O32 119.49(17) . . ?
K8 Si9 O32 71.02(11) . . ?
O33B Si9 O32 110.65(17) . . ?
O34 Si9 O4 118.7(3) . . ?
O36 Si9 O4 34.4(3) . . ?
O18 Si9 O4 77.5(3) . . ?
O9 Si9 O4 127.5(4) . . ?
K10 Si9 O4 99.53(14) . . ?
K9 Si9 O4 94.00(14) . . ?
O20 Si9 O4 41.89(17) . . ?
K8 Si9 O4 163.60(14) . . ?
O33B Si9 O4 114.27(17) . . ?
O32 Si9 O4 98.72(16) . . ?
O34 Si9 O8 33.7(3) . . ?
O36 Si9 O8 82.0(3) . . ?
O18 Si9 O8 104.3(3) . . ?
O9 Si9 O8 140.1(4) . . ?
K10 Si9 O8 86.95(13) . . ?
K9 Si9 O8 159.63(14) . . ?
O20 Si9 O8 125.40(18) . . ?
K8 Si9 O8 78.77(13) . . ?
O33B Si9 O8 80.55(17) . . ?
O32 Si9 O8 42.25(15) . . ?
O4 Si9 O8 85.08(17) . . ?
O1 Al1 O19 106.9(5) . . ?
O1 Al1 O10B 109.4(4) . . ?
O19 Al1 O10B 109.0(4) . . ?
O1 Al1 O11B 107.2(5) . . ?
O19 Al1 O11B 112.4(4) . . ?
O10B Al1 O11B 111.7(4) . . ?
O1 Al1 Na1 50.2(4) . . ?
O19 Al1 Na1 147.9(3) . . ?
O10B Al1 Na1 100.8(3) . . ?
O11B Al1 Na1 64.9(3) . . ?
O1 Al1 K9 59.2(3) . . ?
O19 Al1 K9 83.6(3) . . ?
O10B Al1 K9 67.1(3) . . ?
O11B Al1 K9 162.4(3) . . ?
Na1 Al1 K9 97.72(10) . . ?
O1 Al1 O11B 85.4(4) . 2 ?
O19 Al1 O11B 158.4(3) . 2 ?
O10B Al1 O11B 49.4(3) . 2 ?
O11B Al1 O11B 79.4(4) . 2 ?
Na1 Al1 O11B 53.06(16) . 2 ?
K9 Al1 O11B 87.89(15) . 2 ?
O1 Al1 K4 75.6(3) . . ?
O19 Al1 K4 49.7(3) . . ?
O10B Al1 K4 157.5(3) . . ?
O11B Al1 K4 86.4(3) . . ?
Na1 Al1 K4 98.85(10) . . ?
K9 Al1 K4 99.60(9) . . ?
O11B Al1 K4 151.82(17) 2 . ?
O1 Al1 Na9B 136.0(4) . 1_554 ?
O19 Al1 Na9B 71.5(3) . 1_554 ?
O10B Al1 Na9B 40.5(3) . 1_554 ?
O11B Al1 Na9B 113.9(3) . 1_554 ?
Na1 Al1 Na9B 140.27(13) . 1_554 ?
K9 Al1 Na9B 77.20(9) . 1_554 ?
O11B Al1 Na9B 87.24(16) 2 1_554 ?
K4 Al1 Na9B 120.88(11) . 1_554 ?
O1 Al1 O20B 100.8(4) . . ?
O19 Al1 O20B 75.9(3) . . ?
O10B Al1 O20B 145.7(3) . . ?
O11B Al1 O20B 41.5(3) . . ?
Na1 Al1 O20B 86.16(14) . . ?
K9 Al1 O20B 145.75(16) . . ?
O11B Al1 O20B 120.1(2) 2 . ?
K4 Al1 O20B 46.39(14) . . ?
Na9B Al1 O20B 120.15(16) 1_554 . ?
O1 Al1 O4 146.6(4) . 1_554 ?
O19 Al1 O4 41.3(3) . 1_554 ?
O10B Al1 O4 80.8(3) . 1_554 ?
O11B Al1 O4 97.4(3) . 1_554 ?
Na1 Al1 O4 161.68(17) . 1_554 ?
K9 Al1 O4 99.66(14) . 1_554 ?
O11B Al1 O4 121.8(2) 2 1_554 ?
K4 Al1 O4 83.94(14) . 1_554 ?
Na9B Al1 O4 40.78(14) 1_554 1_554 ?
O20B Al1 O4 82.75(18) . 1_554 ?
O1 Al1 O20 39.0(4) . . ?
O19 Al1 O20 68.3(3) . . ?
O10B Al1 O20 127.8(3) . . ?
O11B Al1 O20 117.1(3) . . ?
Na1 Al1 O20 84.29(17) . . ?
K9 Al1 O20 60.72(13) . . ?
O11B Al1 O20 123.8(2) 2 . ?
K4 Al1 O20 44.01(12) . . ?
Na9B Al1 O20 123.62(15) 1_554 . ?
O20B Al1 O20 86.06(18) . . ?
O4 Al1 O20 109.34(18) 1_554 . ?
O2 Al2 O21 113.4(4) . . ?
O2 Al2 O13B 109.0(3) . . ?
O21 Al2 O13B 108.4(4) . . ?
O2 Al2 O14B 106.9(3) . 3_665 ?
O21 Al2 O14B 109.3(4) . 3_665 ?
O13B Al2 O14B 109.7(4) . 3_665 ?
O2 Al2 O6 64.8(3) . . ?
O21 Al2 O6 53.8(3) . . ?
O13B Al2 O6 104.3(3) . . ?
O14B Al2 O6 145.6(3) 3_665 . ?
O2 Al2 K2 61.0(2) . . ?
O21 Al2 K2 172.5(3) . . ?
O13B Al2 K2 78.7(3) . . ?
O14B Al2 K2 69.3(2) 3_665 . ?
O6 Al2 K2 123.06(18) . . ?
O2 Al2 O22B 84.4(3) . 3_665 ?
O21 Al2 O22B 81.8(3) . 3_665 ?
O13B Al2 O22B 156.8(3) . 3_665 ?
O14B Al2 O22B 47.2(3) 3_665 3_665 ?
O6 Al2 O22B 98.5(2) . 3_665 ?
K2 Al2 O22B 92.40(14) . 3_665 ?
O2 Al2 K6 51.3(2) . . ?
O21 Al2 K6 72.4(3) . . ?
O13B Al2 K6 154.0(3) . . ?
O14B Al2 K6 93.7(2) 3_665 . ?
O6 Al2 K6 54.19(15) . . ?
K2 Al2 K6 100.24(9) . . ?
O22B Al2 K6 48.36(14) 3_665 . ?
O2 Al2 K5B 148.1(3) . 1_554 ?
O21 Al2 K5B 46.9(3) . 1_554 ?
O13B Al2 K5B 66.8(2) . 1_554 ?
O14B Al2 K5B 104.0(2) 3_665 1_554 ?
O6 Al2 K5B 85.17(16) . 1_554 ?
K2 Al2 K5B 140.44(10) . 1_554 ?
O22B Al2 K5B 111.69(15) 3_665 1_554 ?
K6 Al2 K5B 119.27(9) . 1_554 ?
O2 Al2 O2B 149.4(3) . 1_554 ?
O21 Al2 O2B 91.9(3) . 1_554 ?
O13B Al2 O2B 43.5(3) . 1_554 ?
O14B Al2 O2B 78.6(3) 3_665 1_554 ?
O6 Al2 O2B 126.55(19) . 1_554 ?
K2 Al2 O2B 95.01(13) . 1_554 ?
O22B Al2 O2B 117.46(18) 3_665 1_554 ?
K6 Al2 O2B 159.27(14) . 1_554 ?
K5B Al2 O2B 46.41(11) 1_554 1_554 ?
O2 Al2 O13 42.0(2) . . ?
O21 Al2 O13 121.6(3) . . ?
O13B Al2 O13 67.5(3) . . ?
O14B Al2 O13 127.3(3) 3_665 . ?
O6 Al2 O13 70.42(19) . . ?
K2 Al2 O13 58.34(14) . . ?
O22B Al2 O13 125.59(18) 3_665 . ?
K6 Al2 O13 89.60(13) . . ?
K5B Al2 O13 119.70(14) 1_554 . ?
O2B Al2 O13 110.45(17) 1_554 . ?
O2 Al2 O14B 110.1(3) . . ?
O21 Al2 O14B 133.9(3) . . ?
O13B Al2 O14B 41.0(3) . . ?
O14B Al2 O14B 70.5(3) 3_665 . ?
O6 Al2 O14B 143.7(2) . . ?
K2 Al2 O14B 53.12(12) . . ?
O22B Al2 O14B 117.15(18) 3_665 . ?
K6 Al2 O14B 152.08(13) . . ?
K5B Al2 O14B 87.50(12) 1_554 . ?
O2B Al2 O14B 42.13(15) 1_554 . ?
O13 Al2 O14B 82.79(16) . . ?
O3 Al3 O23 111.0(4) 1_554 . ?
O3 Al3 O16B 111.6(5) 1_554 2_665 ?
O23 Al3 O16B 110.9(4) . 2_665 ?
O3 Al3 O17B 104.2(4) 1_554 . ?
O23 Al3 O17B 108.0(4) . . ?
O16B Al3 O17B 110.8(4) 2_665 . ?
O3 Al3 K3B 60.1(4) 1_554 1_554 ?
O23 Al3 K3B 168.7(3) . 1_554 ?
O16B Al3 K3B 79.8(3) 2_665 1_554 ?
O17B Al3 K3B 69.9(3) . 1_554 ?
O3 Al3 O8 64.8(4) 1_554 1_554 ?
O23 Al3 O8 48.9(3) . 1_554 ?
O16B Al3 O8 114.6(3) 2_665 1_554 ?
O17B Al3 O8 134.0(3) . 1_554 ?
K3B Al3 O8 124.21(18) 1_554 1_554 ?
O3 Al3 O24B 81.8(4) 1_554 . ?
O23 Al3 O24B 80.1(3) . . ?
O16B Al3 O24B 156.2(3) 2_665 . ?
O17B Al3 O24B 45.6(3) . . ?
K3B Al3 O24B 91.32(14) 1_554 . ?
O8 Al3 O24B 88.60(18) 1_554 . ?
O3 Al3 K7 149.5(4) 1_554 . ?
O23 Al3 K7 49.9(2) . . ?
O16B Al3 K7 66.1(3) 2_665 . ?
O17B Al3 K7 104.8(3) . . ?
K3B Al3 K7 141.27(12) 1_554 . ?
O8 Al3 K7 87.93(15) 1_554 . ?
O24B Al3 K7 112.44(14) . . ?
O3 Al3 K8B 51.1(3) 1_554 1_554 ?
O23 Al3 K8B 69.5(2) . 1_554 ?
O16B Al3 K8B 156.8(3) 2_665 1_554 ?
O17B Al3 K8B 90.1(3) . 1_554 ?
K3B Al3 K8B 99.27(10) 1_554 1_554 ?
O8 Al3 K8B 46.97(13) 1_554 1_554 ?
O24B Al3 K8B 46.14(13) . 1_554 ?
K7 Al3 K8B 119.33(10) . 1_554 ?
O3 Al3 O3B 149.3(4) 1_554 2_665 ?
O23 Al3 O3B 94.8(3) . 2_665 ?
O16B Al3 O3B 40.5(3) 2_665 2_665 ?
O17B Al3 O3B 82.2(3) . 2_665 ?
K3B Al3 O3B 95.87(18) 1_554 2_665 ?
O8 Al3 O3B 131.1(2) 1_554 2_665 ?
O24B Al3 O3B 120.1(2) . 2_665 ?
K7 Al3 O3B 46.06(16) . 2_665 ?
K8B Al3 O3B 159.52(18) 1_554 2_665 ?
O3 Al3 O17B 109.9(4) 1_554 2_665 ?
O23 Al3 O17B 137.2(3) . 2_665 ?
O16B Al3 O17B 40.0(3) 2_665 2_665 ?
O17B Al3 O17B 73.0(4) . 2_665 ?
K3B Al3 O17B 53.62(14) 1_554 2_665 ?
O8 Al3 O17B 152.68(19) 1_554 2_665 ?
O24B Al3 O17B 117.88(19) . 2_665 ?
K7 Al3 O17B 87.79(14) . 2_665 ?
K8B Al3 O17B 151.41(15) 1_554 2_665 ?
O3B Al3 O17B 42.41(19) 2_665 2_665 ?
O3 Al3 K7B 82.1(3) 1_554 2_664 ?
O23 Al3 K7B 95.4(2) . 2_664 ?
O16B Al3 K7B 42.7(3) 2_665 2_664 ?
O17B Al3 K7B 151.0(3) . 2_664 ?
K3B Al3 K7B 90.26(9) 1_554 2_664 ?
O8 Al3 K7B 74.48(14) 1_554 2_664 ?
O24B Al3 K7B 160.46(15) . 2_664 ?
K7 Al3 K7B 77.30(7) . 2_664 ?
K8B Al3 K7B 114.44(9) 1_554 2_664 ?
O3B Al3 K7B 79.05(16) 2_665 2_664 ?
O17B Al3 K7B 78.25(14) 2_665 2_664 ?
O4 Al4 O20 108.0(4) . . ?
O4 Al4 O26 108.0(4) . . ?
O20 Al4 O26 110.0(4) . . ?
O4 Al4 O36 107.5(4) . . ?
O20 Al4 O36 113.4(4) . . ?
O26 Al4 O36 109.7(4) . . ?
O4 Al4 Na4B 58.4(5) . . ?
O20 Al4 Na4B 91.5(5) . . ?
O26 Al4 Na4B 61.9(5) . . ?
O36 Al4 Na4B 154.8(5) . . ?
O4 Al4 Na9B 47.8(3) . . ?
O20 Al4 Na9B 78.6(3) . . ?
O26 Al4 Na9B 155.2(3) . . ?
O36 Al4 Na9B 86.4(3) . . ?
Na4B Al4 Na9B 95.5(5) . . ?
O4 Al4 K4B 64.7(3) . . ?
O20 Al4 K4B 93.1(3) . . ?
O26 Al4 K4B 54.6(2) . . ?
O36 Al4 K4B 153.3(3) . . ?
Na4B Al4 K4B 7.4(5) . . ?
Na9B Al4 K4B 102.85(11) . . ?
O4 Al4 K11 74.4(3) . . ?
O20 Al4 K11 172.7(3) . . ?
O26 Al4 K11 75.2(2) . . ?
O36 Al4 K11 59.4(3) . . ?
Na4B Al4 K11 95.6(4) . . ?
Na9B Al4 K11 98.84(10) . . ?
K4B Al4 K11 94.18(9) . . ?
O4 Al4 K4 137.3(3) . . ?
O20 Al4 K4 50.2(3) . . ?
O26 Al4 K4 62.5(2) . . ?
O36 Al4 K4 114.8(3) . . ?
Na4B Al4 K4 83.5(4) . . ?
Na9B Al4 K4 128.64(11) . . ?
K4B Al4 K4 79.04(8) . . ?
K11 Al4 K4 132.46(10) . . ?
O4 Al4 O18 88.1(3) . . ?
O20 Al4 O18 81.7(3) . . ?
O26 Al4 O18 155.0(3) . . ?
O36 Al4 O18 45.8(3) . . ?
Na4B Al4 O18 141.9(5) . . ?
Na9B Al4 O18 46.46(15) . . ?
K4B Al4 O18 149.31(16) . . ?
K11 Al4 O18 91.60(15) . . ?
K4 Al4 O18 117.83(15) . . ?
O4 Al4 O5 150.1(3) . . ?
O20 Al4 O5 93.2(3) . . ?
O26 Al4 O5 43.4(3) . . ?
O36 Al4 O5 81.6(3) . . ?
Na4B Al4 O5 101.4(5) . . ?
Na9B Al4 O5 161.42(16) . . ?
K4B Al4 O5 94.14(14) . . ?
K11 Al4 O5 87.22(14) . . ?
K4 Al4 O5 47.23(13) . . ?
O18 Al4 O5 116.25(19) . . ?
O4 Al4 O25 38.7(3) . 1_556 ?
O20 Al4 O25 130.2(3) . 1_556 ?
O26 Al4 O25 70.4(3) . 1_556 ?
O36 Al4 O25 112.5(3) . 1_556 ?
Na4B Al4 O25 42.9(4) . 1_556 ?
Na9B Al4 O25 86.21(14) . 1_556 ?
K4B Al4 O25 44.68(13) . 1_556 ?
K11 Al4 O25 55.91(13) . 1_556 ?
K4 Al4 O25 121.34(14) . 1_556 ?
O18 Al4 O25 119.68(18) . 1_556 ?
O5 Al4 O25 111.48(18) . 1_556 ?
O5 Al5 O12B 110.4(4) . . ?
O5 Al5 O25 106.8(4) . . ?
O12B Al5 O25 110.2(4) . . ?
O5 Al5 O27 111.1(4) . . ?
O12B Al5 O27 110.6(4) . . ?
O25 Al5 O27 107.6(4) . . ?
O5 Al5 O6 67.4(3) . . ?
O12B Al5 O6 97.0(3) . . ?
O25 Al5 O6 152.1(3) . . ?
O27 Al5 O6 54.8(3) . . ?
O5 Al5 K4 55.7(3) . . ?
O12B Al5 K4 95.0(3) . . ?
O25 Al5 K4 62.6(3) . . ?
O27 Al5 K4 154.4(3) . . ?
O6 Al5 K4 122.48(17) . . ?
O5 Al5 O35 83.7(3) . . ?
O12B Al5 O35 157.1(3) . . ?
O25 Al5 O35 47.1(3) . . ?
O27 Al5 O35 79.0(3) . . ?
O6 Al5 O35 105.3(2) . . ?
K4 Al5 O35 77.79(15) . . ?
O5 Al5 K10 52.7(3) . . ?
O12B Al5 K10 151.8(3) . . ?
O25 Al5 K10 97.2(3) . . ?
O27 Al5 K10 65.2(3) . . ?
O6 Al5 K10 56.87(15) . . ?
K4 Al5 K10 91.67(8) . . ?
O35 Al5 K10 51.05(14) . . ?
O5 Al5 O26B 110.7(3) . . ?
O12B Al5 O26B 43.0(3) . . ?
O25 Al5 O26B 69.3(3) . . ?
O27 Al5 O26B 136.9(3) . . ?
O6 Al5 O26B 138.6(2) . . ?
K4 Al5 O26B 64.66(14) . . ?
O35 Al5 O26B 115.8(2) . . ?
K10 Al5 O26B 156.03(16) . . ?
O5 Al5 K11 122.6(3) . 1_554 ?
O12B Al5 K11 126.3(3) . 1_554 ?
O25 Al5 K11 63.5(3) . 1_554 ?
O27 Al5 K11 44.1(3) . 1_554 ?
O6 Al5 K11 95.77(16) . 1_554 ?
K4 Al5 K11 120.38(9) . 1_554 ?
O35 Al5 K11 46.84(14) . 1_554 ?
K10 Al5 K11 71.74(8) . 1_554 ?
O26B Al5 K11 115.79(15) . 1_554 ?
O5 Al5 O12 40.6(3) . . ?
O12B Al5 O12 70.5(3) . . ?
O25 Al5 O12 129.0(3) . . ?
O27 Al5 O12 119.8(3) . . ?
O6 Al5 O12 65.25(19) . . ?
K4 Al5 O12 66.61(12) . . ?
O35 Al5 O12 123.97(18) . . ?
K10 Al5 O12 87.27(13) . . ?
O26B Al5 O12 86.61(18) . . ?
K11 Al5 O12 157.57(14) 1_554 . ?
O5 Al5 O5B 146.6(3) . 1_554 ?
O12B Al5 O5B 38.6(3) . 1_554 ?
O25 Al5 O5B 82.1(3) . 1_554 ?
O27 Al5 O5B 95.8(3) . 1_554 ?
O6 Al5 O5B 118.29(19) . 1_554 ?
K4 Al5 O5B 105.50(13) . 1_554 ?
O35 Al5 O5B 121.95(18) . 1_554 ?
K10 Al5 O5B 159.97(14) . 1_554 ?
O26B Al5 O5B 41.32(17) . 1_554 ?
K11 Al5 O5B 90.40(12) 1_554 1_554 ?
O12 Al5 O5B 108.78(16) . 1_554 ?
O6 Al6 O28 106.7(4) . . ?
O6 Al6 O22 109.5(4) . . ?
O28 Al6 O22 112.6(4) . . ?
O6 Al6 O30 108.6(4) . . ?
O28 Al6 O30 114.0(4) . . ?
O22 Al6 O30 105.4(4) . . ?
O6 Al6 K6 68.2(3) . . ?
O28 Al6 K6 167.5(3) . . ?
O22 Al6 K6 79.8(3) . . ?
O30 Al6 K6 59.5(2) . . ?
O6 Al6 O2 59.6(3) . . ?
O28 Al6 O2 138.8(3) . . ?
O22 Al6 O2 51.9(3) . . ?
O30 Al6 O2 107.2(3) . . ?
K6 Al6 O2 49.58(11) . . ?
O6 Al6 K10 67.2(3) . . ?
O28 Al6 K10 67.7(3) . . ?
O22 Al6 K10 176.3(3) . . ?
O30 Al6 K10 77.5(3) . . ?
K6 Al6 K10 99.93(9) . . ?
O2 Al6 K10 125.24(14) . . ?
O6 Al6 K6B 143.2(3) . 3_665 ?
O28 Al6 K6B 109.6(3) . 3_665 ?
O22 Al6 K6B 50.0(2) . 3_665 ?
O30 Al6 K6B 61.1(2) . 3_665 ?
K6 Al6 K6B 77.29(8) . 3_665 ?
O2 Al6 K6B 88.45(13) . 3_665 ?
K10 Al6 K6B 133.60(11) . 3_665 ?
O6 Al6 O5 58.0(3) . . ?
O28 Al6 O5 48.8(3) . . ?
O22 Al6 O5 129.4(3) . . ?
O30 Al6 O5 125.2(3) . . ?
K6 Al6 O5 124.40(15) . . ?
O2 Al6 O5 107.02(17) . . ?
K10 Al6 O5 47.82(13) . . ?
K6B Al6 O5 158.22(16) 3_665 . ?
O6 Al6 K5B 127.1(3) . . ?
O28 Al6 K5B 62.8(3) . . ?
O22 Al6 K5B 49.9(3) . . ?
O30 Al6 K5B 123.3(3) . . ?
K6 Al6 K5B 129.54(10) . . ?
O2 Al6 K5B 93.34(13) . . ?
K10 Al6 K5B 130.51(10) . . ?
K6B Al6 K5B 67.58(7) 3_665 . ?
O5 Al6 K5B 95.68(15) . . ?
O6 Al6 O12 82.9(3) . . ?
O28 Al6 O12 43.6(3) . . ?
O22 Al6 O12 87.9(3) . . ?
O30 Al6 O12 157.5(3) . . ?
K6 Al6 O12 142.26(14) . . ?
O2 Al6 O12 95.20(16) . . ?
K10 Al6 O12 90.10(13) . . ?
K6B Al6 O12 120.56(14) 3_665 . ?
O5 Al6 O12 44.51(17) . . ?
K5B Al6 O12 52.98(12) . . ?
O6 Al6 O7 145.5(3) . . ?
O28 Al6 O7 82.3(3) . . ?
O22 Al6 O7 96.6(3) . . ?
O30 Al6 O7 40.6(3) . . ?
K6 Al6 O7 95.74(16) . . ?
O2 Al6 O7 132.45(19) . . ?
K10 Al6 O7 87.06(16) . . ?
K6B Al6 O7 48.09(15) 3_665 . ?
O5 Al6 O7 120.3(2) . . ?
K5B Al6 O7 86.97(15) . . ?
O12 Al6 O7 121.22(19) . . ?
O7 Al7 O29 105.5(4) 1_554 . ?
O7 Al7 O15B 109.4(4) 1_554 2_665 ?
O29 Al7 O15B 111.6(4) . 2_665 ?
O7 Al7 O31 110.4(4) 1_554 . ?
O29 Al7 O31 108.5(4) . . ?
O15B Al7 O31 111.3(4) 2_665 . ?
O7 Al7 O8 67.4(3) 1_554 1_554 ?
O29 Al7 O8 141.8(3) . 1_554 ?
O15B Al7 O8 105.9(3) 2_665 1_554 ?
O31 Al7 O8 48.5(3) . 1_554 ?
O7 Al7 K6B 56.3(3) 1_554 3_664 ?
O29 Al7 K6B 59.9(3) . 3_664 ?
O15B Al7 K6B 96.1(3) 2_665 3_664 ?
O31 Al7 K6B 152.5(3) . 3_664 ?
O8 Al7 K6B 123.60(16) 1_554 3_664 ?
O7 Al7 K11 53.7(3) 1_554 1_554 ?
O29 Al7 K11 90.3(3) . 1_554 ?
O15B Al7 K11 156.3(3) 2_665 1_554 ?
O31 Al7 K11 67.3(3) . 1_554 ?
O8 Al7 K11 54.34(14) 1_554 1_554 ?
K6B Al7 K11 87.12(8) 3_664 1_554 ?
O7 Al7 O27 82.9(3) 1_554 . ?
O29 Al7 O27 45.8(3) . . ?
O15B Al7 O27 157.4(3) 2_665 . ?
O31 Al7 O27 80.2(3) . . ?
O8 Al7 O27 96.31(19) 1_554 . ?
K6B Al7 O27 74.49(14) 3_664 . ?
K11 Al7 O27 45.61(13) 1_554 . ?
O7 Al7 O30B 107.6(3) 1_554 3_665 ?
O29 Al7 O30B 70.0(3) . 3_665 ?
O15B Al7 O30B 44.2(3) 2_665 3_665 ?
O31 Al7 O30B 140.7(3) . 3_665 ?
O8 Al7 O30B 148.1(2) 1_554 3_665 ?
K6B Al7 O30B 62.53(13) 3_664 3_665 ?
K11 Al7 O30B 149.06(15) 1_554 3_665 ?
O27 Al7 O30B 114.69(19) . 3_665 ?
O7 Al7 K7 147.3(3) 1_554 . ?
O29 Al7 K7 107.2(3) . . ?
O15B Al7 K7 57.1(3) 2_665 . ?
O31 Al7 K7 59.0(3) . . ?
O8 Al7 K7 86.94(15) 1_554 . ?
K6B Al7 K7 145.71(10) 3_664 . ?
K11 Al7 K7 126.26(10) 1_554 . ?
O27 Al7 K7 121.27(15) . . ?
O30B Al7 K7 83.34(14) 3_665 . ?
O7 Al7 O7B 143.6(3) 1_554 2_665 ?
O29 Al7 O7B 83.6(3) . 2_665 ?
O15B Al7 O7B 37.4(3) 2_665 2_665 ?
O31 Al7 O7B 99.3(3) . 2_665 ?
O8 Al7 O7B 125.31(19) 1_554 2_665 ?
K6B Al7 O7B 103.58(14) 3_664 2_665 ?
K11 Al7 O7B 162.73(15) 1_554 2_665 ?
O27 Al7 O7B 123.76(19) . 2_665 ?
O30B Al7 O7B 41.69(17) 3_665 2_665 ?
K7 Al7 O7B 42.16(12) . 2_665 ?
O7 Al7 O15 38.0(3) 1_554 1_554 ?
O29 Al7 O15 126.9(3) . 1_554 ?
O15B Al7 O15 72.0(3) 2_665 1_554 ?
O31 Al7 O15 119.3(3) . 1_554 ?
O8 Al7 O15 71.62(18) 1_554 1_554 ?
K6B Al7 O15 67.07(12) 3_664 1_554 ?
K11 Al7 O15 87.92(13) 1_554 1_554 ?
O27 Al7 O15 120.43(18) . 1_554 ?
O30B Al7 O15 85.60(17) 3_665 1_554 ?
K7 Al7 O15 116.13(13) . 1_554 ?
O7B Al7 O15 108.64(17) 2_665 1_554 ?
O8 Al8 O34 110.1(4) . . ?
O8 Al8 O24 112.2(4) . . ?
O34 Al8 O24 104.6(4) . . ?
O8 Al8 O32 112.0(4) . . ?
O34 Al8 O32 110.5(4) . . ?
O24 Al8 O32 107.1(3) . . ?
O8 Al8 K8B 59.7(3) . . ?
O34 Al8 K8B 71.7(3) . . ?
O24 Al8 K8B 80.0(2) . . ?
O32 Al8 K8B 171.1(3) . . ?
O8 Al8 K8 138.2(3) . . ?
O34 Al8 K8 52.2(3) . . ?
O24 Al8 K8 54.3(2) . . ?
O32 Al8 K8 109.8(2) . . ?
K8B Al8 K8 78.54(8) . . ?
O8 Al8 O3 64.6(3) . . ?
O34 Al8 O3 116.4(3) . . ?
O24 Al8 O3 47.9(3) . . ?
O32 Al8 O3 130.8(3) . . ?
K8B Al8 O3 50.46(17) . . ?
K8 Al8 O3 88.64(17) . . ?
O8 Al8 O7 64.5(3) . . ?
O34 Al8 O7 134.4(3) . . ?
O24 Al8 O7 119.6(3) . . ?
O32 Al8 O7 48.0(3) . . ?
K8B Al8 O7 124.05(17) . . ?
K8 Al8 O7 156.85(17) . . ?
O3 Al8 O7 102.1(2) . . ?
O8 Al8 O36 94.1(3) . . ?
O34 Al8 O36 43.4(3) . . ?
O24 Al8 O36 145.7(3) . . ?
O32 Al8 O36 81.0(3) . . ?
K8B Al8 O36 96.02(15) . . ?
K8 Al8 O36 91.45(14) . . ?
O3 Al8 O36 145.7(2) . . ?
O7 Al8 O36 90.99(19) . . ?
O8 Al8 K11 62.1(3) . . ?
O34 Al8 K11 88.9(3) . . ?
O24 Al8 K11 166.5(3) . . ?
O32 Al8 K11 66.7(2) . . ?
K8B Al8 K11 105.13(9) . . ?
K8 Al8 K11 138.52(10) . . ?
O3 Al8 K11 126.15(17) . . ?
O7 Al8 K11 47.11(15) . . ?
O36 Al8 K11 47.21(13) . . ?
O8 Al8 K7 138.1(3) . . ?
O34 Al8 K7 111.1(3) . . ?
O24 Al8 K7 49.2(2) . . ?
O32 Al8 K7 59.0(2) . . ?
K8B Al8 K7 128.87(10) . . ?
K8 Al8 K7 67.89(7) . . ?
O3 Al8 K7 90.26(17) . . ?
O7 Al8 K7 91.32(16) . . ?
O36 Al8 K7 121.36(15) . . ?
K11 Al8 K7 125.67(9) . . ?
O8 Al8 O15 95.2(3) . . ?
O34 Al8 O15 148.7(3) . . ?
O24 Al8 O15 81.3(3) . . ?
O32 Al8 O15 40.3(2) . . ?
K8B Al8 O15 139.07(14) . . ?
K8 Al8 O15 117.75(13) . . ?
O3 Al8 O15 90.7(2) . . ?
O7 Al8 O15 42.76(18) . . ?
O36 Al8 O15 119.13(18) . . ?
K11 Al8 O15 86.90(12) . . ?
K7 Al8 O15 49.86(11) . . ?
O9 Al9 O18B 105.7(4) . . ?
O9 Al9 O35 109.5(4) . . ?
O18B Al9 O35 113.3(4) . . ?
O9 Al9 O33 109.2(4) . . ?
O18B Al9 O33 112.0(4) . . ?
O35 Al9 O33 107.2(4) . . ?
O9 Al9 K10 67.5(3) . . ?
O18B Al9 K10 169.0(3) . . ?
O35 Al9 K10 63.3(3) . . ?
O33 Al9 K10 78.8(3) . . ?
O9 Al9 K9 54.2(3) . . ?
O18B Al9 K9 56.1(3) . . ?
O35 Al9 K9 108.1(3) . . ?
O33 Al9 K9 144.5(3) . . ?
K10 Al9 K9 113.96(10) . . ?
O9 Al9 O19 86.7(4) . . ?
O18B Al9 O19 81.3(3) . . ?
O35 Al9 O19 47.5(3) . . ?
O33 Al9 O19 154.4(3) . . ?
K10 Al9 O19 89.52(15) . . ?
K9 Al9 O19 61.15(15) . . ?
O9 Al9 K8 68.1(3) . . ?
O18B Al9 K8 103.4(3) . . ?
O35 Al9 K8 141.9(3) . . ?
O33 Al9 K8 46.5(3) . . ?
K10 Al9 K8 82.47(8) . . ?
K9 Al9 K8 100.41(9) . . ?
O19 Al9 K8 154.72(16) . . ?
O9 Al9 O34B 101.6(4) . . ?
O18B Al9 O34B 45.2(3) . . ?
O35 Al9 O34B 147.0(3) . . ?
O33 Al9 O34B 71.5(3) . . ?
K10 Al9 O34B 142.89(14) . . ?
K9 Al9 O34B 81.16(12) . . ?
O19 Al9 O34B 126.28(19) . . ?
K8 Al9 O34B 61.00(11) . . ?
O9 Al9 O31 104.0(4) . . ?
O18B Al9 O31 144.8(3) . . ?
O35 Al9 O31 73.2(3) . . ?
O33 Al9 O31 38.8(3) . . ?
K10 Al9 O31 45.84(13) . . ?
K9 Al9 O31 157.83(15) . . ?
O19 Al9 O31 119.10(19) . . ?
K8 Al9 O31 70.97(13) . . ?
O34B Al9 O31 110.16(17) . . ?
O9 Al9 O4 128.1(4) . 1_554 ?
O18B Al9 O4 78.2(3) . 1_554 ?
O35 Al9 O4 35.8(3) . 1_554 ?
O33 Al9 O4 117.1(3) . 1_554 ?
K10 Al9 O4 99.02(14) . 1_554 ?
K9 Al9 O4 94.37(14) . 1_554 ?
O19 Al9 O4 41.97(18) . 1_554 ?
K8 Al9 O4 163.11(15) . 1_554 ?
O34B Al9 O4 113.98(16) . 1_554 ?
O31 Al9 O4 97.89(17) . 1_554 ?
O9 Al9 O34 31.0(3) . . ?
O18B Al9 O34 122.3(3) . . ?
O35 Al9 O34 116.9(3) . . ?
O33 Al9 O34 78.3(3) . . ?
K10 Al9 O34 56.29(12) . . ?
K9 Al9 O34 82.26(13) . . ?
O19 Al9 O34 113.97(18) . . ?
K8 Al9 O34 42.53(12) . . ?
O34B Al9 O34 95.48(16) . . ?
O31 Al9 O34 77.80(16) . . ?
O4 Al9 O34 149.56(18) 1_554 . ?
O1 Na1 O1 119.993(8) . 2 ?
O1 Na1 O1 119.993(9) . 3 ?
O1 Na1 O1 119.993(9) 2 3 ?
O1 Na1 O11 56.6(3) . . ?
O1 Na1 O11 130.4(4) 2 . ?
O1 Na1 O11 85.4(3) 3 . ?
O1 Na1 O11 85.4(3) . 2 ?
O1 Na1 O11 56.6(3) 2 2 ?
O1 Na1 O11 130.4(4) 3 2 ?
O11 Na1 O11 74.4(3) . 2 ?
O1 Na1 O11 130.4(4) . 3 ?
O1 Na1 O11 85.4(3) 2 3 ?
O1 Na1 O11 56.6(3) 3 3 ?
O11 Na1 O11 74.4(3) . 3 ?
O11 Na1 O11 74.4(3) 2 3 ?
O1 Na1 O11B 58.4(3) . . ?
O1 Na1 O11B 129.5(4) 2 . ?
O1 Na1 O11B 82.5(3) 3 . ?
O11 Na1 O11B 92.9(2) . . ?
O11 Na1 O11B 141.8(2) 2 . ?
O11 Na1 O11B 137.5(2) 3 . ?
O1 Na1 O11B 129.5(4) . 3 ?
O1 Na1 O11B 82.5(3) 2 3 ?
O1 Na1 O11B 58.4(3) 3 3 ?
O11 Na1 O11B 141.8(2) . 3 ?
O11 Na1 O11B 137.5(2) 2 3 ?
O11 Na1 O11B 92.9(2) 3 3 ?
O11B Na1 O11B 72.3(3) . 3 ?
O1 Na1 O11B 82.5(3) . 2 ?
O1 Na1 O11B 58.4(3) 2 2 ?
O1 Na1 O11B 129.5(4) 3 2 ?
O11 Na1 O11B 137.5(2) . 2 ?
O11 Na1 O11B 92.9(2) 2 2 ?
O11 Na1 O11B 141.8(2) 3 2 ?
O11B Na1 O11B 72.3(3) . 2 ?
O11B Na1 O11B 72.3(3) 3 2 ?
O1 Na1 Si1 121.3(3) . 3 ?
O1 Na1 Si1 111.0(2) 2 3 ?
O1 Na1 Si1 30.1(2) 3 3 ?
O11 Na1 Si1 69.0(2) . 3 ?
O11 Na1 Si1 100.7(3) 2 3 ?
O11 Na1 Si1 29.43(18) 3 3 ?
O11B Na1 Si1 108.08(17) . 3 ?
O11B Na1 Si1 82.20(16) 3 3 ?
O11B Na1 Si1 153.2(2) 2 3 ?
O1 Na1 Si1 111.0(2) . 2 ?
O1 Na1 Si1 30.1(2) 2 2 ?
O1 Na1 Si1 121.3(3) 3 2 ?
O11 Na1 Si1 100.7(3) . 2 ?
O11 Na1 Si1 29.43(18) 2 2 ?
O11 Na1 Si1 69.0(2) 3 2 ?
O11B Na1 Si1 153.2(2) . 2 ?
O11B Na1 Si1 108.08(17) 3 2 ?
O11B Na1 Si1 82.20(16) 2 2 ?
Si1 Na1 Si1 98.40(15) 3 2 ?
O1 Na1 Si1 30.1(2) . . ?
O1 Na1 Si1 121.3(3) 2 . ?
O1 Na1 Si1 111.0(2) 3 . ?
O11 Na1 Si1 29.43(18) . . ?
O11 Na1 Si1 69.0(2) 2 . ?
O11 Na1 Si1 100.7(3) 3 . ?
O11B Na1 Si1 82.20(16) . . ?
O11B Na1 Si1 153.2(2) 3 . ?
O11B Na1 Si1 108.08(17) 2 . ?
Si1 Na1 Si1 98.40(15) 3 . ?
Si1 Na1 Si1 98.40(15) 2 . ?
O2 K2 O2 119.998(4) 2_655 3_665 ?
O2 K2 O2 119.998(4) 2_655 . ?
O2 K2 O2 119.998(3) 3_665 . ?
O2 K2 O14B 52.88(18) 2_655 . ?
O2 K2 O14B 119.4(2) 3_665 . ?
O2 K2 O14B 97.02(19) . . ?
O2 K2 O14B 97.02(19) 2_655 2_655 ?
O2 K2 O14B 52.88(18) 3_665 2_655 ?
O2 K2 O14B 119.4(2) . 2_655 ?
O14B K2 O14B 67.7(2) . 2_655 ?
O2 K2 O14B 119.4(2) 2_655 3_665 ?
O2 K2 O14B 97.02(19) 3_665 3_665 ?
O2 K2 O14B 52.88(18) . 3_665 ?
O14B K2 O14B 67.7(2) . 3_665 ?
O14B K2 O14B 67.7(2) 2_655 3_665 ?
O2 K2 O14 117.6(2) 2_655 . ?
O2 K2 O14 98.1(2) 3_665 . ?
O2 K2 O14 52.09(18) . . ?
O14B K2 O14 141.22(18) . . ?
O14B K2 O14 144.03(18) 2_655 . ?
O14B K2 O14 100.30(17) 3_665 . ?
O2 K2 O14 98.1(2) 2_655 3_665 ?
O2 K2 O14 52.09(18) 3_665 3_665 ?
O2 K2 O14 117.6(2) . 3_665 ?
O14B K2 O14 144.03(18) . 3_665 ?
O14B K2 O14 100.30(17) 2_655 3_665 ?
O14B K2 O14 141.22(18) 3_665 3_665 ?
O14 K2 O14 67.2(2) . 3_665 ?
O2 K2 O14 52.09(18) 2_655 2_655 ?
O2 K2 O14 117.6(2) 3_665 2_655 ?
O2 K2 O14 98.1(2) . 2_655 ?
O14B K2 O14 100.30(17) . 2_655 ?
O14B K2 O14 141.22(18) 2_655 2_655 ?
O14B K2 O14 144.03(18) 3_665 2_655 ?
O14 K2 O14 67.2(2) . 2_655 ?
O14 K2 O14 67.2(2) 3_665 2_655 ?
O2 K2 Al2 30.08(13) 2_655 2_655 ?
O2 K2 Al2 108.37(14) 3_665 2_655 ?
O2 K2 Al2 123.79(15) . 2_655 ?
O14B K2 Al2 30.39(13) . 2_655 ?
O14B K2 Al2 69.47(15) 2_655 2_655 ?
O14B K2 Al2 96.63(17) 3_665 2_655 ?
O14 K2 Al2 146.42(16) . 2_655 ?
O14 K2 Al2 113.97(14) 3_665 2_655 ?
O14 K2 Al2 82.15(14) 2_655 2_655 ?
O2 K2 Al2 123.79(15) 2_655 3_665 ?
O2 K2 Al2 30.08(13) 3_665 3_665 ?
O2 K2 Al2 108.37(14) . 3_665 ?
O14B K2 Al2 96.62(17) . 3_665 ?
O14B K2 Al2 30.39(13) 2_655 3_665 ?
O14B K2 Al2 69.47(15) 3_665 3_665 ?
O14 K2 Al2 113.97(14) . 3_665 ?
O14 K2 Al2 82.15(14) 3_665 3_665 ?
O14 K2 Al2 146.43(16) 2_655 3_665 ?
Al2 K2 Al2 99.06(11) 2_655 3_665 ?
O2 K2 Al2 108.37(14) 2_655 . ?
O2 K2 Al2 123.79(15) 3_665 . ?
O2 K2 Al2 30.08(13) . . ?
O14B K2 Al2 69.47(15) . . ?
O14B K2 Al2 96.63(17) 2_655 . ?
O14B K2 Al2 30.39(13) 3_665 . ?
O14 K2 Al2 82.15(14) . . ?
O14 K2 Al2 146.42(16) 3_665 . ?
O14 K2 Al2 113.97(14) 2_655 . ?
Al2 K2 Al2 99.06(11) 2_655 . ?
Al2 K2 Al2 99.06(11) 3_665 . ?
O17 K3 O17 81.0(3) 2_665 . ?
O17 K3 O17 81.0(3) 2_665 3_565 ?
O17 K3 O17 81.0(3) . 3_565 ?
O17 K3 O17B 82.7(2) 2_665 2_665 ?
O17 K3 O17B 133.7(3) . 2_665 ?
O17 K3 O17B 138.1(3) 3_565 2_665 ?
O17 K3 O17B 138.1(3) 2_665 . ?
O17 K3 O17B 82.7(2) . . ?
O17 K3 O17B 133.7(3) 3_565 . ?
O17B K3 O17B 81.3(3) 2_665 . ?
O17 K3 O17B 133.7(3) 2_665 3_565 ?
O17 K3 O17B 138.1(3) . 3_565 ?
O17 K3 O17B 82.7(2) 3_565 3_565 ?
O17B K3 O17B 81.3(3) 2_665 3_565 ?
O17B K3 O17B 81.3(3) . 3_565 ?
O17 K3 O3B 80.5(3) 2_665 3_565 ?
O17 K3 O3B 135.8(3) . 3_565 ?
O17 K3 O3B 56.6(3) 3_565 3_565 ?
O17B K3 O3B 82.8(2) 2_665 3_565 ?
O17B K3 O3B 134.8(3) . 3_565 ?
O17B K3 O3B 54.5(2) 3_565 3_565 ?
O17 K3 O3B 56.6(3) 2_665 2_665 ?
O17 K3 O3B 80.5(3) . 2_665 ?
O17 K3 O3B 135.8(3) 3_565 2_665 ?
O17B K3 O3B 54.5(2) 2_665 2_665 ?
O17B K3 O3B 82.8(2) . 2_665 ?
O17B K3 O3B 134.8(3) 3_565 2_665 ?
O3B K3 O3B 120.000(5) 3_565 2_665 ?
O17 K3 O3B 135.8(3) 2_665 . ?
O17 K3 O3B 56.6(3) . . ?
O17 K3 O3B 80.5(3) 3_565 . ?
O17B K3 O3B 134.8(3) 2_665 . ?
O17B K3 O3B 54.5(2) . . ?
O17B K3 O3B 82.8(2) 3_565 . ?
O3B K3 O3B 119.999(4) 3_565 . ?
O3B K3 O3B 120.001(2) 2_665 . ?
O17 K3 Si3B 76.6(2) 2_665 2_665 ?
O17 K3 Si3B 106.0(2) . 2_665 ?
O17 K3 Si3B 155.0(2) 3_565 2_665 ?
O17B K3 Si3B 27.83(18) 2_665 2_665 ?
O17B K3 Si3B 71.25(18) . 2_665 ?
O17B K3 Si3B 105.0(2) 3_565 2_665 ?
O3B K3 Si3B 108.25(19) 3_565 2_665 ?
O3B K3 Si3B 29.85(19) 2_665 2_665 ?
O3B K3 Si3B 123.6(2) . 2_665 ?
O17 K3 Si3B 155.0(2) 2_665 . ?
O17 K3 Si3B 76.6(2) . . ?
O17 K3 Si3B 106.0(2) 3_565 . ?
O17B K3 Si3B 105.0(2) 2_665 . ?
O17B K3 Si3B 27.83(18) . . ?
O17B K3 Si3B 71.25(18) 3_565 . ?
O3B K3 Si3B 123.6(2) 3_565 . ?
O3B K3 Si3B 108.25(19) 2_665 . ?
O3B K3 Si3B 29.85(19) . . ?
Si3B K3 Si3B 98.99(10) 2_665 . ?
O17 K3 Si3B 106.0(2) 2_665 3_565 ?
O17 K3 Si3B 155.0(2) . 3_565 ?
O17 K3 Si3B 76.6(2) 3_565 3_565 ?
O17B K3 Si3B 71.25(18) 2_665 3_565 ?
O17B K3 Si3B 105.0(2) . 3_565 ?
O17B K3 Si3B 27.83(18) 3_565 3_565 ?
O3B K3 Si3B 29.85(19) 3_565 3_565 ?
O3B K3 Si3B 123.6(2) 2_665 3_565 ?
O3B K3 Si3B 108.25(19) . 3_565 ?
Si3B K3 Si3B 98.99(10) 2_665 3_565 ?
Si3B K3 Si3B 98.99(10) . 3_565 ?
O19 K4 O20 80.1(2) . . ?
O19 K4 O4B 138.3(2) . . ?
O20 K4 O4B 137.2(2) . . ?
O19 K4 O19B 135.4(3) . . ?
O20 K4 O19B 82.9(2) . . ?
O4B K4 O19B 56.9(2) . . ?
O19 K4 O20B 83.2(3) . . ?
O20 K4 O20B 132.7(3) . . ?
O4B K4 O20B 58.4(2) . . ?
O19B K4 O20B 78.7(2) . . ?
O19 K4 O5 94.1(2) . . ?
O20 K4 O5 95.3(2) . . ?
O4B K4 O5 98.6(2) . . ?
O19B K4 O5 128.4(2) . . ?
O20B K4 O5 130.0(2) . . ?
O19 K4 O25 55.1(2) . . ?
O20 K4 O25 118.7(2) . . ?
O4B K4 O25 102.3(2) . . ?
O19B K4 O25 158.4(2) . . ?
O20B K4 O25 85.1(2) . . ?
O5 K4 O25 54.9(2) . . ?
O19 K4 O26 118.2(2) . . ?
O20 K4 O26 57.0(2) . . ?
O4B K4 O26 101.1(2) . . ?
O19B K4 O26 84.6(2) . . ?
O20B K4 O26 158.6(2) . . ?
O5 K4 O26 53.9(2) . . ?
O25 K4 O26 107.1(2) . . ?
O19 K4 Al4B 107.84(19) . . ?
O20 K4 Al4B 154.53(19) . . ?
O4B K4 Al4B 30.57(15) . . ?
O19B K4 Al4B 74.55(19) . . ?
O20B K4 Al4B 31.23(18) . . ?
O5 K4 Al4B 107.90(17) . . ?
O25 K4 Al4B 84.19(16) . . ?
O26 K4 Al4B 130.48(15) . . ?
O19 K4 Si4B 155.8(2) . . ?
O20 K4 Si4B 107.00(18) . . ?
O4B K4 Si4B 30.19(15) . . ?
O19B K4 Si4B 29.65(19) . . ?
O20B K4 Si4B 75.00(18) . . ?
O5 K4 Si4B 107.91(17) . . ?
O25 K4 Si4B 131.51(16) . . ?
O26 K4 Si4B 83.84(14) . . ?
Al4B K4 Si4B 56.41(7) . . ?
O19 K4 Al5 81.89(19) . . ?
O20 K4 Al5 118.65(18) . . ?
O4B K4 Al5 90.45(16) . . ?
O19B K4 Al5 141.6(2) . . ?
O20B K4 Al5 102.14(19) . . ?
O5 K4 Al5 29.09(16) . . ?
O25 K4 Al5 29.98(15) . . ?
O26 K4 Al5 82.79(14) . . ?
Al4B K4 Al5 86.70(8) . . ?
Si4B K4 Al5 112.72(9) . . ?
O19 K4 Si5 117.27(19) . . ?
O20 K4 Si5 82.76(17) . . ?
O4B K4 Si5 90.34(16) . . ?
O19B K4 Si5 100.87(19) . . ?
O20B K4 Si5 143.36(19) . . ?
O5 K4 Si5 28.91(16) . . ?
O25 K4 Si5 83.67(16) . . ?
O26 K4 Si5 28.82(13) . . ?
Al4B K4 Si5 112.73(9) . . ?
Si4B K4 Si5 86.85(8) . . ?
Al5 K4 Si5 55.84(7) . . ?
O13B K5 O12B 91.3(2) . . ?
O13B K5 O13 77.7(2) . . ?
O12B K5 O13 146.6(2) . . ?
O13B K5 O12 146.3(2) . . ?
O12B K5 O12 81.6(2) . . ?
O13 K5 O12 90.3(2) . . ?
O13B K5 O27B 151.5(2) . . ?
O12B K5 O27B 110.9(2) . . ?
O13 K5 O27B 91.4(2) . . ?
O12 K5 O27B 58.2(2) . . ?
O13B K5 O28B 91.2(2) . . ?
O12B K5 O28B 55.6(2) . . ?
O13 K5 O28B 153.9(2) . . ?
O12 K5 O28B 110.9(2) . . ?
O27B K5 O28B 87.4(2) . . ?
O13B K5 O21B 103.4(2) . . ?
O12B K5 O21B 158.6(2) . . ?
O13 K5 O21B 53.7(2) . . ?
O12 K5 O21B 93.8(2) . . ?
O27B K5 O21B 50.6(2) . . ?
O28B K5 O21B 107.9(2) . . ?
O13B K5 O22B 51.0(2) . . ?
O12B K5 O22B 93.5(2) . . ?
O13 K5 O22B 103.1(2) . . ?
O12 K5 O22B 161.5(2) . . ?
O27B K5 O22B 108.0(2) . . ?
O28B K5 O22B 53.1(2) . . ?
O21B K5 O22B 84.19(19) . . ?
O13B K5 Al5B 168.80(17) . . ?
O12B K5 Al5B 96.33(17) . . ?
O13 K5 Al5B 91.49(17) . . ?
O12 K5 Al5B 28.86(15) . . ?
O27B K5 Al5B 29.39(16) . . ?
O28B K5 Al5B 99.87(17) . . ?
O21B K5 Al5B 71.60(15) . . ?
O22B K5 Al5B 136.08(16) . . ?
O13B K5 Si5B 91.51(16) . . ?
O12B K5 Si5B 27.45(17) . . ?
O13 K5 Si5B 168.35(18) . . ?
O12 K5 Si5B 96.57(16) . . ?
O27B K5 Si5B 100.25(17) . . ?
O28B K5 Si5B 28.16(16) . . ?
O21B K5 Si5B 134.71(17) . . ?
O22B K5 Si5B 72.55(14) . . ?
Al5B K5 Si5B 99.06(8) . . ?
O13B K5 Si2B 24.40(15) . . ?
O12B K5 Si2B 92.44(17) . . ?
O13 K5 Si2B 90.03(17) . . ?
O12 K5 Si2B 169.50(18) . . ?
O27B K5 Si2B 132.24(18) . . ?
O28B K5 Si2B 71.98(16) . . ?
O21B K5 Si2B 94.79(15) . . ?
O22B K5 Si2B 26.64(14) . . ?
Al5B K5 Si2B 161.59(10) . . ?
Si5B K5 Si2B 81.53(7) . . ?
O13B K5 Al2B 89.96(16) . . ?
O12B K5 Al2B 170.87(19) . . ?
O13 K5 Al2B 25.74(16) . . ?
O12 K5 Al2B 92.35(16) . . ?
O27B K5 Al2B 70.91(16) . . ?
O28B K5 Al2B 133.40(18) . . ?
O21B K5 Al2B 27.94(14) . . ?
O22B K5 Al2B 94.33(15) . . ?
Al5B K5 Al2B 81.19(7) . . ?
Si5B K5 Al2B 161.53(10) . . ?
Si2B K5 Al2B 92.48(7) . . ?
O29B K6 O30B 78.7(2) 3_665 3_665 ?
O29B K6 O2 133.8(2) 3_665 . ?
O30B K6 O2 135.8(2) 3_665 . ?
O29B K6 O30 76.3(2) 3_665 . ?
O30B K6 O30 123.4(2) 3_665 . ?
O2 K6 O30 96.6(2) . . ?
O29B K6 O22B 114.0(2) 3_665 3_665 ?
O30B K6 O22B 56.9(2) 3_665 3_665 ?
O2 K6 O22B 80.1(2) . 3_665 ?
O30 K6 O22B 168.5(2) . 3_665 ?
O29B K6 O21B 54.0(2) 3_665 3_665 ?
O30B K6 O21B 114.0(2) 3_665 3_665 ?
O2 K6 O21B 80.9(2) . 3_665 ?
O30 K6 O21B 89.9(2) . 3_665 ?
O22B K6 O21B 100.4(2) 3_665 3_665 ?
O29B K6 O29 126.2(2) 3_665 . ?
O30B K6 O29 75.9(2) 3_665 . ?
O2 K6 O29 95.9(2) . . ?
O30 K6 O29 79.5(2) . . ?
O22B K6 O29 89.8(2) 3_665 . ?
O21B K6 O29 168.6(2) 3_665 . ?
O29B K6 O6 130.0(2) 3_665 . ?
O30B K6 O6 128.5(2) 3_665 . ?
O2 K6 O6 59.4(2) . . ?
O30 K6 O6 53.8(2) . . ?
O22B K6 O6 115.9(2) 3_665 . ?
O21B K6 O6 117.4(2) 3_665 . ?
O29 K6 O6 52.5(2) . . ?
O29B K6 Al6 102.96(18) 3_665 . ?
O30B K6 Al6 144.96(18) 3_665 . ?
O2 K6 Al6 67.11(14) . . ?
O30 K6 Al6 30.73(15) . . ?
O22B K6 Al6 141.80(17) 3_665 . ?
O21B K6 Al6 93.41(18) 3_665 . ?
O29 K6 Al6 75.31(18) . . ?
O6 K6 Al6 29.29(16) . . ?
O29B K6 Si6 146.64(18) 3_665 . ?
O30B K6 Si6 102.03(18) 3_665 . ?
O2 K6 Si6 67.64(14) . . ?
O30 K6 Si6 75.83(15) . . ?
O22B K6 Si6 92.74(17) 3_665 . ?
O21B K6 Si6 143.20(18) 3_665 . ?
O29 K6 Si6 29.45(17) . . ?
O6 K6 Si6 28.93(16) . . ?
Al6 K6 Si6 57.57(7) . . ?
O29B K6 O7B 50.9(2) 3_665 2_665 ?
O30B K6 O7B 49.3(2) 3_665 2_665 ?
O2 K6 O7B 170.34(19) . 2_665 ?
O30 K6 O7B 75.86(19) . 2_665 ?
O22B K6 O7B 106.1(2) 3_665 2_665 ?
O21B K6 O7B 104.8(2) 3_665 2_665 ?
O29 K6 O7B 76.9(2) . 2_665 ?
O6 K6 O7B 110.9(2) . 2_665 ?
Al6 K6 O7B 104.41(15) . 2_665 ?
Si6 K6 O7B 104.21(14) . 2_665 ?
O29B K6 O21 173.4(2) 3_665 . ?
O30B K6 O21 98.9(2) 3_665 . ?
O2 K6 O21 51.69(18) . . ?
O30 K6 O21 100.25(19) . . ?
O22B K6 O21 69.0(2) 3_665 . ?
O21B K6 O21 132.2(2) 3_665 . ?
O29 K6 O21 47.2(2) . . ?
O6 K6 O21 47.11(19) . . ?
Al6 K6 O21 75.33(13) . . ?
Si6 K6 O21 27.48(13) . . ?
O7B K6 O21 122.99(19) 2_665 . ?
O7B K7 O23 134.3(2) 2_665 . ?
O7B K7 O24 135.0(2) 2_665 . ?
O23 K7 O24 89.56(19) . . ?
O7B K7 O3B 92.0(3) 2_665 2_665 ?
O23 K7 O3B 94.5(2) . 2_665 ?
O24 K7 O3B 94.1(2) . 2_665 ?
O7B K7 O15 54.5(2) 2_665 . ?
O23 K7 O15 157.9(2) . . ?
O24 K7 O15 81.1(2) . . ?
O3B K7 O15 106.0(2) 2_665 . ?
O7B K7 O15B 53.0(2) 2_665 2_665 ?
O23 K7 O15B 81.6(2) . 2_665 ?
O24 K7 O15B 159.9(2) . 2_665 ?
O3B K7 O15B 104.6(3) 2_665 2_665 ?
O15 K7 O15B 100.5(2) . 2_665 ?
O7B K7 O32 95.2(2) 2_665 . ?
O23 K7 O32 107.65(19) . . ?
O24 K7 O32 54.66(18) . . ?
O3B K7 O32 140.2(2) 2_665 . ?
O15 K7 O32 50.86(18) . . ?
O15B K7 O32 110.9(2) 2_665 . ?
O7B K7 O31 96.3(2) 2_665 . ?
O23 K7 O31 52.48(19) . . ?
O24 K7 O31 107.3(2) . . ?
O3B K7 O31 139.1(3) 2_665 . ?
O15 K7 O31 111.4(2) . . ?
O15B K7 O31 53.2(2) 2_665 . ?
O32 K7 O31 78.82(18) . . ?
O7B K7 O16 103.0(2) 2_665 . ?
O23 K7 O16 116.2(2) . . ?
O24 K7 O16 51.0(2) . . ?
O3B K7 O16 51.6(3) 2_665 . ?
O15 K7 O16 72.8(2) . . ?
O15B K7 O16 148.8(2) 2_665 . ?
O32 K7 O16 88.8(2) . . ?
O31 K7 O16 157.9(2) . . ?
O7B K7 O16B 101.2(2) 2_665 2_665 ?
O23 K7 O16B 53.1(2) . 2_665 ?
O24 K7 O16B 116.5(2) . 2_665 ?
O3B K7 O16B 50.1(2) 2_665 2_665 ?
O15 K7 O16B 148.6(2) . 2_665 ?
O15B K7 O16B 72.1(2) 2_665 2_665 ?
O32 K7 O16B 160.6(2) . 2_665 ?
O31 K7 O16B 89.0(2) . 2_665 ?
O16 K7 O16B 97.5(2) . 2_665 ?
O7B K7 Al7B 27.62(17) 2_665 2_665 ?
O23 K7 Al7B 160.83(16) . 2_665 ?
O24 K7 Al7B 107.50(16) . 2_665 ?
O3B K7 Al7B 93.0(2) 2_665 2_665 ?
O15 K7 Al7B 28.63(14) . 2_665 ?
O15B K7 Al7B 79.42(16) 2_665 2_665 ?
O32 K7 Al7B 76.86(14) . 2_665 ?
O31 K7 Al7B 112.24(16) . 2_665 ?
O16 K7 Al7B 82.09(17) . 2_665 ?
O16B K7 Al7B 122.14(17) 2_665 2_665 ?
O7B K7 Si7B 27.02(17) 2_665 2_665 ?
O23 K7 Si7B 107.38(16) . 2_665 ?
O24 K7 Si7B 161.26(17) . 2_665 ?
O3B K7 Si7B 92.5(2) 2_665 2_665 ?
O15 K7 Si7B 80.23(14) . 2_665 ?
O15B K7 Si7B 27.60(15) 2_665 2_665 ?
O32 K7 Si7B 110.85(14) . 2_665 ?
O31 K7 Si7B 78.31(15) . 2_665 ?
O16 K7 Si7B 123.53(17) . 2_665 ?
O16B K7 Si7B 80.96(16) 2_665 2_665 ?
Al7B K7 Si7B 54.60(7) 2_665 2_665 ?
O34 K8 O33 91.5(2) . . ?
O34 K8 O24 57.9(2) . . ?
O33 K8 O24 117.9(2) . . ?
O34 K8 O23 117.7(2) . . ?
O33 K8 O23 55.1(2) . . ?
O24 K8 O23 90.7(2) . . ?
O34 K8 O8B 107.8(2) . . ?
O33 K8 O8B 109.5(2) . . ?
O24 K8 O8B 130.0(2) . . ?
O23 K8 O8B 131.1(2) . . ?
O34 K8 O23B 89.5(2) . . ?
O33 K8 O23B 162.5(2) . . ?
O24 K8 O23B 77.1(2) . . ?
O23 K8 O23B 138.1(2) . . ?
O8B K8 O23B 53.85(19) . . ?
O34 K8 O24B 162.6(2) . . ?
O33 K8 O24B 88.9(2) . . ?
O24 K8 O24B 135.9(2) . . ?
O23 K8 O24B 76.4(2) . . ?
O8B K8 O24B 55.94(19) . . ?
O23B K8 O24B 85.02(19) . . ?
O34 K8 Al8B 131.92(18) . . ?
O33 K8 Al8B 89.34(18) . . ?
O24 K8 Al8B 152.21(17) . . ?
O23 K8 Al8B 101.65(16) . . ?
O8B K8 Al8B 29.81(14) . . ?
O23B K8 Al8B 77.13(14) . . ?
O24B K8 Al8B 30.67(14) . . ?
O34 K8 Si8B 88.90(17) . . ?
O33 K8 Si8B 133.60(19) . . ?
O24 K8 Si8B 101.22(16) . . ?
O23 K8 Si8B 153.07(17) . . ?
O8B K8 Si8B 29.18(14) . . ?
O23B K8 Si8B 28.94(14) . . ?
O24B K8 Si8B 78.32(15) . . ?
Al8B K8 Si8B 58.00(7) . . ?
O34 K8 O9 49.5(2) . . ?
O33 K8 O9 51.9(2) . . ?
O24 K8 O9 104.1(2) . . ?
O23 K8 O9 103.5(2) . . ?
O8B K8 O9 92.4(2) . . ?
O23B K8 O9 118.2(2) . . ?
O24B K8 O9 119.8(2) . . ?
Al8B K8 O9 97.13(18) . . ?
Si8B K8 O9 96.91(18) . . ?
O34 K8 Si8 100.99(17) . . ?
O33 K8 Si8 27.39(17) . . ?
O24 K8 Si8 101.33(16) . . ?
O23 K8 Si8 28.67(14) . . ?
O8B K8 Si8 128.60(16) . . ?
O23B K8 Si8 166.62(17) . . ?
O24B K8 Si8 87.21(15) . . ?
Al8B K8 Si8 101.31(9) . . ?
Si8B K8 Si8 157.32(10) . . ?
O9 K8 Si8 75.14(17) . . ?
O34 K8 Al8 29.00(16) . . ?
O33 K8 Al8 101.65(18) . . ?
O24 K8 Al8 29.71(15) . . ?
O23 K8 Al8 101.49(16) . . ?
O8B K8 Al8 127.34(16) . . ?
O23B K8 Al8 87.47(15) . . ?
O24B K8 Al8 165.52(17) . . ?
Al8B K8 Al8 156.68(10) . . ?
Si8B K8 Al8 100.68(9) . . ?
O9 K8 Al8 74.69(17) . . ?
Si8 K8 Al8 97.63(8) . . ?
O9 K9 O35B 98.9(3) . . ?
O9 K9 O1 109.7(3) . . ?
O35B K9 O1 133.7(3) . . ?
O9 K9 O18B 55.7(3) . . ?
O35B K9 O18B 111.6(2) . . ?
O1 K9 O18B 114.6(3) . . ?
O9 K9 O36B 97.3(3) . . ?
O35B K9 O36B 72.5(2) . . ?
O1 K9 O36B 135.3(3) . . ?
O18B K9 O36B 54.2(2) . . ?
O9 K9 O18 53.7(3) . . ?
O35B K9 O18 57.1(2) . . ?
O1 K9 O18 113.9(3) . . ?
O18B K9 O18 103.1(2) . . ?
O36B K9 O18 110.8(2) . . ?
O9 K9 O10 110.5(3) . . ?
O35B K9 O10 83.1(2) . . ?
O1 K9 O10 53.3(2) . . ?
O18B K9 O10 160.2(2) . . ?
O36B K9 O10 145.5(2) . . ?
O18 K9 O10 73.1(2) . . ?
O9 K9 O10B 112.2(2) . . ?
O35B K9 O10B 142.5(2) . . ?
O1 K9 O10B 54.4(2) . . ?
O18B K9 O10B 72.9(2) . . ?
O36B K9 O10B 82.8(2) . . ?
O18 K9 O10B 160.4(2) . . ?
O10 K9 O10B 104.0(2) . . ?
O9 K9 O20B 144.7(3) . 2 ?
O35B K9 O20B 92.6(2) . 2 ?
O1 K9 O20B 84.7(3) . 2 ?
O18B K9 O20B 89.1(2) . 2 ?
O36B K9 O20B 54.7(2) . 2 ?
O18 K9 O20B 149.7(2) . 2 ?
O10 K9 O20B 103.9(2) . 2 ?
O10B K9 O20B 49.9(2) . 2 ?
O9 K9 O19B 143.7(3) . 2 ?
O35B K9 O19B 51.6(2) . 2 ?
O1 K9 O19B 85.9(3) . 2 ?
O18B K9 O19B 147.2(2) . 2 ?
O36B K9 O19B 93.0(2) . 2 ?
O18 K9 O19B 90.1(2) . 2 ?
O10 K9 O19B 52.5(2) . 2 ?
O10B K9 O19B 103.6(2) . 2 ?
O20B K9 O19B 66.5(2) 2 2 ?
O9 K9 Al1 100.5(2) . . ?
O35B K9 Al1 159.2(2) . . ?
O1 K9 Al1 29.9(2) . . ?
O18B K9 Al1 85.79(17) . . ?
O36B K9 Al1 112.16(18) . . ?
O18 K9 Al1 132.12(19) . . ?
O10 K9 Al1 83.12(16) . . ?
O10B K9 Al1 30.14(14) . . ?
O20B K9 Al1 75.71(16) 2 . ?
O19B K9 Al1 107.61(18) 2 . ?
O9 K9 Si1 100.3(2) . . ?
O35B K9 Si1 111.64(19) . . ?
O1 K9 Si1 29.4(2) . . ?
O18B K9 Si1 133.10(18) . . ?
O36B K9 Si1 160.98(19) . . ?
O18 K9 Si1 85.71(17) . . ?
O10 K9 Si1 28.96(15) . . ?
O10B K9 Si1 83.78(15) . . ?
O20B K9 Si1 106.24(17) 2 . ?
O19B K9 Si1 77.10(17) 2 . ?
Al1 K9 Si1 57.32(7) . . ?
O31 K10 O32 91.6(2) . . ?
O31 K10 O5 130.4(2) . . ?
O32 K10 O5 129.8(2) . . ?
O31 K10 O35 77.5(2) . . ?
O32 K10 O35 146.4(2) . . ?
O5 K10 O35 78.1(2) . . ?
O31 K10 O36 143.4(2) . . ?
O32 K10 O36 77.9(2) . . ?
O5 K10 O36 79.6(2) . . ?
O35 K10 O36 91.9(2) . . ?
O31 K10 O9 97.1(2) . . ?
O32 K10 O9 98.2(2) . . ?
O5 K10 O9 101.6(2) . . ?
O35 K10 O9 52.9(2) . . ?
O36 K10 O9 51.1(2) . . ?
O31 K10 O27 75.9(2) . . ?
O32 K10 O27 138.2(2) . . ?
O5 K10 O27 55.3(2) . . ?
O35 K10 O27 70.3(2) . . ?
O36 K10 O27 133.6(2) . . ?
O9 K10 O27 122.6(2) . . ?
O31 K10 O6 96.5(2) . . ?
O32 K10 O6 95.3(2) . . ?
O5 K10 O6 59.0(2) . . ?
O35 K10 O6 117.3(2) . . ?
O36 K10 O6 119.2(2) . . ?
O9 K10 O6 160.5(2) . . ?
O27 K10 O6 48.3(2) . . ?
O31 K10 O28 141.2(2) . . ?
O32 K10 O28 77.30(19) . . ?
O5 K10 O28 52.9(2) . . ?
O35 K10 O28 129.8(2) . . ?
O36 K10 O28 71.0(2) . . ?
O9 K10 O28 121.1(2) . . ?
O27 K10 O28 87.83(19) . . ?
O6 K10 O28 48.93(19) . . ?
O31 K10 Al9 74.28(17) . . ?
O32 K10 Al9 116.24(16) . . ?
O5 K10 Al9 102.63(18) . . ?
O35 K10 Al9 30.30(16) . . ?
O36 K10 Al9 79.12(16) . . ?
O9 K10 Al9 29.14(18) . . ?
O27 K10 Al9 98.81(16) . . ?
O6 K10 Al9 146.97(18) . . ?
O28 K10 Al9 143.87(16) . . ?
O31 K10 Si9 115.04(18) . . ?
O32 K10 Si9 75.72(15) . . ?
O5 K10 Si9 102.47(18) . . ?
O35 K10 Si9 80.31(17) . . ?
O36 K10 Si9 28.42(15) . . ?
O9 K10 Si9 28.77(18) . . ?
O27 K10 Si9 145.76(17) . . ?
O6 K10 Si9 147.16(18) . . ?
O28 K10 Si9 98.27(15) . . ?
Al9 K10 Si9 57.66(7) . . ?
O31 K10 O34 99.9(2) . . ?
O32 K10 O34 51.62(18) . . ?
O5 K10 O34 126.1(2) . . ?
O35 K10 O34 98.5(2) . . ?
O36 K10 O34 46.50(19) . . ?
O9 K10 O34 46.7(2) . . ?
O27 K10 O34 168.6(2) . . ?
O6 K10 O34 143.1(2) . . ?
O28 K10 O34 101.61(18) . . ?
Al9 K10 O34 69.77(13) . . ?
Si9 K10 O34 27.13(13) . . ?
O27 K11 O28 91.5(2) 1_556 . ?
O27 K11 O7 84.1(2) 1_556 . ?
O28 K11 O7 85.1(2) . . ?
O27 K11 O36 148.8(2) 1_556 . ?
O28 K11 O36 80.5(2) . . ?
O7 K11 O36 124.8(2) . . ?
O27 K11 O35 79.2(2) 1_556 1_556 ?
O28 K11 O35 145.4(2) . 1_556 ?
O7 K11 O35 126.1(2) . 1_556 ?
O36 K11 O35 90.4(2) . 1_556 ?
O27 K11 O8 124.1(2) 1_556 . ?
O28 K11 O8 126.7(2) . . ?
O7 K11 O8 63.9(2) . . ?
O36 K11 O8 83.4(2) . . ?
O35 K11 O8 84.6(2) 1_556 . ?
O27 K11 O31 75.6(2) 1_556 1_556 ?
O28 K11 O31 137.4(2) . 1_556 ?
O7 K11 O31 53.7(2) . 1_556 ?
O36 K11 O31 129.4(2) . 1_556 ?
O35 K11 O31 72.6(2) 1_556 1_556 ?
O8 K11 O31 48.6(2) . 1_556 ?
O27 K11 O4 100.8(2) 1_556 . ?
O28 K11 O4 99.4(2) . . ?
O7 K11 O4 173.2(2) . . ?
O36 K11 O4 51.8(2) . . ?
O35 K11 O4 51.1(2) 1_556 . ?
O8 K11 O4 109.3(2) . . ?
O31 K11 O4 122.7(2) 1_556 . ?
O27 K11 O32 134.3(2) 1_556 . ?
O28 K11 O32 75.87(19) . . ?
O7 K11 O32 51.7(2) . . ?
O36 K11 O32 73.1(2) . . ?
O35 K11 O32 133.2(2) 1_556 . ?
O8 K11 O32 50.84(18) . . ?
O31 K11 O32 84.65(18) 1_556 . ?
O4 K11 O32 124.39(19) . . ?
O27 K11 Si4 77.28(18) 1_556 1_556 ?
O28 K11 Si4 116.18(16) . 1_556 ?
O7 K11 Si4 151.6(2) . 1_556 ?
O36 K11 Si4 79.36(17) . 1_556 ?
O35 K11 Si4 29.38(17) 1_556 1_556 ?
O8 K11 Si4 110.03(16) . 1_556 ?
O31 K11 Si4 100.54(15) 1_556 1_556 ?
O4 K11 Si4 28.71(14) . 1_556 ?
O32 K11 Si4 147.65(14) . 1_556 ?
O27 K11 O26 99.1(2) 1_556 . ?
O28 K11 O26 50.95(19) . . ?
O7 K11 O26 135.9(2) . . ?
O36 K11 O26 52.7(2) . . ?
O35 K11 O26 97.4(2) 1_556 . ?
O8 K11 O26 136.0(2) . . ?
O31 K11 O26 169.3(2) 1_556 . ?
O4 K11 O26 48.47(18) . . ?
O32 K11 O26 105.43(17) . . ?
Si4 K11 O26 68.98(13) 1_556 . ?
O27 K11 Al4 117.93(18) 1_556 . ?
O28 K11 Al4 75.86(15) . . ?
O7 K11 Al4 150.8(2) . . ?
O36 K11 Al4 30.84(16) . . ?
O35 K11 Al4 79.39(17) 1_556 . ?
O8 K11 Al4 110.72(16) . . ?
O31 K11 Al4 145.99(16) 1_556 . ?
O4 K11 Al4 29.14(14) . . ?
O32 K11 Al4 101.49(14) . . ?
Si4 K11 Al4 57.33(7) 1_556 . ?
O26 K11 Al4 29.49(13) . . ?
Si1 O1 Al1 152.0(6) . . ?
Si1 O1 Na1 98.8(5) . . ?
Al1 O1 Na1 99.7(5) . . ?
Si1 O1 O11 36.2(3) . . ?
Al1 O1 O11 139.1(6) . . ?
Na1 O1 O11 68.1(3) . . ?
Si1 O1 O20 35.8(3) . . ?
Al1 O1 O20 117.5(5) . . ?
Na1 O1 O20 129.8(4) . . ?
O11 O1 O20 61.7(3) . . ?
Si1 O1 O19 116.8(5) . . ?
Al1 O1 O19 36.6(3) . . ?
Na1 O1 O19 131.6(5) . . ?
O11 O1 O19 125.6(4) . . ?
O20 O1 O19 81.3(3) . . ?
Si1 O1 O10 34.7(3) . . ?
Al1 O1 O10 158.5(6) . . ?
Na1 O1 O10 96.8(4) . . ?
O11 O1 O10 60.7(3) . . ?
O20 O1 O10 59.1(3) . . ?
O19 O1 O10 131.2(5) . . ?
Si1 O1 O11B 137.8(5) . . ?
Al1 O1 O11B 37.1(3) . . ?
Na1 O1 O11B 68.8(3) . . ?
O11 O1 O11B 106.1(4) . . ?
O20 O1 O11B 124.7(4) . . ?
O19 O1 O11B 62.9(3) . . ?
O10 O1 O11B 164.1(5) . . ?
Si1 O1 O10B 158.6(6) . . ?
Al1 O1 O10B 35.6(3) . . ?
Na1 O1 O10B 96.7(4) . . ?
O11 O1 O10B 164.1(5) . . ?
O20 O1 O10B 133.2(4) . . ?
O19 O1 O10B 60.7(3) . . ?
O10 O1 O10B 128.6(4) . . ?
O11B O1 O10B 62.2(3) . . ?
Si1 O1 K9 91.5(4) . . ?
Al1 O1 K9 90.9(4) . . ?
Na1 O1 K9 133.4(4) . . ?
O11 O1 K9 126.5(4) . . ?
O20 O1 K9 80.9(3) . . ?
O19 O1 K9 79.9(3) . . ?
O10 O1 K9 67.6(3) . . ?
O11B O1 K9 127.0(4) . . ?
O10B O1 K9 67.1(3) . . ?
Si1 O1 K4 76.6(3) . . ?
Al1 O1 K4 76.4(3) . . ?
Na1 O1 K4 116.3(3) . . ?
O11 O1 K4 75.3(3) . . ?
O20 O1 K4 50.6(2) . . ?
O19 O1 K4 50.3(2) . . ?
O10 O1 K4 108.3(3) . . ?
O11B O1 K4 74.1(3) . . ?
O10B O1 K4 109.3(3) . . ?
K9 O1 K4 110.3(3) . . ?
Si1 O1 Al1B 57.3(3) . . ?
Al1 O1 Al1B 147.9(5) . . ?
Na1 O1 Al1B 78.3(3) . . ?
O11 O1 Al1B 70.4(3) . . ?
O20 O1 Al1B 85.4(3) . . ?
O19 O1 Al1B 148.2(4) . . ?
O10 O1 Al1B 26.3(2) . . ?
O11B O1 Al1B 145.1(4) . . ?
O10B O1 Al1B 112.3(3) . . ?
K9 O1 Al1B 69.6(2) . . ?
K4 O1 Al1B 133.6(3) . . ?
Si2 O2 Al2 147.5(4) . . ?
Si2 O2 O13 35.4(2) . . ?
Al2 O2 O13 113.4(3) . . ?
Si2 O2 O14 35.6(2) . . ?
Al2 O2 O14 157.6(4) . . ?
O13 O2 O14 60.0(3) . . ?
Si2 O2 O14B 157.4(4) . 3_665 ?
Al2 O2 O14B 37.1(2) . 3_665 ?
O13 O2 O14B 130.8(3) . 3_665 ?
O14 O2 O14B 128.5(3) . 3_665 ?
Si2 O2 O13B 113.0(3) . . ?
Al2 O2 O13B 35.9(2) . . ?
O13 O2 O13B 77.8(3) . . ?
O14 O2 O13B 129.2(3) . . ?
O14B O2 O13B 61.5(2) 3_665 . ?
Si2 O2 O22 33.6(2) . . ?
Al2 O2 O22 138.7(4) . . ?
O13 O2 O22 58.9(3) . . ?
O14 O2 O22 59.1(2) . . ?
O14B O2 O22 168.9(3) 3_665 . ?
O13B O2 O22 121.8(3) . . ?
Si2 O2 O21 138.4(4) . . ?
Al2 O2 O21 33.6(2) . . ?
O13 O2 O21 121.3(3) . . ?
O14 O2 O21 168.8(3) . . ?
O14B O2 O21 60.3(2) 3_665 . ?
O13B O2 O21 59.5(2) . . ?
O22 O2 O21 111.1(3) . . ?
Si2 O2 K6 103.0(3) . . ?
Al2 O2 K6 101.6(3) . . ?
O13 O2 K6 135.2(3) . . ?
O14 O2 K6 96.0(2) . . ?
O14B O2 K6 93.9(2) 3_665 . ?
O13B O2 K6 134.8(3) . . ?
O22 O2 K6 76.5(2) . . ?
O21 O2 K6 75.5(2) . . ?
Si2 O2 K2 89.2(3) . . ?
Al2 O2 K2 88.9(3) . . ?
O13 O2 K2 75.5(2) . . ?
O14 O2 K2 68.8(2) . . ?
O14B O2 K2 68.3(2) 3_665 . ?
O13B O2 K2 74.6(2) . . ?
O22 O2 K2 122.5(3) . . ?
O21 O2 K2 122.3(3) . . ?
K6 O2 K2 134.0(2) . . ?
Si2 O2 O6 86.5(3) . . ?
Al2 O2 O6 84.8(3) . . ?
O13 O2 O6 90.5(3) . . ?
O14 O2 O6 115.4(3) . . ?
O14B O2 O6 114.5(3) 3_665 . ?
O13B O2 O6 90.1(3) . . ?
O22 O2 O6 56.5(2) . . ?
O21 O2 O6 54.5(2) . . ?
K6 O2 O6 65.0(2) . . ?
K2 O2 O6 160.9(3) . . ?
Si2 O2 Al6 61.3(2) . . ?
Al2 O2 Al6 113.3(3) . . ?
O13 O2 Al6 77.3(2) . . ?
O14 O2 Al6 87.0(2) . . ?
O14B O2 Al6 141.1(3) 3_665 . ?
O13B O2 Al6 111.4(2) . . ?
O22 O2 Al6 28.73(17) . . ?
O21 O2 Al6 82.7(2) . . ?
K6 O2 Al6 63.31(13) . . ?
K2 O2 Al6 150.1(2) . . ?
O6 O2 Al6 28.58(18) . . ?
Si3 O3 Al3 144.9(6) . 1_556 ?
Si3 O3 O17 36.4(3) . . ?
Al3 O3 O17 158.6(6) 1_556 . ?
Si3 O3 O17B 158.6(6) . 1_556 ?
Al3 O3 O17B 38.4(3) 1_556 1_556 ?
O17 O3 O17B 129.6(5) . 1_556 ?
Si3 O3 O24 34.5(3) . . ?
Al3 O3 O24 136.8(5) 1_556 . ?
O17 O3 O24 59.5(3) . . ?
O17B O3 O24 166.7(5) 1_556 . ?
Si3 O3 O16 33.1(3) . . ?
Al3 O3 O16 113.4(5) 1_556 . ?
O17 O3 O16 59.1(3) . . ?
O17B O3 O16 133.0(5) 1_556 . ?
O24 O3 O16 58.6(3) . . ?
Si3 O3 O23 136.9(5) . 1_556 ?
Al3 O3 O23 34.5(3) 1_556 1_556 ?
O17 O3 O23 166.9(5) . 1_556 ?
O17B O3 O23 60.5(3) 1_556 1_556 ?
O24 O3 O23 109.1(4) . 1_556 ?
O16 O3 O23 122.2(4) . 1_556 ?
Si3 O3 O16B 112.5(5) . 2_666 ?
Al3 O3 O16B 34.2(3) 1_556 2_666 ?
O17 O3 O16B 130.4(5) . 2_666 ?
O17B O3 O16B 61.6(3) 1_556 2_666 ?
O24 O3 O16B 122.1(4) . 2_666 ?
O16 O3 O16B 79.7(3) . 2_666 ?
O23 O3 O16B 59.9(3) 1_556 2_666 ?
Si3 O3 K3B 88.9(4) . . ?
Al3 O3 K3B 89.9(4) 1_556 . ?
O17 O3 K3B 69.1(3) . . ?
O17B O3 K3B 69.7(3) 1_556 . ?
O24 O3 K3B 123.1(4) . . ?
O16 O3 K3B 75.8(3) . . ?
O23 O3 K3B 124.0(4) 1_556 . ?
O16B O3 K3B 75.3(3) 2_666 . ?
Si3 O3 K8B 103.8(4) . . ?
Al3 O3 K8B 102.3(4) 1_556 . ?
O17 O3 K8B 95.3(4) . . ?
O17B O3 K8B 92.6(3) 1_556 . ?
O24 O3 K8B 76.0(3) . . ?
O16 O3 K8B 134.4(4) . . ?
O23 O3 K8B 74.8(3) 1_556 . ?
O16B O3 K8B 134.3(4) 2_666 . ?
K3B O3 K8B 133.5(3) . . ?
Si3 O3 O8 88.9(4) . . ?
Al3 O3 O8 86.7(4) 1_556 . ?
O17 O3 O8 113.6(4) . . ?
O17B O3 O8 111.9(4) 1_556 . ?
O24 O3 O8 56.1(3) . . ?
O16 O3 O8 97.7(4) . . ?
O23 O3 O8 53.8(3) 1_556 . ?
O16B O3 O8 97.2(4) 2_666 . ?
K3B O3 O8 170.7(4) . . ?
K8B O3 O8 55.8(2) . . ?
Si3 O3 Al8 62.0(3) . . ?
Al3 O3 Al8 113.0(4) 1_556 . ?
O17 O3 Al8 86.1(3) . . ?
O17B O3 Al8 139.3(4) 1_556 . ?
O24 O3 Al8 28.21(18) . . ?
O16 O3 Al8 78.7(3) . . ?
O23 O3 Al8 81.6(3) 1_556 . ?
O16B O3 Al8 113.4(3) 2_666 . ?
K3B O3 Al8 151.0(4) . . ?
K8B O3 Al8 61.17(19) . . ?
O8 O3 Al8 28.02(17) . . ?
Si4 O4 Al4 149.3(5) 1_556 . ?
Si4 O4 Na4B 86.9(6) 1_556 . ?
Al4 O4 Na4B 86.4(6) . . ?
Si4 O4 Na9B 103.0(4) 1_556 . ?
Al4 O4 Na9B 102.9(4) . . ?
Na4B O4 Na9B 134.8(6) . . ?
Si4 O4 O25 35.6(2) 1_556 1_556 ?
Al4 O4 O25 118.2(4) . 1_556 ?
Na4B O4 O25 59.6(6) . 1_556 ?
Na9B O4 O25 138.3(4) . 1_556 ?
Si4 O4 O19 35.4(3) 1_556 1_556 ?
Al4 O4 O19 167.7(5) . 1_556 ?
Na4B O4 O19 82.5(6) . 1_556 ?
Na9B O4 O19 81.4(3) . 1_556 ?
O25 O4 O19 60.0(3) 1_556 1_556 ?
Si4 O4 O35 34.6(3) 1_556 1_556 ?
Al4 O4 O35 130.2(4) . 1_556 ?
Na4B O4 O35 118.2(6) . 1_556 ?
Na9B O4 O35 89.4(3) . 1_556 ?
O25 O4 O35 59.1(3) 1_556 1_556 ?
O19 O4 O35 60.7(3) 1_556 1_556 ?
Si4 O4 O20 166.9(5) 1_556 . ?
Al4 O4 O20 36.0(2) . . ?
Na4B O4 O20 81.4(6) . . ?
Na9B O4 O20 81.4(3) . . ?
O25 O4 O20 137.2(4) 1_556 . ?
O19 O4 O20 135.9(4) 1_556 . ?
O35 O4 O20 158.4(4) 1_556 . ?
Si4 O4 O26 117.3(4) 1_556 . ?
Al4 O4 O26 36.3(2) . . ?
Na4B O4 O26 59.2(6) . . ?
Na9B O4 O26 138.9(4) . . ?
O25 O4 O26 82.7(3) 1_556 . ?
O19 O4 O26 137.1(4) 1_556 . ?
O35 O4 O26 119.2(4) 1_556 . ?
O20 O4 O26 61.1(3) . . ?
Si4 O4 O36 129.2(4) 1_556 . ?
Al4 O4 O36 36.7(3) . . ?
Na4B O4 O36 119.9(6) . . ?
Na9B O4 O36 87.7(3) . . ?
O25 O4 O36 120.6(4) 1_556 . ?
O19 O4 O36 155.5(4) 1_556 . ?
O35 O4 O36 97.6(3) 1_556 . ?
O20 O4 O36 62.7(3) . . ?
O26 O4 O36 61.5(3) . . ?
Si4 O4 K4B 85.7(3) 1_556 . ?
Al4 O4 K4B 85.3(3) . . ?
Na4B O4 K4B 4.5(5) . . ?
Na9B O4 K4B 139.3(3) . . ?
O25 O4 K4B 56.7(2) 1_556 . ?
O19 O4 K4B 84.0(3) 1_556 . ?
O35 O4 K4B 115.7(3) 1_556 . ?
O20 O4 K4B 83.1(3) . . ?
O26 O4 K4B 56.4(2) . . ?
O36 O4 K4B 117.6(3) . . ?
Si4 O4 K11 76.6(3) 1_556 . ?
Al4 O4 K11 76.5(3) . . ?
Na4B O4 K11 105.5(6) . . ?
Na9B O4 K11 119.8(3) . . ?
O25 O4 K11 67.1(2) 1_556 . ?
O19 O4 K11 111.6(3) 1_556 . ?
O35 O4 K11 56.2(2) 1_556 . ?
O20 O4 K11 112.2(3) . . ?
O26 O4 K11 66.3(2) . . ?
O36 O4 K11 55.9(2) . . ?
K4B O4 K11 101.0(2) . . ?
Si5 O5 Al5 148.2(5) . . ?
Si5 O5 O26 36.0(2) . . ?
Al5 O5 O26 160.9(4) . . ?
Si5 O5 O12 34.4(2) . . ?
Al5 O5 O12 115.6(4) . . ?
O26 O5 O12 60.1(3) . . ?
Si5 O5 O25 160.8(4) . . ?
Al5 O5 O25 37.1(2) . . ?
O26 O5 O25 130.7(4) . . ?
O12 O5 O25 134.7(4) . . ?
Si5 O5 O28 34.2(2) . . ?
Al5 O5 O28 136.6(4) . . ?
O26 O5 O28 59.5(3) . . ?
O12 O5 O28 58.5(3) . . ?
O25 O5 O28 164.8(4) . . ?
Si5 O5 O12B 115.1(4) . . ?
Al5 O5 O12B 35.2(2) . . ?
O26 O5 O12B 132.9(4) . . ?
O12 O5 O12B 81.0(3) . . ?
O25 O5 O12B 61.4(3) . . ?
O28 O5 O12B 122.5(3) . . ?
Si5 O5 O27 136.4(4) . . ?
Al5 O5 O27 35.4(2) . . ?
O26 O5 O27 163.6(4) . . ?
O12 O5 O27 123.1(3) . . ?
O25 O5 O27 60.6(3) . . ?
O28 O5 O27 107.1(3) . . ?
O12B O5 O27 61.0(3) . . ?
Si5 O5 K10 100.0(3) . . ?
Al5 O5 K10 99.3(3) . . ?
O26 O5 K10 96.5(3) . . ?
O12 O5 K10 129.5(3) . . ?
O25 O5 K10 95.2(3) . . ?
O28 O5 K10 71.0(2) . . ?
O12B O5 K10 130.0(3) . . ?
O27 O5 K10 69.0(2) . . ?
Si5 O5 K4 95.4(3) . . ?
Al5 O5 K4 95.2(3) . . ?
O26 O5 K4 67.0(2) . . ?
O12 O5 K4 90.7(3) . . ?
O25 O5 K4 66.3(2) . . ?
O28 O5 K4 126.2(3) . . ?
O12B O5 K4 89.6(3) . . ?
O27 O5 K4 126.6(3) . . ?
K10 O5 K4 122.6(3) . . ?
Si5 O5 O6 83.0(3) . . ?
Al5 O5 O6 81.7(3) . . ?
O26 O5 O6 114.7(3) . . ?
O12 O5 O6 82.8(3) . . ?
O25 O5 O6 114.0(3) . . ?
O28 O5 O6 55.4(3) . . ?
O12B O5 O6 82.7(3) . . ?
O27 O5 O6 53.6(3) . . ?
K10 O5 O6 66.8(2) . . ?
K4 O5 O6 170.6(3) . . ?
Si5 O5 Al6 57.9(2) . . ?
Al5 O5 Al6 109.5(3) . . ?
O26 O5 Al6 87.0(3) . . ?
O12 O5 Al6 69.3(2) . . ?
O25 O5 Al6 140.6(3) . . ?
O28 O5 Al6 27.54(17) . . ?
O12B O5 Al6 104.2(3) . . ?
O27 O5 Al6 80.2(2) . . ?
K10 O5 Al6 65.14(17) . . ?
K4 O5 Al6 153.1(3) . . ?
O6 O5 Al6 27.87(18) . . ?
Si6 O6 Al6 158.1(6) . . ?
Si6 O6 O27 35.9(3) . . ?
Al6 O6 O27 148.1(5) . . ?
Si6 O6 O21 35.3(3) . . ?
Al6 O6 O21 149.5(5) . . ?
O27 O6 O21 62.1(3) . . ?
Si6 O6 O28 148.3(5) . . ?
Al6 O6 O28 36.9(2) . . ?
O27 O6 O28 114.9(4) . . ?
O21 O6 O28 165.2(4) . . ?
Si6 O6 O29 35.6(3) . . ?
Al6 O6 O29 122.6(5) . . ?
O27 O6 O29 61.1(3) . . ?
O21 O6 O29 58.3(3) . . ?
O28 O6 O29 134.5(4) . . ?
Si6 O6 O22 149.1(5) . . ?
Al6 O6 O22 35.6(2) . . ?
O27 O6 O22 167.3(4) . . ?
O21 O6 O22 117.0(4) . . ?
O28 O6 O22 62.4(3) . . ?
O29 O6 O22 130.4(4) . . ?
Si6 O6 O30 121.8(4) . . ?
Al6 O6 O30 36.4(2) . . ?
O27 O6 O30 132.0(4) . . ?
O21 O6 O30 130.2(4) . . ?
O28 O6 O30 63.4(3) . . ?
O29 O6 O30 86.2(3) . . ?
O22 O6 O30 59.3(3) . . ?
Si6 O6 O2 93.3(4) . . ?
Al6 O6 O2 91.8(4) . . ?
O27 O6 O2 119.9(4) . . ?
O21 O6 O2 59.5(3) . . ?
O28 O6 O2 117.8(3) . . ?
O29 O6 O2 97.8(3) . . ?
O22 O6 O2 57.6(2) . . ?
O30 O6 O2 97.1(3) . . ?
Si6 O6 O5 95.7(4) . . ?
Al6 O6 O5 94.1(4) . . ?
O27 O6 O5 59.8(3) . . ?
O21 O6 O5 114.2(4) . . ?
O28 O6 O5 57.2(3) . . ?
O29 O6 O5 112.1(3) . . ?
O22 O6 O5 113.0(3) . . ?
O30 O6 O5 111.0(3) . . ?
O2 O6 O5 139.6(3) . . ?
Si6 O6 K6 83.0(3) . . ?
Al6 O6 K6 82.5(3) . . ?
O27 O6 K6 117.6(3) . . ?
O21 O6 K6 73.0(3) . . ?
O28 O6 K6 118.5(3) . . ?
O29 O6 K6 59.0(2) . . ?
O22 O6 K6 72.3(2) . . ?
O30 O6 K6 58.4(2) . . ?
O2 O6 K6 55.54(19) . . ?
O5 O6 K6 164.8(3) . . ?
Si6 O6 Al5 67.4(3) . . ?
Al6 O6 Al5 125.0(4) . . ?
O27 O6 Al5 33.0(2) . . ?
O21 O6 Al5 83.4(3) . . ?
O28 O6 Al5 88.0(3) . . ?
O29 O6 Al5 93.4(3) . . ?
O22 O6 Al5 136.2(3) . . ?
O30 O6 Al5 136.6(3) . . ?
O2 O6 Al5 125.8(3) . . ?
O5 O6 Al5 30.95(18) . . ?
K6 O6 Al5 150.3(3) . . ?
Si7 O7 Al7 152.9(6) . 1_556 ?
Si7 O7 O30 36.2(3) . . ?
Al7 O7 O30 161.7(5) 1_556 . ?
Si7 O7 O29 161.0(5) . 1_556 ?
Al7 O7 O29 37.5(3) 1_556 1_556 ?
O30 O7 O29 128.0(4) . 1_556 ?
Si7 O7 O15 35.5(3) . . ?
Al7 O7 O15 119.5(4) 1_556 . ?
O30 O7 O15 61.2(3) . . ?
O29 O7 O15 137.7(4) 1_556 . ?
Si7 O7 O32 34.2(2) . . ?
Al7 O7 O32 138.5(5) 1_556 . ?
O30 O7 O32 59.2(3) . . ?
O29 O7 O32 162.1(4) 1_556 . ?
O15 O7 O32 59.7(3) . . ?
Si7 O7 O15B 119.4(4) . 2_666 ?
Al7 O7 O15B 35.8(3) 1_556 2_666 ?
O30 O7 O15B 136.6(4) . 2_666 ?
O29 O7 O15B 62.3(3) 1_556 2_666 ?
O15 O7 O15B 84.3(3) . 2_666 ?
O32 O7 O15B 126.1(4) . 2_666 ?
Si7 O7 O31 137.6(5) . 1_556 ?
Al7 O7 O31 35.7(3) 1_556 1_556 ?
O30 O7 O31 160.8(4) . 1_556 ?
O29 O7 O31 61.1(3) 1_556 1_556 ?
O15 O7 O31 126.1(4) . 1_556 ?
O32 O7 O31 107.1(4) . 1_556 ?
O15B O7 O31 61.7(3) 2_666 1_556 ?
Si7 O7 K11 99.7(4) . . ?
Al7 O7 K11 98.5(4) 1_556 . ?
O30 O7 K11 91.6(3) . . ?
O29 O7 K11 89.9(3) 1_556 . ?
O15 O7 K11 132.4(4) . . ?
O32 O7 K11 72.9(3) . . ?
O15B O7 K11 131.8(4) 2_666 . ?
O31 O7 K11 70.5(3) 1_556 . ?
Si7 O7 K6B 95.6(4) . 3_665 ?
Al7 O7 K6B 95.5(4) 1_556 3_665 ?
O30 O7 K6B 66.4(3) . 3_665 ?
O29 O7 K6B 65.4(3) 1_556 3_665 ?
O15 O7 K6B 91.9(3) . 3_665 ?
O32 O7 K6B 125.5(3) . 3_665 ?
O15B O7 K6B 91.2(3) 2_666 3_665 ?
O31 O7 K6B 126.5(4) 1_556 3_665 ?
K11 O7 K6B 113.2(3) . 3_665 ?
Si7 O7 O8 86.4(4) . . ?
Al7 O7 O8 84.1(4) 1_556 . ?
O30 O7 O8 114.1(4) . . ?
O29 O7 O8 112.6(4) 1_556 . ?
O15 O7 O8 91.8(3) . . ?
O32 O7 O8 55.4(3) . . ?
O15B O7 O8 90.8(3) 2_666 . ?
O31 O7 O8 51.9(3) 1_556 . ?
K11 O7 O8 62.9(2) . . ?
K6B O7 O8 176.0(4) 3_665 . ?
Si7 O7 Al8 59.2(3) . . ?
Al7 O7 Al8 110.9(4) 1_556 . ?
O30 O7 Al8 87.1(3) . . ?
O29 O7 Al8 139.7(4) 1_556 . ?
O15 O7 Al8 72.7(3) . . ?
O32 O7 Al8 27.91(16) . . ?
O15B O7 Al8 108.1(3) 2_666 . ?
O31 O7 Al8 79.6(3) 1_556 . ?
K11 O7 Al8 67.28(19) . . ?
K6B O7 Al8 153.4(3) 3_665 . ?
O8 O7 Al8 27.72(16) . . ?
Si8 O8 Al8 174.5(6) 1_556 . ?
Si8 O8 O33 35.6(3) 1_556 1_556 ?
Al8 O8 O33 149.8(5) . 1_556 ?
Si8 O8 O31 34.4(2) 1_556 1_556 ?
Al8 O8 O31 143.5(4) . 1_556 ?
O33 O8 O31 60.1(3) 1_556 1_556 ?
Si8 O8 O23 34.4(2) 1_556 1_556 ?
Al8 O8 O23 142.0(4) . 1_556 ?
O33 O8 O23 57.6(3) 1_556 1_556 ?
O31 O8 O23 59.8(3) 1_556 1_556 ?
Si8 O8 O34 150.1(4) 1_556 . ?
Al8 O8 O34 35.3(2) . . ?
O33 O8 O34 114.5(4) 1_556 . ?
O31 O8 O34 150.1(4) 1_556 . ?
O23 O8 O34 145.8(4) 1_556 . ?
Si8 O8 O32 143.0(4) 1_556 . ?
Al8 O8 O32 34.7(2) . . ?
O33 O8 O32 151.9(4) 1_556 . ?
O31 O8 O32 108.9(3) 1_556 . ?
O23 O8 O32 142.9(4) 1_556 . ?
O34 O8 O32 60.7(3) . . ?
Si8 O8 O24 141.8(4) 1_556 . ?
Al8 O8 O24 34.6(2) . . ?
O33 O8 O24 145.3(4) 1_556 . ?
O31 O8 O24 144.2(4) 1_556 . ?
O23 O8 O24 107.5(3) 1_556 . ?
O34 O8 O24 58.1(3) . . ?
O32 O8 O24 59.1(2) . . ?
Si8 O8 K8B 91.9(3) 1_556 . ?
Al8 O8 K8B 90.4(3) . . ?
O33 O8 K8B 70.7(3) 1_556 . ?
O31 O8 K8B 126.1(3) 1_556 . ?
O23 O8 K8B 76.4(2) 1_556 . ?
O34 O8 K8B 70.0(2) . . ?
O32 O8 K8B 125.0(3) . . ?
O24 O8 K8B 75.4(2) . . ?
Si8 O8 O3 89.6(4) 1_556 . ?
Al8 O8 O3 87.4(4) . . ?
O33 O8 O3 100.8(3) 1_556 . ?
O31 O8 O3 110.4(3) 1_556 . ?
O23 O8 O3 55.3(3) 1_556 . ?
O34 O8 O3 99.5(3) . . ?
O32 O8 O3 107.3(3) . . ?
O24 O8 O3 53.0(3) . . ?
K8B O8 O3 57.5(2) . . ?
Si8 O8 K11 91.8(3) 1_556 . ?
Al8 O8 K11 90.5(3) . . ?
O33 O8 K11 85.0(3) 1_556 . ?
O31 O8 K11 67.2(2) 1_556 . ?
O23 O8 K11 125.2(3) 1_556 . ?
O34 O8 K11 83.2(3) . . ?
O32 O8 K11 67.1(2) . . ?
O24 O8 K11 124.0(3) . . ?
K8B O8 K11 130.6(3) . . ?
O3 O8 K11 171.7(3) . . ?
Si8 O8 O7 89.6(3) 1_556 . ?
Al8 O8 O7 87.8(3) . . ?
O33 O8 O7 112.4(3) 1_556 . ?
O31 O8 O7 55.7(3) 1_556 . ?
O23 O8 O7 102.8(3) 1_556 . ?
O34 O8 O7 110.2(3) . . ?
O32 O8 O7 53.4(2) . . ?
O24 O8 O7 101.2(3) . . ?
K8B O8 O7 175.9(3) . . ?
O3 O8 O7 118.7(3) . . ?
K11 O8 O7 53.1(2) . . ?
Si9 O9 Al9 163.7(7) . . ?
Si9 O9 O18 37.3(3) . . ?
Al9 O9 O18 155.9(6) . . ?
Si9 O9 O34 35.3(3) . . ?
Al9 O9 O34 130.1(5) . . ?
O18 O9 O34 61.8(3) . . ?
Si9 O9 O18B 155.5(5) . . ?
Al9 O9 O18B 37.5(3) . . ?
O18 O9 O18B 119.0(4) . . ?
O34 O9 O18B 142.7(4) . . ?
Si9 O9 O36 34.1(3) . . ?
Al9 O9 O36 142.1(5) . . ?
O18 O9 O36 61.0(3) . . ?
O34 O9 O36 58.7(3) . . ?
O18B O9 O36 158.0(5) . . ?
Si9 O9 O35 140.3(5) . . ?
Al9 O9 O35 35.9(3) . . ?
O18 O9 O35 156.7(5) . . ?
O34 O9 O35 132.5(4) . . ?
O18B O9 O35 63.2(3) . . ?
O36 O9 O35 107.7(4) . . ?
Si9 O9 O33 129.1(5) . . ?
Al9 O9 O33 36.2(3) . . ?
O18 O9 O33 142.9(5) . . ?
O34 O9 O33 94.1(4) . . ?
O18B O9 O33 62.9(3) . . ?
O36 O9 O33 132.3(4) . . ?
O35 O9 O33 60.2(3) . . ?
Si9 O9 K9 98.8(4) . . ?
Al9 O9 K9 97.4(4) . . ?
O18 O9 K9 64.6(3) . . ?
O34 O9 K9 125.6(4) . . ?
O18B O9 K9 63.2(3) . . ?
O36 O9 K9 101.6(3) . . ?
O35 O9 K9 101.1(3) . . ?
O33 O9 K9 125.5(4) . . ?
Si9 O9 K10 83.9(4) . . ?
Al9 O9 K10 83.4(4) . . ?
O18 O9 K10 120.6(4) . . ?
O34 O9 K10 73.3(3) . . ?
O18B O9 K10 120.4(4) . . ?
O36 O9 K10 63.2(3) . . ?
O35 O9 K10 61.3(3) . . ?
O33 O9 K10 72.0(3) . . ?
K9 O9 K10 147.4(4) . . ?
Si9 O9 K8 84.9(4) . . ?
Al9 O9 K8 85.0(4) . . ?
O18 O9 K8 91.4(3) . . ?
O34 O9 K8 52.5(2) . . ?
O18B O9 K8 91.1(3) . . ?
O36 O9 K8 110.9(3) . . ?
O35 O9 K8 111.8(3) . . ?
O33 O9 K8 52.1(2) . . ?
K9 O9 K8 122.3(3) . . ?
K10 O9 K8 90.2(2) . . ?
Si9 O9 O19 121.8(4) . . ?
Al9 O9 O19 67.8(3) . . ?
O18 O9 O19 112.6(4) . . ?
O34 O9 O19 150.5(4) . . ?
O18B O9 O19 66.6(3) . . ?
O36 O9 O19 92.6(3) . . ?
O35 O9 O19 45.0(3) . . ?
O33 O9 O19 102.0(3) . . ?
K9 O9 O19 62.6(2) . . ?
K10 O9 O19 88.3(3) . . ?
K8 O9 O19 152.8(3) . . ?
Si1 O10 Al1B 134.4(5) . . ?
Si1 O10 Na9B 117.2(4) . . ?
Al1B O10 Na9B 106.9(4) . . ?
Si1 O10 O20 36.1(3) . . ?
Al1B O10 O20 169.5(5) . . ?
Na9B O10 O20 83.4(3) . . ?
Si1 O10 O11 33.7(3) . . ?
Al1B O10 O11 113.3(4) . . ?
Na9B O10 O11 119.1(4) . . ?
O20 O10 O11 60.9(3) . . ?
Si1 O10 O1 35.0(3) . . ?
Al1B O10 O1 110.1(4) . . ?
Na9B O10 O1 139.8(4) . . ?
O20 O10 O1 59.6(3) . . ?
O11 O10 O1 57.8(3) . . ?
Si1 O10 O1B 150.2(5) . . ?
Al1B O10 O1B 36.0(3) . . ?
Na9B O10 O1B 75.3(3) . . ?
O20 O10 O1B 153.4(4) . . ?
O11 O10 O1B 116.6(4) . . ?
O1 O10 O1B 144.5(5) . . ?
Si1 O10 O11 99.6(4) . 2 ?
Al1B O10 O11 35.8(3) . 2 ?
Na9B O10 O11 135.9(4) . 2 ?
O20 O10 O11 135.6(4) . 2 ?
O11 O10 O11 78.8(4) . 2 ?
O1 O10 O11 84.3(4) . 2 ?
O1B O10 O11 61.0(3) . 2 ?
Si1 O10 O19B 134.0(5) . 2 ?
Al1B O10 O19B 33.9(3) . 2 ?
Na9B O10 O19B 102.9(3) . 2 ?
O20 O10 O19B 143.8(4) . 2 ?
O11 O10 O19B 135.5(4) . 2 ?
O1 O10 O19B 99.2(4) . 2 ?
O1B O10 O19B 58.7(3) . 2 ?
O11 O10 O19B 60.1(3) 2 2 ?
Si1 O10 K9 84.0(3) . . ?
Al1B O10 K9 99.3(3) . . ?
Na9B O10 K9 100.3(3) . . ?
O20 O10 K9 77.0(3) . . ?
O11 O10 K9 115.5(3) . . ?
O1 O10 K9 59.1(3) . . ?
O1B O10 K9 122.0(4) . . ?
O11 O10 K9 107.3(3) 2 . ?
O19B O10 K9 66.8(3) 2 . ?
Si1 O10 O10B 121.9(4) . 1_556 ?
Al1B O10 O10B 82.2(3) . 1_556 ?
Na9B O10 O10B 44.62(19) . 1_556 ?
O20 O10 O10B 106.8(3) . 1_556 ?
O11 O10 O10B 98.1(3) . 1_556 ?
O1 O10 O10B 155.6(4) . 1_556 ?
O1B O10 O10B 46.7(3) . 1_556 ?
O11 O10 O10B 96.1(3) 2 1_556 ?
O19B O10 O10B 102.1(3) 2 1_556 ?
K9 O10 O10B 141.8(3) . 1_556 ?
Si1 O10 O18 103.5(4) . . ?
Al1B O10 O18 113.7(4) . . ?
Na9B O10 O18 49.6(2) . . ?
O20 O10 O18 71.7(3) . . ?
O11 O10 O18 132.6(4) . . ?
O1 O10 O18 100.2(3) . . ?
O1B O10 O18 104.6(4) . . ?
O11 O10 O18 145.3(4) 2 . ?
O19B O10 O18 85.3(3) 2 . ?
K9 O10 O18 50.80(18) . . ?
O10B O10 O18 93.4(3) 1_556 . ?
Si1 O11 Al1B 142.8(6) . 3 ?
Si1 O11 O1 37.6(3) . . ?
Al1B O11 O1 140.0(5) 3 . ?
Si1 O11 O10 34.6(3) . . ?
Al1B O11 O10 150.3(5) 3 . ?
O1 O11 O10 61.5(3) . . ?
Si1 O11 O20 33.8(3) . . ?
Al1B O11 O20 109.2(4) 3 . ?
O1 O11 O20 60.1(3) . . ?
O10 O11 O20 58.8(3) . . ?
Si1 O11 O1B 128.6(5) . 3 ?
Al1B O11 O1B 33.4(3) 3 3 ?
O1 O11 O1B 158.3(5) . 3 ?
O10 O11 O1B 117.8(4) . 3 ?
O20 O11 O1B 100.0(4) . 3 ?
Si1 O11 O10 168.4(5) . 3 ?
Al1B O11 O10 35.7(3) 3 3 ?
O1 O11 O10 132.7(4) . 3 ?
O10 O11 O10 155.7(5) . 3 ?
O20 O11 O10 142.9(4) . 3 ?
O1B O11 O10 57.7(3) 3 3 ?
Si1 O11 O19B 113.3(5) . . ?
Al1B O11 O19B 33.9(3) 3 . ?
O1 O11 O19B 107.9(4) . . ?
O10 O11 O19B 141.1(4) . . ?
O20 O11 O19B 83.1(3) . . ?
O1B O11 O19B 57.6(3) 3 . ?
O10 O11 O19B 60.1(3) 3 . ?
Si1 O11 Na1 87.9(4) . . ?
Al1B O11 Na1 119.0(4) 3 . ?
O1 O11 Na1 55.3(3) . . ?
O10 O11 Na1 89.9(3) . . ?
O20 O11 Na1 115.4(4) . . ?
O1B O11 Na1 143.4(4) 3 . ?
O10 O11 Na1 87.0(3) 3 . ?
O19B O11 Na1 115.5(4) . . ?
Si1 O11 K1B 113.8(4) . . ?
Al1B O11 K1B 91.6(4) 3 . ?
O1 O11 K1B 126.4(4) . . ?
O10 O11 K1B 79.2(3) . . ?
O20 O11 K1B 127.5(4) . . ?
O1B O11 K1B 71.6(3) 3 . ?
O10 O11 K1B 76.9(3) 3 . ?
O19B O11 K1B 125.2(4) . . ?
Na1 O11 K1B 92.5(3) . . ?
Si1 O11 Si1 148.2(5) . 3 ?
Al1B O11 Si1 62.9(3) 3 3 ?
O1 O11 Si1 112.1(4) . 3 ?
O10 O11 Si1 137.8(3) . 3 ?
O20 O11 Si1 158.8(4) . 3 ?
O1B O11 Si1 83.2(3) 3 3 ?
O10 O11 Si1 27.53(18) 3 3 ?
O19B O11 Si1 81.0(3) . 3 ?
Na1 O11 Si1 60.39(17) . 3 ?
K1B O11 Si1 73.52(19) . 3 ?
Si1 O11 O11 76.7(4) . 2 ?
Al1B O11 O11 139.5(4) 3 2 ?
O1 O11 O11 73.3(3) . 2 ?
O10 O11 O11 52.5(3) . 2 ?
O20 O11 O11 108.9(4) . 2 ?
O1B O11 O11 125.1(3) 3 2 ?
O10 O11 O11 108.2(3) 3 2 ?
O19B O11 O11 165.7(4) . 2 ?
Na1 O11 O11 52.82(16) . 2 ?
K1B O11 O11 53.63(14) . 2 ?
Si1 O11 O11 85.3(2) 3 2 ?
Si5 O12 Al5B 136.9(5) . . ?
Si5 O12 O28 36.0(2) . . ?
Al5B O12 O28 139.6(4) . . ?
Si5 O12 O26 35.1(2) . . ?
Al5B O12 O26 101.8(3) . . ?
O28 O12 O26 60.2(3) . . ?
Si5 O12 O5B 118.6(4) . . ?
Al5B O12 O5B 35.9(2) . . ?
O28 O12 O5B 104.9(3) . . ?
O26 O12 O5B 91.6(3) . . ?
Si5 O12 O5 35.2(2) . . ?
Al5B O12 O5 144.0(4) . . ?
O28 O12 O5 61.3(3) . . ?
O26 O12 O5 59.4(3) . . ?
O5B O12 O5 151.0(4) . . ?
Si5 O12 K5 121.4(3) . . ?
Al5B O12 K5 100.4(3) . . ?
O28 O12 K5 110.1(3) . . ?
O26 O12 K5 152.4(3) . . ?
O5B O12 K5 116.0(3) . . ?
O5 O12 K5 93.0(3) . . ?
Si5 O12 O27B 169.4(4) . . ?
Al5B O12 O27B 36.0(2) . . ?
O28 O12 O27B 153.6(4) . . ?
O26 O12 O27B 136.3(3) . . ?
O5B O12 O27B 60.7(3) . . ?
O5 O12 O27B 141.6(4) . . ?
K5 O12 O27B 64.4(2) . . ?
Si5 O12 O25B 111.1(4) . . ?
Al5B O12 O25B 32.4(2) . . ?
O28 O12 O25B 135.0(3) . . ?
O26 O12 O25B 77.9(3) . . ?
O5B O12 O25B 57.9(3) . . ?
O5 O12 O25B 112.0(3) . . ?
K5 O12 O25B 114.8(3) . . ?
O27B O12 O25B 59.0(3) . . ?
Si5 O12 K5B 96.9(3) . . ?
Al5B O12 K5B 85.4(3) . . ?
O28 O12 K5B 64.3(2) . . ?
O26 O12 K5B 98.3(3) . . ?
O5B O12 K5B 52.47(19) . . ?
O5 O12 K5B 125.2(3) . . ?
K5 O12 K5B 99.6(2) . . ?
O27B O12 K5B 90.5(3) . . ?
O25B O12 K5B 110.2(3) . . ?
Si5 O12 O12B 85.3(3) . . ?
Al5B O12 O12B 119.2(3) . . ?
O28 O12 O12B 100.9(3) . . ?
O26 O12 O12B 105.2(3) . . ?
O5B O12 O12B 153.9(3) . . ?
O5 O12 O12B 50.3(2) . . ?
K5 O12 O12B 48.92(17) . . ?
O27B O12 O12B 93.8(3) . . ?
O25B O12 O12B 105.5(3) . . ?
K5B O12 O12B 140.5(3) . . ?
Si5 O12 Al6 55.3(2) . . ?
Al5B O12 Al6 147.7(3) . . ?
O28 O12 Al6 25.82(17) . . ?
O26 O12 Al6 85.1(2) . . ?
O5B O12 Al6 113.4(3) . . ?
O5 O12 Al6 66.2(2) . . ?
K5 O12 Al6 84.82(19) . . ?
O27B O12 Al6 135.3(3) . . ?
O25B O12 Al6 160.3(3) . . ?
K5B O12 Al6 62.30(14) . . ?
O12B O12 Al6 88.3(2) . . ?
Si2 O13 Al2B 135.2(5) . . ?
Si2 O13 O22 35.9(2) . . ?
Al2B O13 O22 133.0(4) . . ?
Si2 O13 O2 36.0(2) . . ?
Al2B O13 O2 148.2(4) . . ?
O22 O13 O2 62.1(3) . . ?
Si2 O13 O14 35.4(2) . . ?
Al2B O13 O14 100.4(4) . . ?
O22 O13 O14 60.2(3) . . ?
O2 O13 O14 60.1(3) . . ?
Si2 O13 O2B 110.7(4) . . ?
Al2B O13 O2B 35.6(2) . . ?
O22 O13 O2B 97.6(3) . . ?
O2 O13 O2B 144.3(4) . . ?
O14 O13 O2B 84.5(3) . . ?
Si2 O13 K5 115.0(4) . . ?
Al2B O13 K5 109.8(4) . . ?
O22 O13 K5 100.9(3) . . ?
O2 O13 K5 90.0(3) . . ?
O14 O13 K5 149.2(3) . . ?
O2B O13 K5 124.1(3) . . ?
Si2 O13 O21B 170.7(4) . . ?
Al2B O13 O21B 35.6(2) . . ?
O22 O13 O21B 144.3(4) . . ?
O2 O13 O21B 150.5(4) . . ?
O14 O13 O21B 135.8(4) . . ?
O2B O13 O21B 60.9(3) . . ?
K5 O13 O21B 74.1(3) . . ?
Si2 O13 O14 113.4(4) . 2_655 ?
Al2B O13 O14 34.0(2) . 2_655 ?
O22 O13 O14 135.9(4) . 2_655 ?
O2 O13 O14 114.3(3) . 2_655 ?
O14 O13 O14 79.6(4) . 2_655 ?
O2B O13 O14 58.5(2) . 2_655 ?
K5 O13 O14 123.2(3) . 2_655 ?
O21B O13 O14 59.6(3) . 2_655 ?
Si2 O13 K5B 86.4(3) . . ?
Al2B O13 K5B 87.3(3) . . ?
O22 O13 K5B 53.7(2) . . ?
O2 O13 K5B 115.7(3) . . ?
O14 O13 K5B 90.6(3) . . ?
O2B O13 K5B 55.6(2) . . ?
K5 O13 K5B 96.8(2) . . ?
O21B O13 K5B 91.2(3) . . ?
O14 O13 K5B 114.0(3) 2_655 . ?
Si2 O13 O13B 87.8(3) . . ?
Al2B O13 O13B 122.9(4) . . ?
O22 O13 O13B 104.0(3) . . ?
O2 O13 O13B 52.0(2) . . ?
O14 O13 O13B 106.8(3) . . ?
O2B O13 O13B 158.4(3) . . ?
K5 O13 O13B 51.04(18) . . ?
O21B O13 O13B 99.7(3) . . ?
O14 O13 O13B 104.6(3) 2_655 . ?
K5B O13 O13B 140.0(3) . . ?
Si2 O13 K2 72.8(3) . . ?
Al2B O13 K2 93.8(3) . . ?
O22 O13 K2 108.7(3) . . ?
O2 O13 K2 55.41(19) . . ?
O14 O13 K2 61.0(2) . . ?
O2B O13 K2 113.3(3) . . ?
K5 O13 K2 109.6(2) . . ?
O21B O13 K2 106.2(3) . . ?
O14 O13 K2 60.2(2) 2_655 . ?
K5B O13 K2 151.4(3) . . ?
O13B O13 K2 60.29(18) . . ?
Si2 O14 Al2B 137.5(5) . 3_665 ?
Si2 O14 O13 35.2(2) . . ?
Al2B O14 O13 170.5(4) 3_665 . ?
Si2 O14 O2 35.9(2) . . ?
Al2B O14 O2 110.6(4) 3_665 . ?
O13 O14 O2 59.9(3) . . ?
Si2 O14 O22 35.7(2) . . ?
Al2B O14 O22 118.2(4) 3_665 . ?
O13 O14 O22 59.8(3) . . ?
O2 O14 O22 61.9(2) . . ?
Si2 O14 O2B 155.0(4) . 3_665 ?
Al2B O14 O2B 35.9(2) 3_665 3_665 ?
O13 O14 O2B 153.6(4) . 3_665 ?
O2 O14 O2B 145.9(3) . 3_665 ?
O22 O14 O2B 119.6(3) . 3_665 ?
Si2 O14 K2B 127.4(4) . . ?
Al2B O14 K2B 94.9(3) 3_665 . ?
O13 O14 K2B 93.2(3) . . ?
O2 O14 K2B 144.4(3) . . ?
O22 O14 K2B 127.0(3) . . ?
O2B O14 K2B 65.6(2) 3_665 . ?
Si2 O14 O21B 103.3(4) . 3_665 ?
Al2B O14 O21B 35.8(2) 3_665 3_665 ?
O13 O14 O21B 138.4(4) . 3_665 ?
O2 O14 O21B 86.4(3) . 3_665 ?
O22 O14 O21B 83.8(3) . 3_665 ?
O2B O14 O21B 61.1(3) 3_665 3_665 ?
K2B O14 O21B 126.6(3) . 3_665 ?
Si2 O14 O13 132.8(4) . 3_665 ?
Al2B O14 O13 34.0(2) 3_665 3_665 ?
O13 O14 O13 141.0(4) . 3_665 ?
O2 O14 O13 96.9(3) . 3_665 ?
O22 O14 O13 139.9(3) . 3_665 ?
O2B O14 O13 59.0(2) 3_665 3_665 ?
K2B O14 O13 90.6(3) . 3_665 ?
O21B O14 O13 59.8(3) 3_665 3_665 ?
Si2 O14 K2 80.9(3) . . ?
Al2B O14 K2 103.4(3) 3_665 . ?
O13 O14 K2 71.2(2) . . ?
O2 O14 K2 59.1(2) . . ?
O22 O14 K2 116.2(3) . . ?
O2B O14 K2 122.4(3) 3_665 . ?
K2B O14 K2 91.8(2) . . ?
O21B O14 K2 113.8(3) 3_665 . ?
O13 O14 K2 69.9(2) 3_665 . ?
Si2 O14 Al2B 64.0(2) . . ?
Al2B O14 Al2B 158.2(4) 3_665 . ?
O13 O14 Al2B 29.06(18) . . ?
O2 O14 Al2B 86.4(2) . . ?
O22 O14 Al2B 81.4(2) . . ?
O2B O14 Al2B 127.7(3) 3_665 . ?
K2B O14 Al2B 64.16(15) . . ?
O21B O14 Al2B 165.3(3) 3_665 . ?
O13 O14 Al2B 133.9(3) 3_665 . ?
K2 O14 Al2B 72.97(16) . . ?
Si2 O14 O14 85.6(4) . 2_655 ?
Al2B O14 O14 132.4(4) 3_665 2_655 ?
O13 O14 O14 51.7(3) . 2_655 ?
O2 O14 O14 95.1(2) . 2_655 ?
O22 O14 O14 109.2(4) . 2_655 ?
O2B O14 O14 113.9(2) 3_665 2_655 ?
K2B O14 O14 49.56(12) . 2_655 ?
O21B O14 O14 166.0(4) 3_665 2_655 ?
O13 O14 O14 106.2(3) 3_665 2_655 ?
K2 O14 O14 56.41(11) . 2_655 ?
Al2B O14 O14 28.15(18) . 2_655 ?
Si7 O15 Al7B 136.3(5) . 2_665 ?
Si7 O15 O7 35.9(3) . . ?
Al7B O15 O7 141.8(4) 2_665 . ?
Si7 O15 O32 35.1(2) . . ?
Al7B O15 O32 141.2(4) 2_665 . ?
O7 O15 O32 61.1(3) . . ?
Si7 O15 O7B 119.0(4) . 2_665 ?
Al7B O15 O7B 36.3(2) 2_665 2_665 ?
O7 O15 O7B 151.3(4) . 2_665 ?
O32 O15 O7B 106.6(3) . 2_665 ?
Si7 O15 O30 33.9(2) . . ?
Al7B O15 O30 102.4(3) 2_665 . ?
O7 O15 O30 58.6(3) . . ?
O32 O15 O30 58.8(3) . . ?
O7B O15 O30 92.7(3) 2_665 . ?
Si7 O15 O31B 167.4(4) . 2_665 ?
Al7B O15 O31B 35.7(2) 2_665 2_665 ?
O7 O15 O31B 139.1(4) . 2_665 ?
O32 O15 O31B 156.8(4) . 2_665 ?
O7B O15 O31B 60.9(3) 2_665 2_665 ?
O30 O15 O31B 136.1(3) . 2_665 ?
Si7 O15 K7B 121.5(3) . 2_665 ?
Al7B O15 K7B 99.8(3) 2_665 2_665 ?
O7 O15 K7B 91.9(3) . 2_665 ?
O32 O15 K7B 111.8(3) . 2_665 ?
O7B O15 K7B 116.7(3) 2_665 2_665 ?
O30 O15 K7B 150.3(3) . 2_665 ?
O31B O15 K7B 64.1(2) 2_665 2_665 ?
Si7 O15 O29B 109.6(4) . 3_665 ?
Al7B O15 O29B 33.0(2) 2_665 3_665 ?
O7 O15 O29B 109.2(3) . 3_665 ?
O32 O15 O29B 134.4(3) . 3_665 ?
O7B O15 O29B 59.0(3) 2_665 3_665 ?
O30 O15 O29B 77.8(3) . 3_665 ?
O31B O15 O29B 58.8(3) 2_665 3_665 ?
K7B O15 O29B 113.0(3) 2_665 3_665 ?
Si7 O15 K7 96.6(3) . . ?
Al7B O15 K7 87.9(3) 2_665 . ?
O7 O15 K7 125.4(3) . . ?
O32 O15 K7 64.8(2) . . ?
O7B O15 K7 54.5(2) 2_665 . ?
O30 O15 K7 98.8(3) . . ?
O31B O15 K7 93.0(3) 2_665 . ?
K7B O15 K7 101.4(2) 2_665 . ?
O29B O15 K7 113.1(3) 3_665 . ?
Si7 O15 O15B 84.3(3) . 2_666 ?
Al7B O15 O15B 118.3(3) 2_665 2_666 ?
O7 O15 O15B 48.6(3) . 2_666 ?
O32 O15 O15B 99.8(3) . 2_666 ?
O7B O15 O15B 153.5(3) 2_665 2_666 ?
O30 O15 O15B 103.0(3) . 2_666 ?
O31B O15 O15B 93.5(3) 2_665 2_666 ?
K7B O15 O15B 48.53(17) 2_665 2_666 ?
O29B O15 O15B 103.3(3) 3_665 2_666 ?
K7 O15 O15B 140.6(3) . 2_666 ?
Si7 O15 Al8 52.7(2) . . ?
Al7B O15 Al8 151.2(3) 2_665 . ?
O7 O15 Al8 64.6(2) . . ?
O32 O15 Al8 24.35(15) . . ?
O7B O15 Al8 115.9(3) 2_665 . ?
O30 O15 Al8 82.0(2) . . ?
O31B O15 Al8 139.7(3) 2_665 . ?
K7B O15 Al8 87.94(18) 2_665 . ?
O29B O15 Al8 158.7(3) 3_665 . ?
K7 O15 Al8 63.33(14) . . ?
O15B O15 Al8 87.6(2) 2_666 . ?
Si3 O16 Al3B 140.0(6) . 2_665 ?
Si3 O16 O17 35.2(3) . . ?
Al3B O16 O17 105.0(4) 2_665 . ?
Si3 O16 O24 35.0(3) . . ?
Al3B O16 O24 140.1(5) 2_665 . ?
O17 O16 O24 59.9(3) . . ?
Si3 O16 O3B 116.2(5) . 2_665 ?
Al3B O16 O3B 37.1(3) 2_665 2_665 ?
O17 O16 O3B 89.8(4) . 2_665 ?
O24 O16 O3B 103.2(4) . 2_665 ?
Si3 O16 O3 34.9(3) . . ?
Al3B O16 O3 147.3(5) 2_665 . ?
O17 O16 O3 58.8(3) . . ?
O24 O16 O3 60.2(3) . . ?
O3B O16 O3 148.4(4) 2_665 . ?
Si3 O16 K7B 114.7(4) . 2_665 ?
Al3B O16 K7B 105.1(4) 2_665 2_665 ?
O17 O16 K7B 147.8(4) . 2_665 ?
O24 O16 K7B 101.9(3) . 2_665 ?
O3B O16 K7B 121.5(4) 2_665 2_665 ?
O3 O16 K7B 89.4(3) . 2_665 ?
Si3 O16 O23B 175.4(5) . 2_665 ?
Al3B O16 O23B 35.7(2) 2_665 2_665 ?
O17 O16 O23B 140.2(4) . 2_665 ?
O24 O16 O23B 148.0(4) . 2_665 ?
O3B O16 O23B 61.4(3) 2_665 2_665 ?
O3 O16 O23B 146.1(4) . 2_665 ?
K7B O16 O23B 69.5(3) 2_665 2_665 ?
Si3 O16 O17 114.9(5) . 2_665 ?
Al3B O16 O17 34.3(3) 2_665 2_665 ?
O17 O16 O17 81.9(5) . 2_665 ?
O24 O16 O17 139.4(4) . 2_665 ?
O3B O16 O17 60.3(3) 2_665 2_665 ?
O3 O16 O17 113.0(4) . 2_665 ?
K7B O16 O17 118.5(4) 2_665 2_665 ?
O23B O16 O17 60.5(3) 2_665 2_665 ?
Si3 O16 K7 88.2(4) . . ?
Al3B O16 K7 90.2(3) 2_665 . ?
O17 O16 K7 92.2(3) . . ?
O24 O16 K7 56.7(2) . . ?
O3B O16 K7 56.6(3) 2_665 . ?
O3 O16 K7 116.8(4) . . ?
K7B O16 K7 98.9(3) 2_665 . ?
O23B O16 K7 93.2(3) 2_665 . ?
O17 O16 K7 116.6(3) 2_665 . ?
Si3 O16 K3B 71.9(3) . . ?
Al3B O16 K3B 92.9(3) 2_665 . ?
O17 O16 K3B 60.4(3) . . ?
O24 O16 K3B 106.8(3) . . ?
O3B O16 K3B 114.8(4) 2_665 . ?
O3 O16 K3B 54.6(3) . . ?
K7B O16 K3B 106.8(3) 2_665 . ?
O23B O16 K3B 105.2(3) 2_665 . ?
O17 O16 K3B 59.2(3) 2_665 . ?
K7 O16 K3B 152.3(3) . . ?
Si3 O16 O16B 85.7(4) . 2_666 ?
Al3B O16 O16B 118.9(4) 2_665 2_666 ?
O17 O16 O16B 104.8(4) . 2_666 ?
O24 O16 O16B 100.9(3) . 2_666 ?
O3B O16 O16B 155.7(4) 2_665 2_666 ?
O3 O16 O16B 51.0(3) . 2_666 ?
K7B O16 O16B 49.4(2) 2_665 2_666 ?
O23B O16 O16B 96.0(3) 2_665 2_666 ?
O17 O16 O16B 102.0(3) 2_665 2_666 ?
K7 O16 O16B 139.7(3) . 2_666 ?
K3B O16 O16B 59.7(2) . 2_666 ?
Si3 O17 Al3B 139.3(6) . . ?
Si3 O17 O3 37.9(3) . . ?
Al3B O17 O3 110.9(5) . . ?
Si3 O17 O24 35.4(3) . . ?
Al3B O17 O24 117.1(5) . . ?
O3 O17 O24 61.4(3) . . ?
Si3 O17 O16 34.7(3) . . ?
Al3B O17 O16 173.0(6) . . ?
O3 O17 O16 62.1(4) . . ?
O24 O17 O16 60.1(3) . . ?
Si3 O17 K3 125.7(5) . . ?
Al3B O17 K3 94.7(4) . . ?
O3 O17 K3 143.9(4) . . ?
O24 O17 K3 128.6(4) . . ?
O16 O17 K3 91.7(3) . . ?
Si3 O17 O3B 154.3(6) . . ?
Al3B O17 O3B 34.7(3) . . ?
O3 O17 O3B 144.8(5) . . ?
O24 O17 O3B 118.9(4) . . ?
O16 O17 O3B 152.1(5) . . ?
K3 O17 O3B 66.9(3) . . ?
Si3 O17 O23B 105.7(5) . . ?
Al3B O17 O23B 34.3(3) . . ?
O3 O17 O23B 86.2(4) . . ?
O24 O17 O23B 84.7(3) . . ?
O16 O17 O23B 140.4(4) . . ?
K3 O17 O23B 126.4(4) . . ?
O3B O17 O23B 59.8(3) . . ?
Si3 O17 O16 136.7(5) . 3_565 ?
Al3B O17 O16 34.4(3) . 3_565 ?
O3 O17 O16 98.8(4) . 3_565 ?
O24 O17 O16 140.6(4) . 3_565 ?
O16 O17 O16 143.4(5) . 3_565 ?
K3 O17 O16 88.1(3) . 3_565 ?
O3B O17 O16 57.3(3) . 3_565 ?
O23B O17 O16 58.9(3) . 3_565 ?
Si3 O17 K3B 81.8(4) . . ?
Al3B O17 K3B 104.3(4) . . ?
O3 O17 K3B 59.6(3) . . ?
O24 O17 K3B 116.3(3) . . ?
O16 O17 K3B 72.8(3) . . ?
K3 O17 K3B 90.4(3) . . ?
O3B O17 K3B 122.6(4) . . ?
O23B O17 K3B 112.7(3) . . ?
O16 O17 K3B 70.7(3) 3_565 . ?
Si3 O17 Al3B 62.8(3) . 2_665 ?
Al3B O17 Al3B 157.8(5) . 2_665 ?
O3 O17 Al3B 86.8(3) . 2_665 ?
O24 O17 Al3B 82.7(3) . 2_665 ?
O16 O17 Al3B 28.1(2) . 2_665 ?
K3 O17 Al3B 63.7(2) . 2_665 ?
O3B O17 Al3B 128.3(4) . 2_665 ?
O23B O17 Al3B 167.4(4) . 2_665 ?
O16 O17 Al3B 132.7(4) 3_565 2_665 ?
K3B O17 Al3B 72.4(2) . 2_665 ?
Si3 O17 K8 86.8(4) . . ?
Al3B O17 K8 75.1(3) . . ?
O3 O17 K8 102.8(4) . . ?
O24 O17 K8 51.4(2) . . ?
O16 O17 K8 105.5(3) . . ?
K3 O17 K8 108.2(3) . . ?
O3B O17 K8 67.5(3) . . ?
O23B O17 K8 56.5(2) . . ?
O16 O17 K8 109.2(3) 3_565 . ?
K3B O17 K8 161.4(3) . . ?
Al3B O17 K8 115.2(3) 2_665 . ?
Si9 O18 Al9B 143.5(5) . . ?
Si9 O18 O9 37.8(3) . . ?
Al9B O18 O9 128.1(5) . . ?
Si9 O18 O36 34.2(3) . . ?
Al9B O18 O36 164.0(5) . . ?
O9 O18 O36 61.4(3) . . ?
Si9 O18 O34 33.8(2) . . ?
Al9B O18 O34 112.6(4) . . ?
O9 O18 O34 60.2(3) . . ?
O36 O18 O34 58.4(3) . . ?
Si9 O18 Na9B 118.8(4) . . ?
Al9B O18 Na9B 92.3(3) . . ?
O9 O18 Na9B 135.3(4) . . ?
O36 O18 Na9B 84.9(3) . . ?
O34 O18 Na9B 126.9(3) . . ?
Si9 O18 O35B 143.6(5) . . ?
Al9B O18 O35B 35.5(3) . . ?
O9 O18 O35B 107.9(4) . . ?
O36 O18 O35B 160.3(4) . . ?
O34 O18 O35B 133.2(4) . . ?
Na9B O18 O35B 94.4(3) . . ?
Si9 O18 O9B 149.4(5) . . ?
Al9B O18 O9B 35.3(2) . . ?
O9 O18 O9B 163.2(4) . . ?
O36 O18 O9B 134.1(4) . . ?
O34 O18 O9B 118.8(4) . . ?
Na9B O18 O9B 60.2(2) . . ?
O35B O18 O9B 59.5(3) . . ?
Si9 O18 O33B 109.6(4) . . ?
Al9B O18 O33B 34.1(2) . . ?
O9 O18 O33B 106.1(4) . . ?
O36 O18 O33B 136.6(4) . . ?
O34 O18 O33B 79.0(3) . . ?
Na9B O18 O33B 118.6(3) . . ?
O35B O18 O33B 60.3(3) . . ?
O9B O18 O33B 58.8(3) . . ?
Si9 O18 K9 96.6(4) . . ?
Al9B O18 K9 95.9(3) . . ?
O9 O18 K9 61.7(3) . . ?
O36 O18 K9 100.1(3) . . ?
O34 O18 K9 121.3(3) . . ?
Na9B O18 K9 100.4(3) . . ?
O35B O18 K9 60.6(2) . . ?
O9B O18 K9 113.9(3) . . ?
O33B O18 K9 109.6(3) . . ?
Si9 O18 Al4 59.8(3) . . ?
Al9B O18 Al4 154.5(4) . . ?
O9 O18 Al4 76.1(3) . . ?
O36 O18 Al4 27.33(19) . . ?
O34 O18 Al4 85.5(3) . . ?
Na9B O18 Al4 62.19(18) . . ?
O35B O18 Al4 138.6(3) . . ?
O9B O18 Al4 120.6(3) . . ?
O33B O18 Al4 160.2(3) . . ?
K9 O18 Al4 89.0(2) . . ?
Si9 O18 O10 116.3(4) . . ?
Al9B O18 O10 99.0(4) . . ?
O9 O18 O10 103.4(3) . . ?
O36 O18 O10 89.9(3) . . ?
O34 O18 O10 148.1(4) . . ?
Na9B O18 O10 44.45(19) . . ?
O35B O18 O10 76.1(3) . . ?
O9B O18 O10 84.9(3) . . ?
O33B O18 O10 132.8(3) . . ?
K9 O18 O10 56.09(19) . . ?
Al4 O18 O10 63.27(19) . . ?
Si4 O19 Al1 149.6(6) . . ?
Si4 O19 O25 35.1(3) . . ?
Al1 O19 O25 151.1(5) . . ?
Si4 O19 O1 168.8(5) . . ?
Al1 O19 O1 36.5(3) . . ?
O25 O19 O1 148.8(4) . . ?
Si4 O19 O4 35.4(3) . 1_554 ?
Al1 O19 O4 114.4(4) . 1_554 ?
O25 O19 O4 59.4(3) . 1_554 ?
O1 O19 O4 149.5(4) . 1_554 ?
Si4 O19 K4 102.7(4) . . ?
Al1 O19 K4 101.9(4) . . ?
O25 O19 K4 69.3(3) . . ?
O1 O19 K4 79.6(3) . . ?
O4 O19 K4 125.9(4) 1_554 . ?
Si4 O19 O35 34.0(2) . . ?
Al1 O19 O35 146.6(5) . . ?
O25 O19 O35 58.6(3) . . ?
O1 O19 O35 134.8(4) . . ?
O4 O19 O35 59.8(3) 1_554 . ?
K4 O19 O35 106.9(3) . . ?
Si4 O19 O10B 119.4(4) . . ?
Al1 O19 O10B 35.8(2) . . ?
O25 O19 O10B 148.3(4) . . ?
O1 O19 O10B 60.8(3) . . ?
O4 O19 O10B 89.4(3) 1_554 . ?
K4 O19 O10B 137.2(4) . . ?
O35 O19 O10B 112.3(4) . . ?
Si4 O19 O11B 131.4(5) . . ?
Al1 O19 O11B 34.3(3) . . ?
O25 O19 O11B 116.8(4) . . ?
O1 O19 O11B 59.3(3) . . ?
O4 O19 O11B 102.0(4) 1_554 . ?
K4 O19 O11B 86.0(3) . . ?
O35 O19 O11B 161.6(4) . . ?
O10B O19 O11B 61.1(3) . . ?
Si4 O19 Na9B 72.8(3) . 1_554 ?
Al1 O19 Na9B 80.7(3) . 1_554 ?
O25 O19 Na9B 105.1(3) . 1_554 ?
O1 O19 Na9B 106.0(3) . 1_554 ?
O4 O19 Na9B 47.3(2) 1_554 1_554 ?
K4 O19 Na9B 172.6(3) . 1_554 ?
O35 O19 Na9B 72.8(3) . 1_554 ?
O10B O19 Na9B 46.6(2) . 1_554 ?
O11B O19 Na9B 92.7(3) . 1_554 ?
Si4 O19 Na4B 58.1(4) . 1_554 ?
Al1 O19 Na4B 105.9(5) . 1_554 ?
O25 O19 Na4B 47.8(4) . 1_554 ?
O1 O19 Na4B 133.1(5) . 1_554 ?
O4 O19 Na4B 46.0(4) 1_554 1_554 ?
K4 O19 Na4B 87.3(5) . 1_554 ?
O35 O19 Na4B 92.1(5) . 1_554 ?
O10B O19 Na4B 107.5(5) . 1_554 ?
O11B O19 Na4B 75.0(4) . 1_554 ?
Na9B O19 Na4B 85.3(4) 1_554 1_554 ?
Si4 O19 O20 124.6(4) . . ?
Al1 O19 O20 85.1(3) . . ?
O25 O19 O20 106.6(3) . . ?
O1 O19 O20 48.8(3) . . ?
O4 O19 O20 159.5(4) 1_554 . ?
K4 O19 O20 50.04(19) . . ?
O35 O19 O20 100.6(3) . . ?
O10B O19 O20 104.9(3) . . ?
O11B O19 O20 97.7(3) . . ?
Na9B O19 O20 137.3(3) 1_554 . ?
Na4B O19 O20 137.3(5) 1_554 . ?
Si1 O20 Al4 151.7(5) . . ?
Si1 O20 O10 36.3(3) . . ?
Al4 O20 O10 119.6(4) . . ?
Si1 O20 O1 36.4(3) . . ?
Al4 O20 O1 166.1(5) . . ?
O10 O20 O1 61.4(3) . . ?
Si1 O20 O11 33.1(3) . . ?
Al4 O20 O11 135.3(4) . . ?
O10 O20 O11 60.3(3) . . ?
O1 O20 O11 58.2(3) . . ?
Si1 O20 K4 103.2(3) . . ?
Al4 O20 K4 101.3(3) . . ?
O10 O20 K4 138.9(3) . . ?
O1 O20 K4 80.2(3) . . ?
O11 O20 K4 88.1(3) . . ?
Si1 O20 O4 116.1(4) . . ?
Al4 O20 O4 36.0(2) . . ?
O10 O20 O4 89.8(3) . . ?
O1 O20 O4 150.7(4) . . ?
O11 O20 O4 104.6(4) . . ?
K4 O20 O4 125.6(3) . . ?
Si1 O20 O26 153.3(4) . . ?
Al4 O20 O26 35.3(2) . . ?
O10 O20 O26 149.3(4) . . ?
O1 O20 O26 148.2(4) . . ?
O11 O20 O26 120.3(4) . . ?
K4 O20 O26 68.1(2) . . ?
O4 O20 O26 59.8(3) . . ?
Si1 O20 O36 144.0(4) . . ?
Al4 O20 O36 33.7(2) . . ?
O10 O20 O36 109.7(4) . . ?
O1 O20 O36 132.5(4) . . ?
O11 O20 O36 162.2(4) . . ?
K4 O20 O36 106.9(3) . . ?
O4 O20 O36 59.0(3) . . ?
O26 O20 O36 59.8(3) . . ?
Si1 O20 Na4B 108.1(5) . . ?
Al4 O20 Na4B 58.9(4) . . ?
O10 O20 Na4B 108.6(5) . . ?
O1 O20 Na4B 134.9(5) . . ?
O11 O20 Na4B 78.3(4) . . ?
K4 O20 Na4B 87.6(5) . . ?
O4 O20 Na4B 46.3(4) . . ?
O26 O20 Na4B 48.3(4) . . ?
O36 O20 Na4B 92.5(4) . . ?
Si1 O20 Na9B 81.6(3) . . ?
Al4 O20 Na9B 72.7(3) . . ?
O10 O20 Na9B 46.8(2) . . ?
O1 O20 Na9B 106.7(3) . . ?
O11 O20 Na9B 93.2(3) . . ?
K4 O20 Na9B 172.6(3) . . ?
O4 O20 Na9B 47.1(2) . . ?
O26 O20 Na9B 105.2(3) . . ?
O36 O20 Na9B 70.7(2) . . ?
Na4B O20 Na9B 85.5(4) . . ?
Si1 O20 O19 86.1(3) . . ?
Al4 O20 O19 120.9(4) . . ?
O10 O20 O19 105.9(3) . . ?
O1 O20 O19 49.9(3) . . ?
O11 O20 O19 98.6(3) . . ?
K4 O20 O19 49.87(19) . . ?
O4 O20 O19 156.4(4) . . ?
O26 O20 O19 104.2(3) . . ?
O36 O20 O19 98.4(3) . . ?
Na4B O20 O19 137.5(5) . . ?
Na9B O20 O19 136.8(3) . . ?
Si6 O21 Al2 130.8(5) . . ?
Si6 O21 O29 37.8(3) . . ?
Al2 O21 O29 134.5(4) . . ?
Si6 O21 O6 35.6(2) . . ?
Al2 O21 O6 95.3(4) . . ?
O29 O21 O6 61.2(3) . . ?
Si6 O21 O27 32.7(2) . . ?
Al2 O21 O27 141.3(4) . . ?
O29 O21 O27 60.8(3) . . ?
O6 O21 O27 58.4(3) . . ?
Si6 O21 K6B 102.4(3) . 3_664 ?
Al2 O21 K6B 115.7(4) . 3_664 ?
O29 O21 K6B 68.8(3) . 3_664 ?
O6 O21 K6B 129.5(3) . 3_664 ?
O27 O21 K6B 103.0(3) . 3_664 ?
Si6 O21 O13B 125.5(4) . . ?
Al2 O21 O13B 35.9(2) . . ?
O29 O21 O13B 157.6(4) . . ?
O6 O21 O13B 96.9(3) . . ?
O27 O21 O13B 113.7(3) . . ?
K6B O21 O13B 131.8(3) 3_664 . ?
Si6 O21 K5B 103.4(3) . 1_554 ?
Al2 O21 K5B 106.5(3) . 1_554 ?
O29 O21 K5B 119.0(3) . 1_554 ?
O6 O21 K5B 119.5(3) . 1_554 ?
O27 O21 K5B 70.6(2) . 1_554 ?
K6B O21 K5B 90.1(2) 3_664 1_554 ?
O13B O21 K5B 74.6(2) . 1_554 ?
Si6 O21 O14B 152.4(4) . 3_665 ?
Al2 O21 O14B 35.5(2) . 3_665 ?
O29 O21 O14B 125.7(4) . 3_665 ?
O6 O21 O14B 123.6(3) . 3_665 ?
O27 O21 O14B 173.5(4) . 3_665 ?
K6B O21 O14B 80.4(2) 3_664 3_665 ?
O13B O21 O14B 60.6(3) . 3_665 ?
K5B O21 O14B 104.1(3) 1_554 3_665 ?
Si6 O21 O2 100.0(3) . . ?
Al2 O21 O2 33.0(2) . . ?
O29 O21 O2 104.0(3) . . ?
O6 O21 O2 66.0(3) . . ?
O27 O21 O2 122.6(3) . . ?
K6B O21 O2 123.3(3) 3_664 . ?
O13B O21 O2 59.0(2) . . ?
K5B O21 O2 133.4(3) 1_554 . ?
O14B O21 O2 58.1(2) 3_665 . ?
Si6 O21 K6 72.4(3) . . ?
Al2 O21 K6 79.9(3) . . ?
O29 O21 K6 54.7(2) . . ?
O6 O21 K6 59.9(2) . . ?
O27 O21 K6 105.1(3) . . ?
K6B O21 K6 86.2(2) 3_664 . ?
O13B O21 K6 111.7(3) . . ?
K5B O21 K6 173.6(3) 1_554 . ?
O14B O21 K6 80.5(2) 3_665 . ?
O2 O21 K6 52.80(18) . . ?
Si6 O21 O22B 113.5(4) . 3_665 ?
Al2 O21 O22B 70.7(3) . 3_665 ?
O29 O21 O22B 79.9(3) . 3_665 ?
O6 O21 O22B 107.7(3) . 3_665 ?
O27 O21 O22B 140.5(3) . 3_665 ?
K6B O21 O22B 54.66(18) 3_664 3_665 ?
O13B O21 O22B 104.3(3) . 3_665 ?
K5B O21 O22B 132.7(3) 1_554 3_665 ?
O14B O21 O22B 45.9(2) 3_665 3_665 ?
O2 O21 O22B 68.6(2) . 3_665 ?
K6 O21 O22B 47.93(16) . 3_665 ?
Si2 O22 Al6 130.5(4) . . ?
Si2 O22 O13 35.4(2) . . ?
Al6 O22 O13 124.3(4) . . ?
Si2 O22 O14 35.5(2) . . ?
Al6 O22 O14 153.7(4) . . ?
O13 O22 O14 60.0(3) . . ?
Si2 O22 O30 134.9(4) . . ?
Al6 O22 O30 37.7(2) . . ?
O13 O22 O30 156.4(4) . . ?
O14 O22 O30 127.5(3) . . ?
Si2 O22 O6 95.6(3) . . ?
Al6 O22 O6 34.9(2) . . ?
O13 O22 O6 96.4(3) . . ?
O14 O22 O6 124.6(3) . . ?
O30 O22 O6 60.5(3) . . ?
Si2 O22 K6B 117.0(4) . 3_665 ?
Al6 O22 K6B 101.8(3) . 3_665 ?
O13 O22 K6B 133.5(3) . 3_665 ?
O14 O22 K6B 81.9(3) . 3_665 ?
O30 O22 K6B 68.4(2) . 3_665 ?
O6 O22 K6B 128.5(3) . 3_665 ?
Si2 O22 O2 33.6(2) . . ?
Al6 O22 O2 99.3(3) . . ?
O13 O22 O2 59.0(3) . . ?
O14 O22 O2 59.0(2) . . ?
O30 O22 O2 103.6(3) . . ?
O6 O22 O2 65.9(3) . . ?
K6B O22 O2 123.9(3) 3_665 . ?
Si2 O22 K5B 106.5(3) . . ?
Al6 O22 K5B 102.3(3) . . ?
O13 O22 K5B 75.2(2) . . ?
O14 O22 K5B 103.6(3) . . ?
O30 O22 K5B 118.4(3) . . ?
O6 O22 K5B 118.4(3) . . ?
K6B O22 K5B 90.5(2) 3_665 . ?
O2 O22 K5B 133.9(3) . . ?
Si2 O22 O28 139.1(4) . . ?
Al6 O22 O28 33.6(2) . . ?
O13 O22 O28 111.2(3) . . ?
O14 O22 O28 170.2(4) . . ?
O30 O22 O28 62.3(3) . . ?
O6 O22 O28 57.9(3) . . ?
K6B O22 O28 103.8(3) 3_665 . ?
O2 O22 O28 121.5(3) . . ?
K5B O22 O28 68.8(2) . . ?
Si2 O22 K6 81.1(3) . . ?
Al6 O22 K6 71.7(2) . . ?
O13 O22 K6 112.0(3) . . ?
O14 O22 K6 82.7(2) . . ?
O30 O22 K6 54.0(2) . . ?
O6 O22 K6 59.4(2) . . ?
K6B O22 K6 86.18(19) 3_665 . ?
O2 O22 K6 53.05(18) . . ?
K5B O22 K6 172.4(3) . . ?
O28 O22 K6 105.4(3) . . ?
Si2 O22 O21B 72.9(3) . 3_665 ?
Al6 O22 O21B 112.3(3) . 3_665 ?
O13 O22 O21B 106.4(3) . 3_665 ?
O14 O22 O21B 49.1(2) . 3_665 ?
O30 O22 O21B 78.6(3) . 3_665 ?
O6 O22 O21B 107.2(3) . 3_665 ?
K6B O22 O21B 54.23(18) 3_665 3_665 ?
O2 O22 O21B 69.7(2) . 3_665 ?
K5B O22 O21B 134.0(3) . 3_665 ?
O28 O22 O21B 140.6(3) . 3_665 ?
K6 O22 O21B 47.87(16) . 3_665 ?
Si8 O23 Al3 136.8(4) . . ?
Si8 O23 O33 37.1(2) . . ?
Al3 O23 O33 144.8(4) . . ?
Si8 O23 O31 34.0(2) . . ?
Al3 O23 O31 140.4(4) . . ?
O33 O23 O31 60.3(3) . . ?
Si8 O23 O8 33.7(2) . 1_554 ?
Al3 O23 O8 103.3(3) . 1_554 ?
O33 O23 O8 59.2(3) . 1_554 ?
O31 O23 O8 58.8(3) . 1_554 ?
Si8 O23 O17B 152.7(4) . . ?
Al3 O23 O17B 36.4(2) . . ?
O33 O23 O17B 126.2(4) . . ?
O31 O23 O17B 173.0(4) . . ?
O8 O23 O17B 125.6(3) 1_554 . ?
Si8 O23 O3 104.4(4) . 1_554 ?
Al3 O23 O3 34.5(3) . 1_554 ?
O33 O23 O3 114.0(4) . 1_554 ?
O31 O23 O3 123.4(3) . 1_554 ?
O8 O23 O3 70.8(3) 1_554 1_554 ?
O17B O23 O3 58.1(3) . 1_554 ?
Si8 O23 O16B 132.1(4) . 2_665 ?
Al3 O23 O16B 34.6(2) . 2_665 ?
O33 O23 O16B 168.4(4) . 2_665 ?
O31 O23 O16B 113.1(3) . 2_665 ?
O8 O23 O16B 109.4(3) 1_554 2_665 ?
O17B O23 O16B 61.0(3) . 2_665 ?
O3 O23 O16B 60.3(3) 1_554 2_665 ?
Si8 O23 K8 96.8(3) . . ?
Al3 O23 K8 116.5(3) . . ?
O33 O23 K8 61.3(2) . . ?
O31 O23 K8 102.8(3) . . ?
O8 O23 K8 118.6(3) 1_554 . ?
O17B O23 K8 80.1(2) . . ?
O3 O23 K8 123.9(3) 1_554 . ?
O16B O23 K8 130.2(3) 2_665 . ?
Si8 O23 K7 104.0(3) . . ?
Al3 O23 K7 103.1(3) . . ?
O33 O23 K7 111.8(3) . . ?
O31 O23 K7 70.7(2) . . ?
O8 O23 K7 125.8(3) 1_554 . ?
O17B O23 K7 103.1(3) . . ?
O3 O23 K7 132.3(3) 1_554 . ?
O16B O23 K7 72.2(2) 2_665 . ?
K8 O23 K7 89.4(2) . . ?
Si8 O23 K8B 72.0(2) . 1_554 ?
Al3 O23 K8B 83.4(3) . 1_554 ?
O33 O23 K8B 61.5(2) . 1_554 ?
O31 O23 K8B 105.8(3) . 1_554 ?
O8 O23 K8B 53.6(2) 1_554 1_554 ?
O17B O23 K8B 80.6(2) . 1_554 ?
O3 O23 K8B 54.6(2) 1_554 1_554 ?
O16B O23 K8B 114.7(3) 2_665 1_554 ?
K8 O23 K8B 85.54(18) . 1_554 ?
K7 O23 K8B 173.1(3) . 1_554 ?
Si8 O23 O24B 110.1(3) . . ?
Al3 O23 O24B 72.9(3) . . ?
O33 O23 O24B 80.3(3) . . ?
O31 O23 O24B 140.5(3) . . ?
O8 O23 O24B 100.3(3) 1_554 . ?
O17B O23 O24B 46.2(2) . . ?
O3 O23 O24B 68.8(3) 1_554 . ?
O16B O23 O24B 105.2(3) 2_665 . ?
K8 O23 O24B 55.18(16) . . ?
K7 O23 O24B 132.5(2) . . ?
K8B O23 O24B 46.78(15) 1_554 . ?
Si3 O24 Al8 137.8(4) . . ?
Si3 O24 O17 35.5(3) . . ?
Al8 O24 O17 154.2(4) . . ?
Si3 O24 O16 34.5(3) . . ?
Al8 O24 O16 132.2(4) . . ?
O17 O24 O16 60.0(3) . . ?
Si3 O24 O34 146.6(4) . . ?
Al8 O24 O34 37.4(2) . . ?
O17 O24 O34 127.9(4) . . ?
O16 O24 O34 169.2(4) . . ?
Si3 O24 O3 36.0(3) . . ?
Al8 O24 O3 103.9(4) . . ?
O17 O24 O3 59.1(3) . . ?
O16 O24 O3 61.2(3) . . ?
O34 O24 O3 114.6(3) . . ?
Si3 O24 O32 140.2(4) . . ?
Al8 O24 O32 36.4(2) . . ?
O17 O24 O32 169.1(4) . . ?
O16 O24 O32 111.4(3) . . ?
O34 O24 O32 61.7(3) . . ?
O3 O24 O32 124.3(3) . . ?
Si3 O24 O8 104.8(3) . . ?
Al8 O24 O8 33.2(2) . . ?
O17 O24 O8 127.3(4) . . ?
O16 O24 O8 109.8(3) . . ?
O34 O24 O8 59.9(3) . . ?
O3 O24 O8 70.9(3) . . ?
O32 O24 O8 60.4(2) . . ?
Si3 O24 K8 116.7(3) . . ?
Al8 O24 K8 96.0(3) . . ?
O17 O24 K8 81.3(3) . . ?
O16 O24 K8 130.8(3) . . ?
O34 O24 K8 60.0(2) . . ?
O3 O24 K8 124.3(3) . . ?
O32 O24 K8 102.2(3) . . ?
O8 O24 K8 117.9(3) . . ?
Si3 O24 K7 102.8(3) . . ?
Al8 O24 K7 103.7(3) . . ?
O17 O24 K7 101.9(3) . . ?
O16 O24 K7 72.3(3) . . ?
O34 O24 K7 110.2(3) . . ?
O3 O24 K7 133.3(3) . . ?
O32 O24 K7 68.0(2) . . ?
O8 O24 K7 125.2(3) . . ?
K8 O24 K7 89.0(2) . . ?
Si3 O24 K8B 85.3(3) . . ?
Al8 O24 K8B 70.8(2) . . ?
O17 O24 K8B 83.5(3) . . ?
O16 O24 K8B 116.0(3) . . ?
O34 O24 K8B 61.6(2) . . ?
O3 O24 K8B 55.0(2) . . ?
O32 O24 K8B 107.1(2) . . ?
O8 O24 K8B 53.2(2) . . ?
K8 O24 K8B 85.40(18) . . ?
K7 O24 K8B 171.6(3) . . ?
Si3 O24 O23B 74.8(3) . . ?
Al8 O24 O23B 108.2(3) . . ?
O17 O24 O23B 49.7(3) . . ?
O16 O24 O23B 107.4(3) . . ?
O34 O24 O23B 78.8(2) . . ?
O3 O24 O23B 69.6(3) . . ?
O32 O24 O23B 140.5(3) . . ?
O8 O24 O23B 99.6(3) . . ?
K8 O24 O23B 54.76(16) . . ?
K7 O24 O23B 133.2(2) . . ?
K8B O24 O23B 46.53(14) . . ?
Si4 O25 Al5 139.1(5) . . ?
Si4 O25 Na4B 84.6(7) . 1_554 ?
Al5 O25 Na4B 136.2(7) . 1_554 ?
Si4 O25 O35 36.1(3) . . ?
Al5 O25 O35 104.4(4) . . ?
Na4B O25 O35 117.3(7) 1_554 . ?
Si4 O25 O4 36.1(2) . 1_554 ?
Al5 O25 O4 154.9(4) . 1_554 ?
Na4B O25 O4 56.6(6) 1_554 1_554 ?
O35 O25 O4 61.3(3) . 1_554 ?
Si4 O25 O19 35.7(3) . . ?
Al5 O25 O19 133.6(4) . . ?
Na4B O25 O19 81.3(6) 1_554 . ?
O35 O25 O19 61.6(3) . . ?
O4 O25 O19 60.6(3) 1_554 . ?
Si4 O25 K4B 97.0(3) . 1_554 ?
Al5 O25 K4B 123.9(4) . 1_554 ?
Na4B O25 K4B 12.4(5) 1_554 1_554 ?
O35 O25 K4B 129.6(3) . 1_554 ?
O4 O25 K4B 68.5(3) 1_554 1_554 ?
O19 O25 K4B 90.6(3) . 1_554 ?
Si4 O25 O5 111.9(4) . . ?
Al5 O25 O5 36.1(2) . . ?
Na4B O25 O5 150.0(6) 1_554 . ?
O35 O25 O5 87.2(3) . . ?
O4 O25 O5 147.1(4) 1_554 . ?
O19 O25 O5 97.5(3) . . ?
K4B O25 O5 140.6(3) 1_554 . ?
Si4 O25 O27 117.2(4) . . ?
Al5 O25 O27 36.7(2) . . ?
Na4B O25 O27 134.2(6) 1_554 . ?
O35 O25 O27 82.5(3) . . ?
O4 O25 O27 118.3(4) 1_554 . ?
O19 O25 O27 140.0(4) . . ?
K4B O25 O27 127.7(3) 1_554 . ?
O5 O25 O27 61.6(3) . . ?
Si4 O25 O12B 172.1(4) . . ?
Al5 O25 O12B 34.8(2) . . ?
Na4B O25 O12B 102.0(6) 1_554 . ?
O35 O25 O12B 139.1(4) . . ?
O4 O25 O12B 151.7(4) 1_554 . ?
O19 O25 O12B 140.5(4) . . ?
K4B O25 O12B 89.6(3) 1_554 . ?
O5 O25 O12B 60.3(3) . . ?
O27 O25 O12B 61.0(3) . . ?
Si4 O25 K4 89.8(3) . . ?
Al5 O25 K4 87.5(3) . . ?
Na4B O25 K4 98.0(5) 1_554 . ?
O35 O25 K4 99.4(3) . . ?
O4 O25 K4 114.1(3) 1_554 . ?
O19 O25 K4 55.7(2) . . ?
K4B O25 K4 96.6(2) 1_554 . ?
O5 O25 K4 58.8(2) . . ?
O27 O25 K4 120.1(3) . . ?
O12B O25 K4 85.1(3) . . ?
Si4 O25 K11 75.7(3) . 1_554 ?
Al5 O25 K11 89.1(3) . 1_554 ?
Na4B O25 K11 102.7(5) 1_554 1_554 ?
O35 O25 K11 56.1(2) . 1_554 ?
O4 O25 K11 65.8(2) 1_554 1_554 ?
O19 O25 K11 111.1(3) . 1_554 ?
K4B O25 K11 107.1(2) 1_554 1_554 ?
O5 O25 K11 105.6(3) . 1_554 ?
O27 O25 K11 52.5(2) . 1_554 ?
O12B O25 K11 106.5(3) . 1_554 ?
K4 O25 K11 153.3(3) . 1_554 ?
Si5 O26 Al4 138.5(5) . . ?
Si5 O26 Na4B 138.8(7) . . ?
Al4 O26 Na4B 82.6(6) . . ?
Si5 O26 O5 36.3(2) . . ?
Al4 O26 O5 110.8(4) . . ?
Na4B O26 O5 150.9(6) . . ?
Si5 O26 O28 35.5(2) . . ?
Al4 O26 O28 118.6(4) . . ?
Na4B O26 O28 135.9(6) . . ?
O5 O26 O28 61.3(3) . . ?
Si5 O26 O12 34.6(2) . . ?
Al4 O26 O12 171.3(4) . . ?
Na4B O26 O12 104.8(6) . . ?
O5 O26 O12 60.5(3) . . ?
O28 O26 O12 59.2(3) . . ?
Si5 O26 O4 154.9(4) . . ?
Al4 O26 O4 35.7(2) . . ?
Na4B O26 O4 55.5(6) . . ?
O5 O26 O4 145.6(4) . . ?
O28 O26 O4 119.6(3) . . ?
O12 O26 O4 153.0(3) . . ?
Si5 O26 K4B 126.6(4) . . ?
Al4 O26 K4B 94.9(3) . . ?
Na4B O26 K4B 12.4(5) . . ?
O5 O26 K4B 142.2(3) . . ?
O28 O26 K4B 129.3(3) . . ?
O12 O26 K4B 92.4(3) . . ?
O4 O26 K4B 67.3(2) . . ?
Si5 O26 O20 134.0(4) . . ?
Al4 O26 O20 34.7(2) . . ?
Na4B O26 O20 78.5(6) . . ?
O5 O26 O20 97.7(3) . . ?
O28 O26 O20 141.2(3) . . ?
O12 O26 O20 141.2(3) . . ?
O4 O26 O20 59.1(3) . . ?
K4B O26 O20 87.9(3) . . ?
Si5 O26 O36 105.1(4) . . ?
Al4 O26 O36 35.3(2) . . ?
Na4B O26 O36 114.1(6) . . ?
O5 O26 O36 87.9(3) . . ?
O28 O26 O36 84.3(3) . . ?
O12 O26 O36 139.5(3) . . ?
O4 O26 O36 59.3(3) . . ?
K4B O26 O36 126.4(3) . . ?
O20 O26 O36 61.3(3) . . ?
Si5 O26 K4 88.3(3) . . ?
Al4 O26 K4 87.9(3) . . ?
Na4B O26 K4 97.3(5) . . ?
O5 O26 K4 59.1(2) . . ?
O28 O26 K4 120.1(3) . . ?
O12 O26 K4 86.5(2) . . ?
O4 O26 K4 112.3(3) . . ?
K4B O26 K4 96.3(2) . . ?
O20 O26 K4 55.0(2) . . ?
O36 O26 K4 98.8(3) . . ?
Si5 O26 K11 89.9(3) . . ?
Al4 O26 K11 75.3(2) . . ?
Na4B O26 K11 102.2(5) . . ?
O5 O26 K11 106.1(3) . . ?
O28 O26 K11 54.39(19) . . ?
O12 O26 K11 107.1(3) . . ?
O4 O26 K11 65.2(2) . . ?
K4B O26 K11 107.0(2) . . ?
O20 O26 K11 109.9(3) . . ?
O36 O26 K11 55.1(2) . . ?
K4 O26 K11 152.2(2) . . ?
Si6 O27 Al5 125.5(5) . . ?
Si6 O27 O6 36.3(3) . . ?
Al5 O27 O6 92.2(4) . . ?
Si6 O27 O29 34.8(3) . . ?
Al5 O27 O29 150.0(4) . . ?
O6 O27 O29 60.4(3) . . ?
Si6 O27 O21 32.9(2) . . ?
Al5 O27 O21 121.2(4) . . ?
O6 O27 O21 59.5(3) . . ?
O29 O27 O21 57.3(3) . . ?
Si6 O27 K11 124.3(4) . 1_554 ?
Al5 O27 K11 109.5(4) . 1_554 ?
O6 O27 K11 147.0(4) . 1_554 ?
O29 O27 K11 91.5(3) . 1_554 ?
O21 O27 K11 121.7(3) . 1_554 ?
Si6 O27 O25 160.3(5) . . ?
Al5 O27 O25 35.7(2) . . ?
O6 O27 O25 124.2(4) . . ?
O29 O27 O25 154.5(4) . . ?
O21 O27 O25 148.1(4) . . ?
K11 O27 O25 73.8(2) 1_554 . ?
Si6 O27 O5 103.0(4) . . ?
Al5 O27 O5 33.5(2) . . ?
O6 O27 O5 66.7(3) . . ?
O29 O27 O5 117.2(4) . . ?
O21 O27 O5 117.9(3) . . ?
K11 O27 O5 120.3(3) 1_554 . ?
O25 O27 O5 57.8(3) . . ?
Si6 O27 O12B 108.0(4) . . ?
Al5 O27 O12B 34.2(2) . . ?
O6 O27 O12B 88.4(3) . . ?
O29 O27 O12B 142.8(4) . . ?
O21 O27 O12B 90.5(3) . . ?
K11 O27 O12B 123.5(3) 1_554 . ?
O25 O27 O12B 59.6(3) . . ?
O5 O27 O12B 58.6(3) . . ?
Si6 O27 K5B 88.1(3) . 1_554 ?
Al5 O27 K5B 95.6(3) . 1_554 ?
O6 O27 K5B 107.3(3) . 1_554 ?
O29 O27 K5B 103.6(3) . 1_554 ?
O21 O27 K5B 55.2(2) . 1_554 ?
K11 O27 K5B 95.3(2) 1_554 1_554 ?
O25 O27 K5B 98.5(3) . 1_554 ?
O5 O27 K5B 122.7(3) . 1_554 ?
O12B O27 K5B 64.5(2) . 1_554 ?
Si6 O27 K10 86.1(3) . . ?
Al5 O27 K10 85.1(3) . . ?
O6 O27 K10 66.1(2) . . ?
O29 O27 K10 73.2(3) . . ?
O21 O27 K10 118.9(3) . . ?
K11 O27 K10 90.6(2) 1_554 . ?
O25 O27 K10 86.0(3) . . ?
O5 O27 K10 55.7(2) . . ?
O12B O27 K10 114.3(3) . . ?
K5B O27 K10 173.3(3) 1_554 . ?
Si6 O27 Al7 61.3(3) . . ?
Al5 O27 Al7 153.0(4) . . ?
O6 O27 Al7 83.4(3) . . ?
O29 O27 Al7 26.5(2) . . ?
O21 O27 Al7 79.2(2) . . ?
K11 O27 Al7 65.82(17) 1_554 . ?
O25 O27 Al7 131.2(3) . . ?
O5 O27 Al7 123.6(3) . . ?
O12B O27 Al7 169.1(3) . . ?
K5B O27 Al7 111.1(2) 1_554 . ?
K10 O27 Al7 68.75(16) . . ?
Si5 O28 Al6 128.5(4) . . ?
Si5 O28 O12 35.6(2) . . ?
Al6 O28 O12 110.6(4) . . ?
Si5 O28 O6 94.5(3) . . ?
Al6 O28 O6 36.3(2) . . ?
O12 O28 O6 90.2(3) . . ?
Si5 O28 O26 35.6(2) . . ?
Al6 O28 O26 162.7(4) . . ?
O12 O28 O26 60.6(3) . . ?
O6 O28 O26 126.5(3) . . ?
Si5 O28 O5 34.6(2) . . ?
Al6 O28 O5 103.7(3) . . ?
O12 O28 O5 60.2(3) . . ?
O6 O28 O5 67.4(3) . . ?
O26 O28 O5 59.2(3) . . ?
Si5 O28 O22 124.4(4) . . ?
Al6 O28 O22 33.7(2) . . ?
O12 O28 O22 92.0(3) . . ?
O6 O28 O22 59.7(3) . . ?
O26 O28 O22 150.2(3) . . ?
O5 O28 O22 119.5(3) . . ?
Si5 O28 K11 110.3(3) . . ?
Al6 O28 K11 119.9(3) . . ?
O12 O28 K11 125.6(3) . . ?
O6 O28 K11 143.4(3) . . ?
O26 O28 K11 74.7(2) . . ?
O5 O28 K11 120.7(3) . . ?
O22 O28 K11 119.0(3) . . ?
Si5 O28 O30 150.2(4) . . ?
Al6 O28 O30 33.4(2) . . ?
O12 O28 O30 144.0(3) . . ?
O6 O28 O30 59.3(3) . . ?
O26 O28 O30 152.6(3) . . ?
O5 O28 O30 116.0(3) . . ?
O22 O28 O30 57.2(2) . . ?
K11 O28 O30 88.4(2) . . ?
Si5 O28 K5B 98.2(3) . . ?
Al6 O28 K5B 88.9(3) . . ?
O12 O28 K5B 66.0(2) . . ?
O6 O28 K5B 108.1(3) . . ?
O26 O28 K5B 99.6(3) . . ?
O5 O28 K5B 125.9(3) . . ?
O22 O28 K5B 55.18(19) . . ?
K11 O28 K5B 94.9(2) . . ?
O30 O28 K5B 103.2(3) . . ?
Si5 O28 K10 86.1(3) . . ?
Al6 O28 K10 83.6(3) . . ?
O12 O28 K10 116.2(3) . . ?
O6 O28 K10 65.2(2) . . ?
O26 O28 K10 87.6(2) . . ?
O5 O28 K10 56.0(2) . . ?
O22 O28 K10 117.2(3) . . ?
K11 O28 K10 89.36(19) . . ?
O30 O28 K10 70.6(2) . . ?
K5B O28 K10 172.4(3) . . ?
Si5 O28 O36 74.2(3) . . ?
Al6 O28 O36 131.3(3) . . ?
O12 O28 O36 107.6(3) . . ?
O6 O28 O36 116.8(3) . . ?
O26 O28 O36 49.0(2) . . ?
O5 O28 O36 70.9(2) . . ?
O22 O28 O36 160.3(3) . . ?
K11 O28 O36 50.48(17) . . ?
O30 O28 O36 103.6(3) . . ?
K5B O28 O36 134.8(2) . . ?
K10 O28 O36 52.39(16) . . ?
Si6 O29 Al7 141.5(6) . . ?
Si6 O29 O21 37.1(3) . . ?
Al7 O29 O21 143.4(5) . . ?
Si6 O29 O7 115.9(4) . 1_554 ?
Al7 O29 O7 37.0(3) . 1_554 ?
O21 O29 O7 106.4(4) . 1_554 ?
Si6 O29 O6 35.2(3) . . ?
Al7 O29 O6 147.5(5) . . ?
O21 O29 O6 60.4(3) . . ?
O7 O29 O6 147.7(4) 1_554 . ?
Si6 O29 O27 34.0(3) . . ?
Al7 O29 O27 107.6(4) . . ?
O21 O29 O27 61.9(3) . . ?
O7 O29 O27 89.1(3) 1_554 . ?
O6 O29 O27 58.5(3) . . ?
Si6 O29 O31 115.9(4) . . ?
Al7 O29 O31 36.4(3) . . ?
O21 O29 O31 146.0(4) . . ?
O7 O29 O31 61.7(3) 1_554 . ?
O6 O29 O31 111.2(4) . . ?
O27 O29 O31 85.3(3) . . ?
Si6 O29 O15B 175.8(5) . 2_665 ?
Al7 O29 O15B 34.4(3) . 2_665 ?
O21 O29 O15B 144.0(4) . 2_665 ?
O7 O29 O15B 60.3(3) 1_554 2_665 ?
O6 O29 O15B 147.6(4) . 2_665 ?
O27 O29 O15B 142.0(4) . 2_665 ?
O31 O29 O15B 61.2(3) . 2_665 ?
Si6 O29 K6 91.1(3) . . ?
Al7 O29 K6 127.1(4) . . ?
O21 O29 K6 78.1(3) . . ?
O7 O29 K6 141.5(4) 1_554 . ?
O6 O29 K6 68.4(3) . . ?
O27 O29 K6 124.1(3) . . ?
O31 O29 K6 132.1(3) . . ?
O15B O29 K6 93.1(3) 2_665 . ?
Si6 O29 K6B 91.5(3) . 3_664 ?
Al7 O29 K6B 91.4(3) . 3_664 ?
O21 O29 K6B 58.0(2) . 3_664 ?
O7 O29 K6B 61.5(3) 1_554 3_664 ?
O6 O29 K6B 118.0(3) . 3_664 ?
O27 O29 K6B 96.8(3) . 3_664 ?
O31 O29 K6B 123.1(3) . 3_664 ?
O15B O29 K6B 88.1(3) 2_665 3_664 ?
K6 O29 K6B 92.7(2) . 3_664 ?
Si6 O29 O30B 133.5(4) . 3_665 ?
Al7 O29 O30B 82.9(3) . 3_665 ?
O21 O29 O30B 101.9(3) . 3_665 ?
O7 O29 O30B 92.3(3) 1_554 3_665 ?
O6 O29 O30B 118.6(3) . 3_665 ?
O27 O29 O30B 163.3(4) . 3_665 ?
O31 O29 O30B 109.9(3) . 3_665 ?
O15B O29 O30B 50.1(2) 2_665 3_665 ?
K6 O29 O30B 50.12(19) . 3_665 ?
K6B O29 O30B 69.5(2) 3_664 3_665 ?
Si6 O29 Si7B 157.4(4) . 2_665 ?
Al7 O29 Si7B 61.1(3) . 2_665 ?
O21 O29 Si7B 128.3(3) . 2_665 ?
O7 O29 Si7B 82.6(3) 1_554 2_665 ?
O6 O29 Si7B 129.3(3) . 2_665 ?
O27 O29 Si7B 168.5(4) . 2_665 ?
O31 O29 Si7B 83.7(3) . 2_665 ?
O15B O29 Si7B 26.72(19) 2_665 2_665 ?
K6 O29 Si7B 66.61(18) . 2_665 ?
K6B O29 Si7B 86.3(2) 3_664 2_665 ?
O30B O29 Si7B 26.49(15) 3_665 2_665 ?
Si7 O30 Al6 140.5(5) . . ?
Si7 O30 O7 37.1(3) . . ?
Al6 O30 O7 114.3(4) . . ?
Si7 O30 O32 36.2(2) . . ?
Al6 O30 O32 116.6(4) . . ?
O7 O30 O32 62.2(3) . . ?
Si7 O30 O22 141.8(4) . . ?
Al6 O30 O22 36.9(2) . . ?
O7 O30 O22 104.7(3) . . ?
O32 O30 O22 146.3(4) . . ?
Si7 O30 O15 34.3(2) . . ?
Al6 O30 O15 174.4(4) . . ?
O7 O30 O15 60.2(3) . . ?
O32 O30 O15 60.4(3) . . ?
O22 O30 O15 143.2(3) . . ?
Si7 O30 O6 148.2(4) . . ?
Al6 O30 O6 35.0(2) . . ?
O7 O30 O6 146.2(4) . . ?
O32 O30 O6 112.0(3) . . ?
O22 O30 O6 60.2(3) . . ?
O15 O30 O6 149.6(4) . . ?
Si7 O30 O28 108.1(4) . . ?
Al6 O30 O28 32.7(2) . . ?
O7 O30 O28 88.9(3) . . ?
O32 O30 O28 87.2(3) . . ?
O22 O30 O28 60.5(3) . . ?
O15 O30 O28 142.4(3) . . ?
O6 O30 O28 57.3(3) . . ?
Si7 O30 K6 129.5(4) . . ?
Al6 O30 K6 89.8(3) . . ?
O7 O30 K6 142.3(3) . . ?
O32 O30 K6 133.4(3) . . ?
O22 O30 K6 76.8(2) . . ?
O15 O30 K6 95.5(3) . . ?
O6 O30 K6 67.9(2) . . ?
O28 O30 K6 121.7(3) . . ?
Si7 O30 K6B 91.8(3) . 3_665 ?
Al6 O30 K6B 89.5(3) . 3_665 ?
O7 O30 K6B 61.5(2) . 3_665 ?
O32 O30 K6B 123.6(3) . 3_665 ?
O22 O30 K6B 56.3(2) . 3_665 ?
O15 O30 K6B 88.7(2) . 3_665 ?
O6 O30 K6B 116.1(3) . 3_665 ?
O28 O30 K6B 95.0(2) . 3_665 ?
K6 O30 K6B 92.0(2) . 3_665 ?
Si7 O30 Al7B 62.4(2) . 2_665 ?
Al6 O30 Al7B 157.0(4) . 2_665 ?
O7 O30 Al7B 83.8(3) . 2_665 ?
O32 O30 Al7B 83.8(2) . 2_665 ?
O22 O30 Al7B 127.5(3) . 2_665 ?
O15 O30 Al7B 28.12(17) . 2_665 ?
O6 O30 Al7B 129.8(3) . 2_665 ?
O28 O30 Al7B 170.4(3) . 2_665 ?
K6 O30 Al7B 67.55(15) . 2_665 ?
K6B O30 Al7B 87.14(18) 3_665 2_665 ?
Si7 O30 O29B 85.4(3) . 3_665 ?
Al6 O30 O29B 131.1(4) . 3_665 ?
O7 O30 O29B 93.6(3) . 3_665 ?
O32 O30 O29B 111.7(3) . 3_665 ?
O22 O30 O29B 99.5(3) . 3_665 ?
O15 O30 O29B 52.8(2) . 3_665 ?
O6 O30 O29B 117.7(3) . 3_665 ?
O28 O30 O29B 159.7(3) . 3_665 ?
K6 O30 O29B 49.91(17) . 3_665 ?
K6B O30 O29B 68.93(19) 3_665 3_665 ?
Al7B O30 O29B 28.20(14) 2_665 3_665 ?
Si8 O31 Al7 131.7(5) . . ?
Si8 O31 O33 34.5(3) . . ?
Al7 O31 O33 160.6(5) . . ?
Si8 O31 O8 35.1(3) . 1_554 ?
Al7 O31 O8 102.1(4) . 1_554 ?
O33 O31 O8 59.3(3) . 1_554 ?
Si8 O31 O23 35.3(2) . . ?
Al7 O31 O23 120.6(4) . . ?
O33 O31 O23 57.8(3) . . ?
O8 O31 O23 61.3(3) 1_554 . ?
Si8 O31 O29 163.8(5) . . ?
Al7 O31 O29 35.1(2) . . ?
O33 O31 O29 152.9(4) . . ?
O8 O31 O29 128.9(4) 1_554 . ?
O23 O31 O29 148.7(4) . . ?
Si8 O31 O7 106.7(4) . 1_554 ?
Al7 O31 O7 34.0(2) . 1_554 ?
O33 O31 O7 127.0(4) . 1_554 ?
O8 O31 O7 72.3(3) 1_554 1_554 ?
O23 O31 O7 116.4(4) . 1_554 ?
O29 O31 O7 57.2(3) . 1_554 ?
Si8 O31 K10 113.4(4) . . ?
Al7 O31 K10 114.2(4) . . ?
O33 O31 K10 79.4(3) . . ?
O8 O31 K10 131.7(3) 1_554 . ?
O23 O31 K10 117.7(3) . . ?
O29 O31 K10 79.1(3) . . ?
O7 O31 K10 125.6(3) 1_554 . ?
Si8 O31 O15B 114.6(4) . 2_665 ?
Al7 O31 O15B 33.9(2) . 2_665 ?
O33 O31 O15B 147.3(4) . 2_665 ?
O8 O31 O15B 101.5(3) 1_554 2_665 ?
O23 O31 O15B 90.1(3) . 2_665 ?
O29 O31 O15B 59.8(3) . 2_665 ?
O7 O31 O15B 58.4(3) 1_554 2_665 ?
K10 O31 O15B 126.5(3) . 2_665 ?
Si8 O31 K7 91.5(3) . . ?
Al7 O31 K7 93.2(3) . . ?
O33 O31 K7 99.8(3) . . ?
O8 O31 K7 115.1(3) 1_554 . ?
O23 O31 K7 56.8(2) . . ?
O29 O31 K7 98.0(3) . . ?
O7 O31 K7 120.4(3) 1_554 . ?
K10 O31 K7 94.2(2) . . ?
O15B O31 K7 62.4(2) 2_665 . ?
Si8 O31 K11 89.6(3) . 1_554 ?
Al7 O31 K11 83.4(3) . 1_554 ?
O33 O31 K11 83.1(3) . 1_554 ?
O8 O31 K11 64.2(2) 1_554 1_554 ?
O23 O31 K11 123.7(3) . 1_554 ?
O29 O31 K11 80.2(3) . 1_554 ?
O7 O31 K11 55.8(2) 1_554 1_554 ?
K10 O31 K11 88.7(2) . 1_554 ?
O15B O31 K11 113.9(3) 2_665 1_554 ?
K7 O31 K11 176.2(3) . 1_554 ?
Si8 O31 O35 77.1(3) . . ?
Al7 O31 O35 126.9(4) . . ?
O33 O31 O35 48.8(2) . . ?
O8 O31 O35 79.1(3) 1_554 . ?
O23 O31 O35 106.6(3) . . ?
O29 O31 O35 104.6(3) . . ?
O7 O31 O35 104.5(3) 1_554 . ?
K10 O31 O35 53.92(18) . . ?
O15B O31 O35 160.7(3) 2_665 . ?
K7 O31 O35 135.0(3) . . ?
K11 O31 O35 48.77(16) 1_554 . ?
Si7 O32 Al8 131.1(4) . . ?
Si7 O32 O30 35.6(2) . . ?
Al8 O32 O30 162.2(4) . . ?
Si7 O32 O15 34.9(2) . . ?
Al8 O32 O15 115.4(3) . . ?
O30 O32 O15 60.8(3) . . ?
Si7 O32 O7 34.4(2) . . ?
Al8 O32 O7 104.0(3) . . ?
O30 O32 O7 58.5(3) . . ?
O15 O32 O7 59.2(3) . . ?
Si7 O32 O24 122.1(4) . . ?
Al8 O32 O24 36.4(2) . . ?
O30 O32 O24 150.7(3) . . ?
O15 O32 O24 91.1(3) . . ?
O7 O32 O24 115.9(3) . . ?
Si7 O32 O8 101.7(3) . . ?
Al8 O32 O8 33.3(2) . . ?
O30 O32 O8 128.9(3) . . ?
O15 O32 O8 101.3(3) . . ?
O7 O32 O8 71.1(3) . . ?
O24 O32 O8 60.5(2) . . ?
Si7 O32 O34 158.8(4) . . ?
Al8 O32 O34 34.4(2) . . ?
O30 O32 O34 151.0(3) . . ?
O15 O32 O34 148.1(3) . . ?
O7 O32 O34 124.5(3) . . ?
O24 O32 O34 57.9(2) . . ?
O8 O32 O34 58.7(2) . . ?
Si7 O32 K10 116.1(3) . . ?
Al8 O32 K10 110.7(3) . . ?
O30 O32 K10 80.5(2) . . ?
O15 O32 K10 129.9(3) . . ?
O7 O32 K10 126.1(3) . . ?
O24 O32 K10 116.7(3) . . ?
O8 O32 K10 128.4(3) . . ?
O34 O32 K10 76.5(2) . . ?
Si7 O32 K7 96.1(3) . . ?
Al8 O32 K7 93.1(3) . . ?
O30 O32 K7 99.7(3) . . ?
O15 O32 K7 64.4(2) . . ?
O7 O32 K7 123.1(3) . . ?
O24 O32 K7 57.32(19) . . ?
O8 O32 K7 115.1(3) . . ?
O34 O32 K7 99.8(2) . . ?
K10 O32 K7 95.22(19) . . ?
Si7 O32 K11 83.5(3) . . ?
Al8 O32 K11 85.0(2) . . ?
O30 O32 K11 81.7(2) . . ?
O15 O32 K11 114.4(3) . . ?
O7 O32 K11 55.4(2) . . ?
O24 O32 K11 120.4(3) . . ?
O8 O32 K11 62.0(2) . . ?
O34 O32 K11 79.9(2) . . ?
K10 O32 K11 87.69(18) . . ?
K7 O32 K11 176.9(2) . . ?
Si7 O32 O36 127.3(3) . . ?
Al8 O32 O36 71.8(3) . . ?
O30 O32 O36 106.9(3) . . ?
O15 O32 O36 161.6(3) . . ?
O7 O32 O36 103.2(3) . . ?
O24 O32 O36 102.4(3) . . ?
O8 O32 O36 75.3(2) . . ?
O34 O32 O36 44.7(2) . . ?
K10 O32 O36 54.23(17) . . ?
K7 O32 O36 133.6(2) . . ?
K11 O32 O36 47.82(15) . . ?
Si8 O33 Al9 146.7(5) . . ?
Si8 O33 O23 38.6(2) . . ?
Al9 O33 O23 167.8(5) . . ?
Si8 O33 O8 36.2(3) . 1_554 ?
Al9 O33 O8 128.0(4) . 1_554 ?
O23 O33 O8 63.2(3) . 1_554 ?
Si8 O33 O31 34.5(3) . . ?
Al9 O33 O31 117.2(4) . . ?
O23 O33 O31 61.9(3) . . ?
O8 O33 O31 60.6(3) 1_554 . ?
Si8 O33 O9 144.4(5) . . ?
Al9 O33 O9 34.6(3) . . ?
O23 O33 O9 133.2(4) . . ?
O8 O33 O9 158.5(4) 1_554 . ?
O31 O33 O9 111.4(4) . . ?
Si8 O33 O35 110.5(4) . . ?
Al9 O33 O35 36.2(3) . . ?
O23 O33 O35 146.7(4) . . ?
O8 O33 O35 98.9(3) 1_554 . ?
O31 O33 O35 85.0(3) . . ?
O9 O33 O35 59.8(3) . . ?
Si8 O33 K8 100.4(4) . . ?
Al9 O33 K8 106.6(4) . . ?
O23 O33 K8 63.6(2) . . ?
O8 O33 K8 124.5(3) 1_554 . ?
O31 O33 K8 105.4(3) . . ?
O9 O33 K8 76.1(3) . . ?
O35 O33 K8 135.1(3) . . ?
Si8 O33 O18B 152.8(5) . . ?
Al9 O33 O18B 33.6(2) . . ?
O23 O33 O18B 151.4(4) . . ?
O8 O33 O18B 116.9(4) 1_554 . ?
O31 O33 O18B 145.6(4) . . ?
O9 O33 O18B 57.0(3) . . ?
O35 O33 O18B 61.0(3) . . ?
K8 O33 O18B 102.5(3) . . ?
Si8 O33 K8B 81.5(3) . 1_554 ?
Al9 O33 K8B 116.0(4) . 1_554 ?
O23 O33 K8B 73.1(2) . 1_554 ?
O8 O33 K8B 58.3(2) 1_554 1_554 ?
O31 O33 K8B 115.1(3) . 1_554 ?
O9 O33 K8B 133.5(3) . 1_554 ?
O35 O33 K8B 123.3(3) . 1_554 ?
K8 O33 K8B 92.2(2) . 1_554 ?
O18B O33 K8B 83.2(3) . 1_554 ?
Si8 O33 K10 86.4(3) . . ?
Al9 O33 K10 72.2(3) . . ?
O23 O33 K10 100.6(3) . . ?
O8 O33 K10 108.6(3) 1_554 . ?
O31 O33 K10 52.3(2) . . ?
O9 O33 K10 59.2(2) . . ?
O35 O33 K10 56.5(2) . . ?
K8 O33 K10 95.2(2) . . ?
O18B O33 K10 105.7(3) . . ?
K8B O33 K10 166.8(3) 1_554 . ?
Si8 O33 O34B 127.2(4) . . ?
Al9 O33 O34B 80.7(3) . . ?
O23 O33 O34B 101.7(3) . . ?
O8 O33 O34B 105.5(3) 1_554 . ?
O31 O33 O34B 161.5(4) . . ?
O9 O33 O34B 85.9(3) . . ?
O35 O33 O34B 110.5(3) . . ?
K8 O33 O34B 71.3(2) . . ?
O18B O33 O34B 49.8(2) . . ?
K8B O33 O34B 48.14(16) 1_554 . ?
K10 O33 O34B 144.9(3) . . ?
Si9 O34 Al8 146.1(5) . . ?
Si9 O34 O36 35.9(3) . . ?
Al8 O34 O36 110.2(4) . . ?
Si9 O34 O9 35.9(3) . . ?
Al8 O34 O9 145.7(4) . . ?
O36 O34 O9 61.4(3) . . ?
Si9 O34 O18 34.0(3) . . ?
Al8 O34 O18 150.7(4) . . ?
O36 O34 O18 60.6(3) . . ?
O9 O34 O18 58.0(3) . . ?
Si9 O34 O24 169.5(4) . . ?
Al8 O34 O24 38.1(2) . . ?
O36 O34 O24 146.2(4) . . ?
O9 O34 O24 133.8(4) . . ?
O18 O34 O24 151.3(4) . . ?
Si9 O34 O8 127.3(4) . . ?
Al8 O34 O8 34.6(2) . . ?
O36 O34 O8 97.9(3) . . ?
O9 O34 O8 159.1(4) . . ?
O18 O34 O8 116.3(3) . . ?
O24 O34 O8 62.0(3) . . ?
Si9 O34 K8 110.0(3) . . ?
Al8 O34 K8 98.8(3) . . ?
O36 O34 K8 138.6(3) . . ?
O9 O34 K8 77.9(3) . . ?
O18 O34 K8 105.1(3) . . ?
O24 O34 K8 62.1(2) . . ?
O8 O34 K8 122.0(3) . . ?
Si9 O34 O32 117.8(4) . . ?
Al8 O34 O32 35.1(2) . . ?
O36 O34 O32 86.4(3) . . ?
O9 O34 O32 111.7(3) . . ?
O18 O34 O32 146.8(4) . . ?
O24 O34 O32 60.4(2) . . ?
O8 O34 O32 60.6(3) . . ?
K8 O34 O32 102.7(3) . . ?
Si9 O34 K8B 117.4(3) . . ?
Al8 O34 K8B 78.4(3) . . ?
O36 O34 K8B 122.5(3) . . ?
O9 O34 K8B 135.3(3) . . ?
O18 O34 K8B 84.3(3) . . ?
O24 O34 K8B 71.1(2) . . ?
O8 O34 K8B 56.8(2) . . ?
K8 O34 K8B 91.3(2) . . ?
O32 O34 K8B 113.0(3) . . ?
Si9 O34 K10 73.3(3) . . ?
Al8 O34 K10 86.8(3) . . ?
O36 O34 K10 58.7(2) . . ?
O9 O34 K10 60.0(3) . . ?
O18 O34 K10 107.2(3) . . ?
O24 O34 K10 99.8(3) . . ?
O8 O34 K10 108.1(3) . . ?
K8 O34 K10 95.4(2) . . ?
O32 O34 K10 51.88(18) . . ?
K8B O34 K10 164.5(2) . . ?
Si9 O34 O33B 84.0(3) . . ?
Al8 O34 O33B 123.3(4) . . ?
O36 O34 O33B 112.6(3) . . ?
O9 O34 O33B 88.4(3) . . ?
O18 O34 O33B 52.4(3) . . ?
O24 O34 O33B 99.0(3) . . ?
O8 O34 O33B 103.7(3) . . ?
K8 O34 O33B 71.2(2) . . ?
O32 O34 O33B 157.8(3) . . ?
K8B O34 O33B 47.53(16) . . ?
K10 O34 O33B 147.9(3) . . ?
Si4 O35 Al9 134.5(5) . . ?
Si4 O35 O25 35.9(3) . . ?
Al9 O35 O25 162.4(5) . . ?
Si4 O35 O4 34.9(3) . 1_554 ?
Al9 O35 O4 122.5(4) . 1_554 ?
O25 O35 O4 59.6(3) . 1_554 ?
Si4 O35 O19 34.3(3) . . ?
Al9 O35 O19 105.0(4) . . ?
O25 O35 O19 59.8(3) . . ?
O4 O35 O19 59.5(3) 1_554 . ?
Si4 O35 O9 123.5(4) . . ?
Al9 O35 O9 34.6(3) . . ?
O25 O35 O9 130.4(4) . . ?
O4 O35 O9 138.1(4) 1_554 . ?
O19 O35 O9 89.4(4) . . ?
Si4 O35 O33 161.6(5) . . ?
Al9 O35 O33 36.6(3) . . ?
O25 O35 O33 158.4(4) . . ?
O4 O35 O33 128.7(4) 1_554 . ?
O19 O35 O33 141.4(4) . . ?
O9 O35 O33 60.0(3) . . ?
Si4 O35 O18B 104.7(4) . . ?
Al9 O35 O18B 33.1(2) . . ?
O25 O35 O18B 140.4(4) . . ?
O4 O35 O18B 89.9(3) 1_554 . ?
O19 O35 O18B 83.7(3) . . ?
O9 O35 O18B 57.0(3) . . ?
O33 O35 O18B 60.7(3) . . ?
Si4 O35 K11 91.0(3) . 1_554 ?
Al9 O35 K11 123.2(4) . 1_554 ?
O25 O35 K11 74.4(3) . 1_554 ?
O4 O35 K11 72.7(3) 1_554 1_554 ?
O19 O35 K11 125.3(3) . 1_554 ?
O9 O35 K11 145.2(4) . 1_554 ?
O33 O35 K11 88.9(3) . 1_554 ?
O18B O35 K11 123.2(3) . 1_554 ?
Si4 O35 K10 124.5(4) . . ?
Al9 O35 K10 86.4(3) . . ?
O25 O35 K10 92.9(3) . . ?
O4 O35 K10 151.0(4) 1_554 . ?
O19 O35 K10 116.7(3) . . ?
O9 O35 K10 65.8(3) . . ?
O33 O35 K10 73.9(3) . . ?
O18B O35 K10 118.8(3) . . ?
K11 O35 K10 92.3(2) 1_554 . ?
Si4 O35 Al5 63.9(3) . . ?
Al9 O35 Al5 149.6(4) . . ?
O25 O35 Al5 28.46(19) . . ?
O4 O35 Al5 86.3(3) 1_554 . ?
O19 O35 Al5 80.4(3) . . ?
O9 O35 Al5 117.6(3) . . ?
O33 O35 Al5 132.8(3) . . ?
O18B O35 Al5 163.3(3) . . ?
K11 O35 Al5 71.02(18) 1_554 . ?
K10 O35 Al5 65.14(17) . . ?
Si4 O35 O27 85.6(3) . . ?
Al9 O35 O27 138.9(4) . . ?
O25 O35 O27 50.7(2) . . ?
O4 O35 O27 95.2(3) 1_554 . ?
O19 O35 O27 108.4(3) . . ?
O9 O35 O27 122.6(3) . . ?
O33 O35 O27 107.9(3) . . ?
O18B O35 O27 167.8(3) . . ?
K11 O35 O27 48.92(18) 1_554 . ?
K10 O35 O27 57.34(19) . . ?
Al5 O35 O27 28.67(15) . . ?
Si9 O36 Al4 136.6(5) . . ?
Si9 O36 O34 35.9(2) . . ?
Al4 O36 O34 165.7(5) . . ?
Si9 O36 O18 34.3(3) . . ?
Al4 O36 O18 106.8(4) . . ?
O34 O36 O18 61.0(3) . . ?
Si9 O36 O9 34.7(3) . . ?
Al4 O36 O9 121.8(4) . . ?
O34 O36 O9 59.9(3) . . ?
O18 O36 O9 57.7(3) . . ?
Si9 O36 O4 126.1(4) . . ?
Al4 O36 O4 35.7(2) . . ?
O34 O36 O4 132.3(4) . . ?
O18 O36 O4 92.1(3) . . ?
O9 O36 O4 139.0(4) . . ?
Si9 O36 O26 161.0(4) . . ?
Al4 O36 O26 35.0(2) . . ?
O34 O36 O26 157.4(4) . . ?
O18 O36 O26 141.5(4) . . ?
O9 O36 O26 127.7(4) . . ?
O4 O36 O26 59.2(3) . . ?
Si9 O36 O20 106.6(4) . . ?
Al4 O36 O20 32.9(2) . . ?
O34 O36 O20 142.4(4) . . ?
O18 O36 O20 84.9(3) . . ?
O9 O36 O20 89.5(3) . . ?
O4 O36 O20 58.2(3) . . ?
O26 O36 O20 58.9(3) . . ?
Si9 O36 K11 126.3(4) . . ?
Al4 O36 K11 89.7(3) . . ?
O34 O36 K11 92.2(3) . . ?
O18 O36 K11 126.4(3) . . ?
O9 O36 K11 147.0(4) . . ?
O4 O36 K11 72.3(2) . . ?
O26 O36 K11 72.2(2) . . ?
O20 O36 K11 122.6(3) . . ?
Si9 O36 K10 86.4(3) . . ?
Al4 O36 K10 119.4(4) . . ?
O34 O36 K10 74.8(3) . . ?
O18 O36 K10 119.8(3) . . ?
O9 O36 K10 65.7(3) . . ?
O4 O36 K10 147.4(3) . . ?
O26 O36 K10 89.1(3) . . ?
O20 O36 K10 114.3(3) . . ?
K11 O36 K10 91.6(2) . . ?
Si9 O36 Al8 62.3(3) . . ?
Al4 O36 Al8 156.3(4) . . ?
O34 O36 Al8 26.41(18) . . ?
O18 O36 Al8 84.3(3) . . ?
O9 O36 Al8 81.9(3) . . ?
O4 O36 Al8 125.4(3) . . ?
O26 O36 Al8 132.5(3) . . ?
O20 O36 Al8 168.6(3) . . ?
K11 O36 Al8 67.14(17) . . ?
K10 O36 Al8 68.86(17) . . ?
Si9 O36 Si5 147.7(4) . . ?
Al4 O36 Si5 60.7(2) . . ?
O34 O36 Si5 132.9(3) . . ?
O18 O36 Si5 161.9(3) . . ?
O9 O36 Si5 115.6(3) . . ?
O4 O36 Si5 84.1(3) . . ?
O26 O36 Si5 26.38(16) . . ?
O20 O36 Si5 78.1(2) . . ?
K11 O36 Si5 69.20(17) . . ?
K10 O36 Si5 63.49(15) . . ?
Al8 O36 Si5 112.4(2) . . ?
O11B Si1B O20B 111.4(4) 2 2 ?
O11B Si1B O1B 110.9(5) 2 1_554 ?
O20B Si1B O1B 108.9(5) 2 1_554 ?
O11B Si1B O10B 108.8(4) 2 . ?
O20B Si1B O10B 110.9(4) 2 . ?
O1B Si1B O10B 105.8(5) 1_554 . ?
O11B Si1B Na4B 95.9(5) 2 2_554 ?
O20B Si1B Na4B 72.5(5) 2 2_554 ?
O1B Si1B Na4B 48.8(5) 1_554 2_554 ?
O10B Si1B Na4B 150.7(5) . 2_554 ?
O11B Si1B K4B 105.4(3) 2 2_554 ?
O20B Si1B K4B 66.4(3) 2 2_554 ?
O1B Si1B K4B 48.8(4) 1_554 2_554 ?
O10B Si1B K4B 143.6(3) . 2_554 ?
Na4B Si1B K4B 10.0(4) 2_554 2_554 ?
O11B Si1B Na9B 141.9(3) 2 1_554 ?
O20B Si1B Na9B 104.3(3) 2 1_554 ?
O1B Si1B Na9B 67.6(4) 1_554 1_554 ?
O10B Si1B Na9B 43.4(3) . 1_554 ?
Na4B Si1B Na9B 107.3(4) 2_554 1_554 ?
K4B Si1B Na9B 100.58(11) 2_554 1_554 ?
O11B Si1B K1B 57.0(3) 2 1_554 ?
O20B Si1B K1B 167.0(3) 2 1_554 ?
O1B Si1B K1B 73.2(4) 1_554 1_554 ?
O10B Si1B K1B 80.2(3) . 1_554 ?
Na4B Si1B K1B 101.4(4) 2_554 1_554 ?
K4B Si1B K1B 109.14(10) 2_554 1_554 ?
Na9B Si1B K1B 88.43(10) 1_554 1_554 ?
O11B Si1B O1 77.4(3) 2 . ?
O20B Si1B O1 95.2(3) 2 . ?
O1B Si1B O1 148.2(4) 1_554 . ?
O10B Si1B O1 44.4(3) . . ?
Na4B Si1B O1 163.0(4) 2_554 . ?
K4B Si1B O1 161.25(18) 2_554 . ?
Na9B Si1B O1 86.82(17) 1_554 . ?
K1B Si1B O1 88.10(17) 1_554 . ?
O11B Si1B O19 45.6(3) 2 2 ?
O20B Si1B O19 76.0(3) 2 2 ?
O1B Si1B O19 97.6(4) 1_554 2 ?
O10B Si1B O19 151.2(3) . 2 ?
Na4B Si1B O19 57.8(4) 2_554 2 ?
K4B Si1B O19 65.20(15) 2_554 2 ?
Na9B Si1B O19 164.66(16) 1_554 2 ?
K1B Si1B O19 90.95(14) 1_554 2 ?
O1 Si1B O19 108.5(2) . 2 ?
O11B Si1B K9 114.9(3) 2 . ?
O20B Si1B K9 58.8(3) 2 . ?
O1B Si1B K9 133.8(4) 1_554 . ?
O10B Si1B K9 53.9(3) . . ?
Na4B Si1B K9 128.8(4) 2_554 . ?
K4B Si1B K9 120.18(10) 2_554 . ?
Na9B Si1B K9 73.03(9) 1_554 . ?
K1B Si1B K9 129.44(9) 1_554 . ?
O1 Si1B K9 45.41(16) . . ?
O19 Si1B K9 118.35(15) 2 . ?
O11B Si1B O11B 67.6(4) 2 . ?
O20B Si1B O11B 137.9(3) 2 . ?
O1B Si1B O11B 110.2(4) 1_554 . ?
O10B Si1B O11B 42.8(3) . . ?
Na4B Si1B O11B 148.3(4) 2_554 . ?
K4B Si1B O11B 155.64(16) 2_554 . ?
Na9B Si1B O11B 77.21(15) 1_554 . ?
K1B Si1B O11B 46.93(14) 1_554 . ?
O1 Si1B O11B 42.8(2) . . ?
O19 Si1B O11B 113.10(19) 2 . ?
K9 Si1B O11B 82.78(14) . . ?
O14B Si2B O13B 111.6(4) . . ?
O14B Si2B O22B 108.5(4) . . ?
O13B Si2B O22B 109.0(4) . . ?
O14B Si2B O2B 107.8(3) . 1_554 ?
O13B Si2B O2B 108.6(4) . 1_554 ?
O22B Si2B O2B 111.4(4) . 1_554 ?
O14B Si2B K2B 54.8(2) . 1_554 ?
O13B Si2B K2B 98.7(3) . 1_554 ?
O22B Si2B K2B 151.9(3) . 1_554 ?
O2B Si2B K2B 61.9(2) 1_554 1_554 ?
O14B Si2B O14B 77.9(4) . 3_665 ?
O13B Si2B O14B 51.7(3) . 3_665 ?
O22B Si2B O14B 159.8(3) . 3_665 ?
O2B Si2B O14B 83.6(3) 1_554 3_665 ?
K2B Si2B O14B 47.09(12) 1_554 3_665 ?
O14B Si2B K6B 76.3(3) . 1_554 ?
O13B Si2B K6B 166.1(3) . 1_554 ?
O22B Si2B K6B 57.1(3) . 1_554 ?
O2B Si2B K6B 78.4(2) 1_554 1_554 ?
K2B Si2B K6B 95.13(8) 1_554 1_554 ?
O14B Si2B K6B 142.13(14) 3_665 1_554 ?
O14B Si2B K5 126.3(3) . . ?
O13B Si2B K5 43.6(3) . . ?
O22B Si2B K5 65.4(3) . . ?
O2B Si2B K5 124.4(2) 1_554 . ?
K2B Si2B K5 142.23(9) 1_554 . ?
O14B Si2B K5 95.16(13) 3_665 . ?
K6B Si2B K5 122.50(9) 1_554 . ?
O14B Si2B O2 43.4(3) . 2_655 ?
O13B Si2B O2 93.0(3) . 2_655 ?
O22B Si2B O2 79.0(3) . 2_655 ?
O2B Si2B O2 150.2(3) 1_554 2_655 ?
K2B Si2B O2 95.43(12) 1_554 2_655 ?
O14B Si2B O2 94.68(15) 3_665 2_655 ?
K6B Si2B O2 85.24(12) 1_554 2_655 ?
K5 Si2B O2 85.42(12) . 2_655 ?
O14B Si2B K5B 146.0(3) . 1_554 ?
O13B Si2B K5B 65.8(3) . 1_554 ?
O22B Si2B K5B 103.9(3) . 1_554 ?
O2B Si2B K5B 48.9(2) 1_554 1_554 ?
K2B Si2B K5B 91.34(8) 1_554 1_554 ?
O14B Si2B K5B 75.21(12) 3_665 1_554 ?
K6B Si2B K5B 114.45(8) 1_554 1_554 ?
K5 Si2B K5B 76.88(7) . 1_554 ?
O2 Si2B K5B 158.55(13) 2_655 1_554 ?
O14B Si2B O14 71.3(3) . 2_654 ?
O13B Si2B O14 135.1(3) . 2_654 ?
O22B Si2B O14 112.1(3) . 2_654 ?
O2B Si2B O14 38.7(3) 1_554 2_654 ?
K2B Si2B O14 44.21(13) 1_554 2_654 ?
O14B Si2B O14 88.10(16) 3_665 2_654 ?
K6B Si2B O14 57.50(12) 1_554 2_654 ?
K5 Si2B O14 162.35(13) . 2_654 ?
O2 Si2B O14 111.65(16) 2_655 2_654 ?
K5B Si2B O14 87.25(12) 1_554 2_654 ?
O14B Si2B O21 39.5(3) . 2_655 ?
O13B Si2B O21 137.1(3) . 2_655 ?
O22B Si2B O21 71.1(3) . 2_655 ?
O2B Si2B O21 110.9(3) 1_554 2_655 ?
K2B Si2B O21 85.61(12) 1_554 2_655 ?
O14B Si2B O21 117.39(17) 3_665 2_655 ?
K6B Si2B O21 43.52(12) 1_554 2_655 ?
K5 Si2B O21 118.34(13) . 2_655 ?
O2 Si2B O21 44.23(15) 2_655 2_655 ?
K5B Si2B O21 157.03(13) 1_554 2_655 ?
O14 Si2B O21 74.72(16) 2_654 2_655 ?
O17B Si3B O24B 111.7(4) . . ?
O17B Si3B O16B 110.7(4) . . ?
O24B Si3B O16B 108.6(4) . . ?
O17B Si3B O3B 110.1(4) . . ?
O24B Si3B O3B 110.1(4) . . ?
O16B Si3B O3B 105.5(5) . . ?
O17B Si3B K3 54.6(3) . . ?
O24B Si3B K3 156.0(3) . . ?
O16B Si3B K3 95.2(3) . . ?
O3B Si3B K3 64.5(3) . . ?
O17B Si3B K8 78.3(3) . . ?
O24B Si3B K8 60.4(3) . . ?
O16B Si3B K8 168.5(3) . . ?
O3B Si3B K8 77.0(3) . . ?
K3 Si3B K8 96.01(9) . . ?
O17B Si3B K7B 125.6(3) . 1_554 ?
O24B Si3B K7B 62.3(3) . 1_554 ?
O16B Si3B K7B 46.4(3) . 1_554 ?
O3B Si3B K7B 122.9(3) . 1_554 ?
K3 Si3B K7B 141.26(10) . 1_554 ?
K8 Si3B K7B 122.62(9) . 1_554 ?
O17B Si3B O17B 77.3(4) . 3_565 ?
O24B Si3B O17B 156.5(3) . 3_565 ?
O16B Si3B O17B 48.7(3) . 3_565 ?
O3B Si3B O17B 85.3(3) . 3_565 ?
K3 Si3B O17B 46.64(13) . 3_565 ?
K8 Si3B O17B 142.63(15) . 3_565 ?
K7B Si3B O17B 94.65(14) 1_554 3_565 ?
O17B Si3B O3 43.2(3) . 1_554 ?
O24B Si3B O3 80.6(3) . 1_554 ?
O16B Si3B O3 94.6(3) . 1_554 ?
O3B Si3B O3 152.1(4) . 1_554 ?
K3 Si3B O3 94.94(17) . 1_554 ?
K8 Si3B O3 87.15(17) . 1_554 ?
K7B Si3B O3 85.06(16) 1_554 1_554 ?
O17B Si3B O3 94.0(2) 3_565 1_554 ?
O17B Si3B K7 144.1(3) . 3_565 ?
O24B Si3B K7 103.3(3) . 3_565 ?
O16B Si3B K7 63.2(3) . 3_565 ?
O3B Si3B K7 47.5(3) . 3_565 ?
K3 Si3B K7 89.80(8) . 3_565 ?
K8 Si3B K7 114.11(9) . 3_565 ?
K7B Si3B K7 77.72(7) 1_554 3_565 ?
O17B Si3B K7 73.54(14) 3_565 3_565 ?
O3 Si3B K7 157.65(18) 1_554 3_565 ?
O17B Si3B O23 40.3(3) . . ?
O24B Si3B O23 73.8(3) . . ?
O16B Si3B O23 138.6(3) . . ?
O3B Si3B O23 112.3(4) . . ?
K3 Si3B O23 86.47(12) . . ?
K8 Si3B O23 45.18(11) . . ?
K7B Si3B O23 117.60(13) 1_554 . ?
O17B Si3B O23 117.67(18) 3_565 . ?
O3 Si3B O23 44.19(18) 1_554 . ?
K7 Si3B O23 158.15(13) 3_565 . ?
O17B Si3B O8B 125.2(3) . . ?
O24B Si3B O8B 43.6(3) . . ?
O16B Si3B O8B 123.2(3) . . ?
O3B Si3B O8B 66.6(3) . . ?
K3 Si3B O8B 123.96(14) . . ?
K8 Si3B O8B 47.01(11) . . ?
K7B Si3B O8B 88.84(12) 1_554 . ?
O17B Si3B O8B 148.15(18) 3_565 . ?
O3 Si3B O8B 117.8(2) 1_554 . ?
K7 Si3B O8B 76.34(12) 3_565 . ?
O23 Si3B O8B 87.95(15) . . ?
O35B Si4B O19B 111.7(5) 3 . ?
O35B Si4B O25B 114.1(4) 3 . ?
O19B Si4B O25B 107.3(4) . . ?
O35B Si4B O4B 107.4(4) 3 . ?
O19B Si4B O4B 108.2(4) . . ?
O25B Si4B O4B 107.8(4) . . ?
O35B Si4B K4 150.2(3) 3 . ?
O19B Si4B K4 58.9(3) . . ?
O25B Si4B K4 95.5(3) . . ?
O4B Si4B K4 57.2(2) . . ?
O35B Si4B K9 56.8(3) 3 3 ?
O19B Si4B K9 71.6(3) . 3 ?
O25B Si4B K9 167.5(3) . 3 ?
O4B Si4B K9 84.0(3) . 3 ?
K4 Si4B K9 94.44(9) . 3 ?
O35B Si4B K11B 69.8(3) 3 3 ?
O19B Si4B K11B 161.1(3) . 3 ?
O25B Si4B K11B 88.1(3) . 3 ?
O4B Si4B K11B 55.3(2) . 3 ?
K4 Si4B K11B 109.80(9) . 3 ?
K9 Si4B K11B 95.78(9) 3 3 ?
O35B Si4B K4B 123.9(3) 3 . ?
O19B Si4B K4B 63.1(3) . . ?
O25B Si4B K4B 44.9(3) . . ?
O4B Si4B K4B 127.9(3) . . ?
K4 Si4B K4B 79.33(8) . . ?
K9 Si4B K4B 130.37(11) 3 . ?
K11B Si4B K4B 132.90(11) 3 . ?
O35B Si4B O36B 67.2(3) 3 3 ?
O19B Si4B O36B 108.7(3) . 3 ?
O25B Si4B O36B 139.8(3) . 3 ?
O4B Si4B O36B 43.4(3) . 3 ?
K4 Si4B O36B 88.35(14) . 3 ?
K9 Si4B O36B 48.10(14) 3 3 ?
K11B Si4B O36B 53.53(14) 3 3 ?
K4B Si4B O36B 167.53(16) . 3 ?
O35B Si4B O9B 42.9(3) 3 3 ?
O19B Si4B O9B 95.1(3) . 3 ?
O25B Si4B O9B 83.7(3) . 3 ?
O4B Si4B O9B 148.8(3) . 3 ?
K4 Si4B O9B 152.60(15) . 3 ?
K9 Si4B O9B 84.00(14) 3 3 ?
K11B Si4B O9B 97.56(15) 3 3 ?
K4B Si4B O9B 80.97(14) . 3 ?
O36B Si4B O9B 109.94(19) 3 3 ?
O35B Si4B O20B 104.1(3) 3 . ?
O19B Si4B O20B 71.7(3) . . ?
O25B Si4B O20B 138.1(3) . . ?
O4B Si4B O20B 41.4(3) . . ?
K4 Si4B O20B 46.77(14) . . ?
K9 Si4B O20B 54.04(14) 3 . ?
K11B Si4B O20B 89.59(15) 3 . ?
K4B Si4B O20B 122.64(16) . . ?
O36B Si4B O20B 45.09(18) 3 . ?
O9B Si4B O20B 138.0(2) 3 . ?
O35B Si4B O27B 97.0(3) 3 . ?
O19B Si4B O27B 145.7(4) . . ?
O25B Si4B O27B 41.1(3) . . ?
O4B Si4B O27B 78.8(3) . . ?
K4 Si4B O27B 103.63(14) . . ?
K9 Si4B O27B 142.39(15) 3 . ?
K11B Si4B O27B 47.16(13) 3 . ?
K4B Si4B O27B 85.79(14) . . ?
O36B Si4B O27B 99.15(18) 3 . ?
O9B Si4B O27B 93.69(18) 3 . ?
O20B Si4B O27B 120.00(19) . . ?
O26B Si5B O12B 114.0(4) . . ?
O26B Si5B O28B 109.6(4) . . ?
O12B Si5B O28B 106.7(4) . . ?
O26B Si5B O5B 108.1(4) . 1_554 ?
O12B Si5B O5B 107.3(4) . 1_554 ?
O28B Si5B O5B 111.1(4) . 1_554 ?
O26B Si5B K4B 48.7(3) . 1_554 ?
O12B Si5B K4B 97.1(3) . 1_554 ?
O28B Si5B K4B 153.8(3) . 1_554 ?
O5B Si5B K4B 70.8(3) 1_554 1_554 ?
O26B Si5B K5 128.4(3) . . ?
O12B Si5B K5 49.5(3) . . ?
O28B Si5B K5 57.3(3) . . ?
O5B Si5B K5 123.3(3) 1_554 . ?
K4B Si5B K5 145.02(11) 1_554 . ?
O26B Si5B K5B 143.7(3) . 1_554 ?
O12B Si5B K5B 66.2(3) . 1_554 ?
O28B Si5B K5B 104.4(3) . 1_554 ?
O5B Si5B K5B 45.7(3) 1_554 1_554 ?
K4B Si5B K5B 95.11(9) 1_554 1_554 ?
K5 Si5B K5B 81.09(7) . 1_554 ?
O26B Si5B O4B 46.8(3) . . ?
O12B Si5B O4B 84.7(3) . . ?
O28B Si5B O4B 85.6(3) . . ?
O5B Si5B O4B 154.6(3) 1_554 . ?
K4B Si5B O4B 85.81(13) 1_554 . ?
K5 Si5B O4B 81.64(13) . . ?
K5B Si5B O4B 150.80(14) 1_554 . ?
O26B Si5B O25 75.2(3) . . ?
O12B Si5B O25 50.8(3) . . ?
O28B Si5B O25 153.8(3) . . ?
O5B Si5B O25 90.6(3) 1_554 . ?
K4B Si5B O25 46.45(14) 1_554 . ?
K5 Si5B O25 98.99(14) . . ?
K5B Si5B O25 79.98(14) 1_554 . ?
O4B Si5B O25 79.68(17) . . ?
O26B Si5B O25B 64.9(3) . 1_554 ?
O12B Si5B O25B 131.5(3) . 1_554 ?
O28B Si5B O25B 119.4(3) . 1_554 ?
O5B Si5B O25B 43.7(3) 1_554 1_554 ?
K4B Si5B O25B 43.18(14) 1_554 1_554 ?
K5 Si5B O25B 166.46(16) . 1_554 ?
K5B Si5B O25B 87.63(14) 1_554 1_554 ?
O4B Si5B O25B 111.68(18) . 1_554 ?
O25 Si5B O25B 86.31(18) . 1_554 ?
O26B Si5B O6B 112.5(3) . 1_554 ?
O12B Si5B O6B 132.9(3) . 1_554 ?
O28B Si5B O6B 49.0(3) . 1_554 ?
O5B Si5B O6B 63.9(3) 1_554 1_554 ?
K4B Si5B O6B 119.40(16) 1_554 1_554 ?
K5 Si5B O6B 94.49(16) . 1_554 ?
K5B Si5B O6B 80.86(15) 1_554 1_554 ?
O4B Si5B O6B 123.90(19) . 1_554 ?
O25 Si5B O6B 154.5(2) . 1_554 ?
O25B Si5B O6B 76.22(19) 1_554 1_554 ?
O26B Si5B K10B 66.9(3) . 3_554 ?
O12B Si5B K10B 172.8(3) . 3_554 ?
O28B Si5B K10B 66.8(3) . 3_554 ?
O5B Si5B K10B 78.6(3) 1_554 3_554 ?
K4B Si5B K10B 88.71(9) 1_554 3_554 ?
K5 Si5B K10B 123.98(10) . 3_554 ?
K5B Si5B K10B 117.70(9) 1_554 3_554 ?
O4B Si5B K10B 91.50(13) . 3_554 ?
O25 Si5B K10B 134.49(15) . 3_554 ?
O25B Si5B K10B 55.58(15) 1_554 3_554 ?
O6B Si5B K10B 45.60(15) 1_554 3_554 ?
O21B Si6B O29B 104.4(4) . . ?
O21B Si6B O6B 113.1(4) . . ?
O29B Si6B O6B 109.3(4) . . ?
O21B Si6B O27B 111.9(4) . . ?
O29B Si6B O27B 105.7(4) . . ?
O6B Si6B O27B 111.9(4) . . ?
O21B Si6B K6B 62.9(3) . . ?
O29B Si6B K6B 88.2(3) . . ?
O6B Si6B K6B 62.4(3) . . ?
O27B Si6B K6B 166.1(3) . . ?
O21B Si6B K6 55.6(3) . 2_655 ?
O29B Si6B K6 50.1(3) . 2_655 ?
O6B Si6B K6 135.9(3) . 2_655 ?
O27B Si6B K6 111.4(3) . 2_655 ?
K6B Si6B K6 77.00(8) . 2_655 ?
O21B Si6B O5B 106.9(3) . . ?
O29B Si6B O5B 146.5(3) . . ?
O6B Si6B O5B 68.6(3) . . ?
O27B Si6B O5B 51.0(3) . . ?
K6B Si6B O5B 116.66(14) . . ?
K6 Si6B O5B 152.07(15) 2_655 . ?
O21B Si6B K10B 165.1(3) . 3 ?
O29B Si6B K10B 86.5(3) . 3 ?
O6B Si6B K10B 52.8(3) . 3 ?
O27B Si6B K10B 73.9(3) . 3 ?
K6B Si6B K10B 108.18(10) . 3 ?
K6 Si6B K10B 136.58(11) 2_655 3 ?
O5B Si6B K10B 65.28(15) . 3 ?
O21B Si6B O2B 45.6(3) . . ?
O29B Si6B O2B 144.2(3) . . ?
O6B Si6B O2B 76.1(3) . . ?
O27B Si6B O2B 104.5(3) . . ?
K6B Si6B O2B 62.29(12) . . ?
K6 Si6B O2B 100.55(13) 2_655 . ?
O5B Si6B O2B 69.16(16) . . ?
K10B Si6B O2B 120.37(14) 3 . ?
O21B Si6B K5 63.8(3) . . ?
O29B Si6B K5 103.8(3) . . ?
O6B Si6B K5 146.2(3) . . ?
O27B Si6B K5 50.3(3) . . ?
K6B Si6B K5 126.67(10) . . ?
K6 Si6B K5 72.73(7) 2_655 . ?
O5B Si6B K5 79.94(13) . . ?
K10B Si6B K5 124.06(10) 3 . ?
O2B Si6B K5 81.38(12) . . ?
O21B Si6B K11B 121.9(3) . 3 ?
O29B Si6B K11B 57.2(3) . 3 ?
O6B Si6B K11B 125.0(3) . 3 ?
O27B Si6B K11B 48.5(3) . 3 ?
K6B Si6B K11B 145.41(10) . 3 ?
K6 Si6B K11B 80.14(8) 2_655 3 ?
O5B Si6B K11B 95.43(14) . 3 ?
K10B Si6B K11B 72.45(9) 3 3 ?
O2B Si6B K11B 148.56(14) . 3 ?
K5 Si6B K11B 68.71(7) . 3 ?
O21B Si6B O31B 142.8(3) . 3 ?
O29B Si6B O31B 39.2(3) . 3 ?
O6B Si6B O31B 82.6(3) . 3 ?
O27B Si6B O31B 90.6(3) . 3 ?
K6B Si6B O31B 100.80(14) . 3 ?
K6 Si6B O31B 89.25(13) 2_655 3 ?
O5B Si6B O31B 110.23(18) . 3 ?
K10B Si6B O31B 47.35(14) 3 3 ?
O2B Si6B O31B 157.27(17) . 3 ?
K5 Si6B O31B 121.26(14) . 3 ?
K11B Si6B O31B 53.07(13) 3 3 ?
O30B Si7B O32B 108.4(4) 2 . ?
O30B Si7B O15B 114.4(4) 2 . ?
O32B Si7B O15B 109.2(4) . . ?
O30B Si7B O7B 108.4(4) 2 . ?
O32B Si7B O7B 110.0(4) . . ?
O15B Si7B O7B 106.3(4) . . ?
O30B Si7B K7B 126.7(3) 2 1_554 ?
O32B Si7B K7B 58.1(3) . 1_554 ?
O15B Si7B K7B 51.2(3) . 1_554 ?
O7B Si7B K7B 124.8(3) . 1_554 ?
O30B Si7B K11B 64.5(3) 2 . ?
O32B Si7B K11B 70.6(3) . . ?
O15B Si7B K11B 178.6(3) . . ?
O7B Si7B K11B 75.0(3) . . ?
K7B Si7B K11B 128.48(10) 1_554 . ?
O30B Si7B K7 143.8(3) 2 3_565 ?
O32B Si7B K7 105.8(3) . 3_565 ?
O15B Si7B K7 63.0(3) . 3_565 ?
O7B Si7B K7 47.5(3) . 3_565 ?
K7B Si7B K7 81.75(8) 1_554 3_565 ?
K11B Si7B K7 118.38(10) . 3_565 ?
O30B Si7B O29 74.5(3) 2 3_565 ?
O32B Si7B O29 154.8(3) . 3_565 ?
O15B Si7B O29 50.4(3) . 3_565 ?
O7B Si7B O29 91.9(3) . 3_565 ?
K7B Si7B O29 99.38(15) 1_554 3_565 ?
K11B Si7B O29 129.38(16) . 3_565 ?
K7 Si7B O29 79.44(15) 3_565 3_565 ?
O30B Si7B K6 47.3(3) 2 3_565 ?
O32B Si7B K6 150.3(3) . 3_565 ?
O15B Si7B K6 98.2(3) . 3_565 ?
O7B Si7B K6 71.5(3) . 3_565 ?
K7B Si7B K6 146.56(9) 1_554 3_565 ?
K11B Si7B K6 81.76(8) . 3_565 ?
K7 Si7B K6 96.59(8) 3_565 3_565 ?
O29 Si7B K6 48.06(14) 3_565 3_565 ?
O30B Si7B O8B 115.5(3) 2 . ?
O32B Si7B O8B 47.8(3) . . ?
O15B Si7B O8B 129.6(3) . . ?
O7B Si7B O8B 63.0(3) . . ?
K7B Si7B O8B 92.60(13) 1_554 . ?
K11B Si7B O8B 51.31(12) . . ?
K7 Si7B O8B 80.14(12) 3_565 . ?
O29 Si7B O8B 154.51(19) 3_565 . ?
K6 Si7B O8B 120.18(13) 3_565 . ?
O30B Si7B O29B 67.9(3) 2 2 ?
O32B Si7B O29B 117.5(3) . 2 ?
O15B Si7B O29B 129.6(3) . 2 ?
O7B Si7B O29B 41.0(3) . 2 ?
K7B Si7B O29B 165.09(14) 1_554 2 ?
K11B Si7B O29B 51.15(13) . 2 ?
K7 Si7B O29B 86.34(13) 3_565 2 ?
O29 Si7B O29B 87.13(19) 3_565 2 ?
K6 Si7B O29B 43.81(13) 3_565 2 ?
O8B Si7B O29B 76.48(16) . 2 ?
O30B Si7B O6B 41.2(3) 2 2_554 ?
O32B Si7B O6B 84.0(3) . 2_554 ?
O15B Si7B O6B 93.5(3) . 2_554 ?
O7B Si7B O6B 149.5(3) . 2_554 ?
K7B Si7B O6B 85.68(15) 1_554 2_554 ?
K11B Si7B O6B 85.08(15) . 2_554 ?
K7 Si7B O6B 156.34(16) 3_565 2_554 ?
O29 Si7B O6B 83.0(2) 3_565 2_554 ?
K6 Si7B O6B 83.04(15) 3_565 2_554 ?
O8B Si7B O6B 120.55(19) . 2_554 ?
O29B Si7B O6B 108.54(19) 2 2_554 ?
O33B Si8B O31B 107.5(4) . . ?
O33B Si8B O23B 104.4(4) . . ?
O31B Si8B O23B 109.0(4) . . ?
O33B Si8B O8B 110.9(4) . . ?
O31B Si8B O8B 112.9(4) . . ?
O23B Si8B O8B 111.7(4) . . ?
O33B Si8B K8 88.0(3) . . ?
O31B Si8B K8 164.4(3) . . ?
O23B Si8B K8 65.4(3) . . ?
O8B Si8B K8 59.8(2) . . ?
O33B Si8B K8B 50.9(3) . . ?
O31B Si8B K8B 111.5(3) . . ?
O23B Si8B K8B 54.6(3) . . ?
O8B Si8B K8B 135.4(3) . . ?
K8 Si8B K8B 77.74(7) . . ?
O33B Si8B O7B 147.3(3) . . ?
O31B Si8B O7B 50.8(3) . . ?
O23B Si8B O7B 106.1(3) . . ?
O8B Si8B O7B 67.9(3) . . ?
K8 Si8B O7B 115.40(15) . . ?
K8B Si8B O7B 151.70(15) . . ?
O33B Si8B O3B 143.9(3) . . ?
O31B Si8B O3B 103.9(3) . . ?
O23B Si8B O3B 47.5(3) . . ?
O8B Si8B O3B 71.4(3) . . ?
K8 Si8B O3B 61.25(16) . . ?
K8B Si8B O3B 100.95(17) . . ?
O7B Si8B O3B 68.4(2) . . ?
O33B Si8B K11B 92.4(3) . . ?
O31B Si8B K11B 67.4(3) . . ?
O23B Si8B K11B 163.0(3) . . ?
O8B Si8B K11B 58.3(2) . . ?
K8 Si8B K11B 113.43(9) . . ?
K8B Si8B K11B 142.32(10) . . ?
O7B Si8B K11B 58.21(14) . . ?
O3B Si8B K11B 116.11(17) . . ?
O33B Si8B K7B 104.3(3) . . ?
O31B Si8B K7B 51.8(3) . . ?
O23B Si8B K7B 59.6(3) . . ?
O8B Si8B K7B 144.7(3) . . ?
K8 Si8B K7B 124.94(9) . . ?
K8B Si8B K7B 70.87(7) . . ?
O7B Si8B K7B 81.46(14) . . ?
O3B Si8B K7B 81.58(16) . . ?
K11B Si8B K7B 119.21(9) . . ?
O33B Si8B K10B 56.5(3) . . ?
O31B Si8B K10B 51.1(3) . . ?
O23B Si8B K10B 120.0(3) . . ?
O8B Si8B K10B 128.2(3) . . ?
K8 Si8B K10B 144.49(10) . . ?
K8B Si8B K10B 79.50(8) . . ?
O7B Si8B K10B 97.32(15) . . ?
O3B Si8B K10B 150.87(18) . . ?
K11B Si8B K10B 71.55(9) . . ?
K7B Si8B K10B 70.98(8) . . ?
O33B Si8B O35B 41.6(3) . . ?
O31B Si8B O35B 95.0(3) . . ?
O23B Si8B O35B 144.3(3) . . ?
O8B Si8B O35B 80.8(3) . . ?
K8 Si8B O35B 97.13(15) . . ?
K8B Si8B O35B 92.45(14) . . ?
O7B Si8B O35B 109.53(19) . . ?
O3B Si8B O35B 150.7(2) . . ?
K11B Si8B O35B 51.58(14) . . ?
K7B Si8B O35B 127.57(15) . . ?
K10B Si8B O35B 57.01(15) . . ?
O36B Si9B O18B 108.6(4) . . ?
O36B Si9B O34B 109.8(4) . . ?
O18B Si9B O34B 113.4(4) . . ?
O36B Si9B O9B 108.3(4) . 1_554 ?
O18B Si9B O9B 108.0(4) . 1_554 ?
O34B Si9B O9B 108.7(4) . 1_554 ?
O36B Si9B Na9B 105.1(3) . 1_554 ?
O18B Si9B Na9B 54.8(3) . 1_554 ?
O34B Si9B Na9B 145.1(3) . 1_554 ?
O9B Si9B Na9B 57.0(3) 1_554 1_554 ?
O36B Si9B K10B 84.0(3) . 1_554 ?
O18B Si9B K10B 164.3(3) . 1_554 ?
O34B Si9B K10B 69.0(3) . 1_554 ?
O9B Si9B K10B 58.0(3) 1_554 1_554 ?
Na9B Si9B K10B 113.78(12) 1_554 1_554 ?
O36B Si9B K9 54.6(3) . . ?
O18B Si9B K9 54.3(3) . . ?
O34B Si9B K9 123.8(2) . . ?
O9B Si9B K9 127.5(3) 1_554 . ?
Na9B Si9B K9 78.67(9) 1_554 . ?
K10B Si9B K9 138.51(11) 1_554 . ?
O36B Si9B K8B 154.2(3) . 1_554 ?
O18B Si9B K8B 89.7(3) . 1_554 ?
O34B Si9B K8B 44.8(2) . 1_554 ?
O9B Si9B K8B 81.8(3) 1_554 1_554 ?
Na9B Si9B K8B 100.30(10) 1_554 1_554 ?
K10B Si9B K8B 81.66(10) 1_554 1_554 ?
K9 Si9B K8B 137.16(9) . 1_554 ?
O36B Si9B O33 133.6(3) . . ?
O18B Si9B O33 44.9(3) . . ?
O34B Si9B O33 69.3(3) . . ?
O9B Si9B O33 115.9(3) 1_554 . ?
Na9B Si9B O33 88.02(15) 1_554 . ?
K10B Si9B O33 131.43(16) 1_554 . ?
K9 Si9B O33 86.29(14) . . ?
K8B Si9B O33 51.01(13) 1_554 . ?
O36B Si9B O33B 134.0(3) . 1_554 ?
O18B Si9B O33B 113.7(3) . 1_554 ?
O34B Si9B O33B 69.0(3) . 1_554 ?
O9B Si9B O33B 41.6(3) 1_554 1_554 ?
Na9B Si9B O33B 85.63(14) 1_554 1_554 ?
K10B Si9B O33B 51.71(14) 1_554 1_554 ?
K9 Si9B O33B 164.06(14) . 1_554 ?
K8B Si9B O33B 43.22(13) 1_554 1_554 ?
O33 Si9B O33B 90.41(18) . 1_554 ?
O36B Si9B O8B 78.1(3) . . ?
O18B Si9B O8B 104.3(3) . . ?
O34B Si9B O8B 39.0(2) . . ?
O9B Si9B O8B 142.5(3) 1_554 . ?
Na9B Si9B O8B 158.98(15) 1_554 . ?
K10B Si9B O8B 87.12(13) 1_554 . ?
K9 Si9B O8B 87.00(12) . . ?
K8B Si9B O8B 79.84(12) 1_554 . ?
O33 Si9B O8B 75.67(17) . . ?
O33B Si9B O8B 107.31(16) 1_554 . ?
O36B Si9B O9 93.4(3) . . ?
O18B Si9B O9 32.8(3) . . ?
O34B Si9B O9 93.2(3) . . ?
O9B Si9B O9 140.8(3) 1_554 . ?
Na9B Si9B O9 86.34(16) 1_554 . ?
K10B Si9B O9 159.72(17) 1_554 . ?
K9 Si9B O9 44.54(15) . . ?
K8B Si9B O9 92.66(15) 1_554 . ?
O33 Si9B O9 42.28(19) . . ?
O33B Si9B O9 132.23(19) 1_554 . ?
O8B Si9B O9 72.68(18) . . ?
O1B Al1B O19B 108.3(5) . 2 ?
O1B Al1B O10 106.1(5) . . ?
O19B Al1B O10 111.2(4) 2 . ?
O1B Al1B O11 111.5(5) . 2 ?
O19B Al1B O11 111.1(4) 2 2 ?
O10 Al1B O11 108.6(4) . 2 ?
O1B Al1B Na4B 49.5(5) . 2 ?
O19B Al1B Na4B 71.7(5) 2 2 ?
O10 Al1B Na4B 151.8(5) . 2 ?
O11 Al1B Na4B 95.4(5) 2 2 ?
O1B Al1B K4B 49.5(4) . 2 ?
O19B Al1B K4B 65.4(3) 2 2 ?
O10 Al1B K4B 144.6(3) . 2 ?
O11 Al1B K4B 104.9(3) 2 2 ?
Na4B Al1B K4B 10.1(4) 2 2 ?
O1B Al1B Na9B 67.4(4) . . ?
O19B Al1B Na9B 103.7(3) 2 . ?
O10 Al1B Na9B 44.3(3) . . ?
O11 Al1B Na9B 143.0(3) 2 . ?
Na4B Al1B Na9B 107.5(4) 2 . ?
K4B Al1B Na9B 100.75(11) 2 . ?
O1B Al1B K1B 72.9(4) . . ?
O19B Al1B K1B 167.5(3) 2 . ?
O10 Al1B K1B 79.8(3) . . ?
O11 Al1B K1B 58.2(3) 2 . ?
Na4B Al1B K1B 101.7(4) 2 . ?
K4B Al1B K1B 109.39(10) 2 . ?
Na9B Al1B K1B 88.31(10) . . ?
O1B Al1B O20 98.0(4) . 2 ?
O19B Al1B O20 77.0(3) 2 2 ?
O10 Al1B O20 149.8(3) . 2 ?
O11 Al1B O20 44.1(3) 2 2 ?
Na4B Al1B O20 58.1(4) 2 2 ?
K4B Al1B O20 65.55(14) 2 2 ?
Na9B Al1B O20 164.95(16) . 2 ?
K1B Al1B O20 90.53(14) . 2 ?
O1B Al1B O1 147.6(4) . . ?
O19B Al1B O1 96.3(3) 2 . ?
O10 Al1B O1 43.6(3) . . ?
O11 Al1B O1 77.3(3) 2 . ?
Na4B Al1B O1 162.9(4) 2 . ?
K4B Al1B O1 161.28(18) 2 . ?
Na9B Al1B O1 86.80(17) . . ?
K1B Al1B O1 87.76(18) . . ?
O20 Al1B O1 108.2(2) 2 . ?
O1B Al1B O11 111.0(4) . . ?
O19B Al1B O11 137.3(4) 2 . ?
O10 Al1B O11 41.3(3) . . ?
O11 Al1B O11 68.8(4) 2 . ?
Na4B Al1B O11 149.9(5) 2 . ?
K4B Al1B O11 157.23(17) 2 . ?
Na9B Al1B O11 77.16(16) . . ?
K1B Al1B O11 48.23(15) . . ?
O20 Al1B O11 112.82(19) 2 . ?
O1 Al1B O11 41.1(2) . . ?
O1B Al1B O10B 36.4(4) . 1_556 ?
O19B Al1B O10B 129.2(3) 2 1_556 ?
O10 Al1B O10B 70.6(3) . 1_556 ?
O11 Al1B O10B 116.1(3) 2 1_556 ?
Na4B Al1B O10B 85.9(4) 2 1_556 ?
K4B Al1B O10B 84.80(14) 2 1_556 ?
Na9B Al1B O10B 40.55(13) . 1_556 ?
K1B Al1B O10B 59.03(13) . 1_556 ?
O20 Al1B O10B 127.91(18) 2 1_556 ?
O1 Al1B O10B 111.3(2) . 1_556 ?
O11 Al1B O10B 79.09(19) . 1_556 ?
O2B Al2B O14 107.3(3) . 2_655 ?
O2B Al2B O13 108.0(4) . . ?
O14 Al2B O13 112.0(4) 2_655 . ?
O2B Al2B O21B 111.0(4) . . ?
O14 Al2B O21B 109.1(4) 2_655 . ?
O13 Al2B O21B 109.4(4) . . ?
O2B Al2B K2B 62.0(2) . . ?
O14 Al2B K2B 54.6(3) 2_655 . ?
O13 Al2B K2B 97.9(3) . . ?
O21B Al2B K2B 152.4(3) . . ?
O2B Al2B O14 83.4(3) . . ?
O14 Al2B O14 79.0(4) 2_655 . ?
O13 Al2B O14 50.5(3) . . ?
O21B Al2B O14 159.3(3) . . ?
K2B Al2B O14 47.40(13) . . ?
O2B Al2B K6B 79.1(2) . . ?
O14 Al2B K6B 75.4(3) 2_655 . ?
O13 Al2B K6B 166.6(3) . . ?
O21B Al2B K6B 57.2(3) . . ?
K2B Al2B K6B 95.54(8) . . ?
O14 Al2B K6B 142.86(15) . . ?
O2B Al2B O2 149.9(3) . 2_655 ?
O14 Al2B O2 43.7(3) 2_655 2_655 ?
O13 Al2B O2 93.5(3) . 2_655 ?
O21B Al2B O2 79.7(3) . 2_655 ?
K2B Al2B O2 95.12(12) . 2_655 ?
O14 Al2B O2 95.16(16) . 2_655 ?
K6B Al2B O2 84.44(12) . 2_655 ?
O2B Al2B K5B 49.3(2) . . ?
O14 Al2B K5B 146.1(3) 2_655 . ?
O13 Al2B K5B 65.3(3) . . ?
O21B Al2B K5B 103.0(3) . . ?
K2B Al2B K5B 91.69(8) . . ?
O14 Al2B K5B 74.63(13) . . ?
K6B Al2B K5B 115.26(9) . . ?
O2 Al2B K5B 158.45(13) 2_655 . ?
O2B Al2B K5 124.6(3) . . ?
O14 Al2B K5 126.8(3) 2_655 . ?
O13 Al2B K5 44.5(3) . . ?
O21B Al2B K5 64.9(3) . . ?
K2B Al2B K5 142.18(10) . . ?
O14 Al2B K5 94.81(14) . . ?
K6B Al2B K5 122.06(9) . . ?
O2 Al2B K5 85.45(12) 2_655 . ?
K5B Al2B K5 76.75(7) . . ?
O2B Al2B O14B 37.5(3) . 1_556 ?
O14 Al2B O14B 71.8(3) 2_655 1_556 ?
O13 Al2B O14B 133.9(3) . 1_556 ?
O21B Al2B O14B 112.2(3) . 1_556 ?
K2B Al2B O14B 44.85(12) . 1_556 ?
O14 Al2B O14B 88.40(16) . 1_556 ?
K6B Al2B O14B 58.32(12) . 1_556 ?
O2 Al2B O14B 112.56(16) 2_655 1_556 ?
K5B Al2B O14B 86.50(12) . 1_556 ?
K5 Al2B O14B 161.39(13) . 1_556 ?
O2B Al2B O22 111.2(3) . 2_655 ?
O14 Al2B O22 38.7(3) 2_655 2_655 ?
O13 Al2B O22 137.0(3) . 2_655 ?
O21B Al2B O22 72.1(3) . 2_655 ?
K2B Al2B O22 85.42(12) . 2_655 ?
O14 Al2B O22 117.64(18) . 2_655 ?
K6B Al2B O22 43.45(11) . 2_655 ?
O2 Al2B O22 43.61(14) 2_655 2_655 ?
K5B Al2B O22 157.75(13) . 2_655 ?
K5 Al2B O22 118.03(13) . 2_655 ?
O14B Al2B O22 75.90(16) 1_556 2_655 ?
O3B Al3B O17 109.7(5) . . ?
O3B Al3B O23B 110.9(4) . . ?
O17 Al3B O23B 111.4(4) . . ?
O3B Al3B O16 104.8(5) . 3_565 ?
O17 Al3B O16 111.2(5) . 3_565 ?
O23B Al3B O16 108.6(4) . 3_565 ?
O3B Al3B K3 64.5(3) . . ?
O17 Al3B K3 54.9(3) . . ?
O23B Al3B K3 157.1(3) . . ?
O16 Al3B K3 94.1(3) 3_565 . ?
O3B Al3B O17 85.5(4) . 3_565 ?
O17 Al3B O17 78.8(5) . 3_565 ?
O23B Al3B O17 154.7(3) . 3_565 ?
O16 Al3B O17 46.9(3) 3_565 3_565 ?
K3 Al3B O17 47.38(16) . 3_565 ?
O3B Al3B K8 77.9(3) . . ?
O17 Al3B K8 77.0(3) . . ?
O23B Al3B K8 61.0(3) . . ?
O16 Al3B K8 169.2(3) 3_565 . ?
K3 Al3B K8 96.46(9) . . ?
O17 Al3B K8 143.80(18) 3_565 . ?
O3B Al3B K7B 123.9(3) . . ?
O17 Al3B K7B 125.2(3) . . ?
O23B Al3B K7B 61.0(3) . . ?
O16 Al3B K7B 47.7(3) 3_565 . ?
K3 Al3B K7B 141.24(10) . . ?
O17 Al3B K7B 93.94(17) 3_565 . ?
K8 Al3B K7B 122.04(10) . . ?
O3B Al3B O3 151.5(4) . . ?
O17 Al3B O3 42.9(3) . . ?
O23B Al3B O3 80.4(3) . . ?
O16 Al3B O3 95.5(3) 3_565 . ?
K3 Al3B O3 94.60(18) . . ?
O17 Al3B O3 94.3(2) 3_565 . ?
K8 Al3B O3 86.03(17) . . ?
K7B Al3B O3 84.60(17) . . ?
O3B Al3B K7 48.3(3) . 3_565 ?
O17 Al3B K7 144.9(3) . 3_565 ?
O23B Al3B K7 103.0(3) . 3_565 ?
O16 Al3B K7 62.1(3) 3_565 3_565 ?
K3 Al3B K7 90.26(8) . 3_565 ?
O17 Al3B K7 72.94(17) 3_565 3_565 ?
K8 Al3B K7 115.41(9) . 3_565 ?
K7B Al3B K7 77.89(8) . 3_565 ?
O3 Al3B K7 157.36(18) . 3_565 ?
O3B Al3B O8B 68.2(3) . . ?
O17 Al3B O8B 124.4(4) . . ?
O23B Al3B O8B 42.9(3) . . ?
O16 Al3B O8B 123.2(3) 3_565 . ?
K3 Al3B O8B 125.54(15) . . ?
O17 Al3B O8B 149.0(2) 3_565 . ?
K8 Al3B O8B 47.57(12) . . ?
K7B Al3B O8B 88.02(13) . . ?
O3 Al3B O8B 116.6(2) . . ?
K7 Al3B O8B 77.31(12) 3_565 . ?
O3B Al3B O24 112.9(4) . . ?
O17 Al3B O24 38.9(3) . . ?
O23B Al3B O24 74.7(3) . . ?
O16 Al3B O24 138.1(3) 3_565 . ?
K3 Al3B O24 86.33(12) . . ?
O17 Al3B O24 117.7(2) 3_565 . ?
K8 Al3B O24 45.41(12) . . ?
K7B Al3B O24 116.45(13) . . ?
O3 Al3B O24 42.94(18) . . ?
K7 Al3B O24 159.68(14) 3_565 . ?
O8B Al3B O24 88.43(16) . . ?
O4B Al4B O26B 107.3(4) . . ?
O4B Al4B O20B 107.5(4) . . ?
O26B Al4B O20B 109.3(4) . . ?
O4B Al4B O36B 106.9(4) . 3 ?
O26B Al4B O36B 113.2(4) . 3 ?
O20B Al4B O36B 112.4(4) . 3 ?
O4B Al4B K4 57.3(2) . . ?
O26B Al4B K4 95.2(3) . . ?
O20B Al4B K4 59.0(3) . . ?
O36B Al4B K4 151.2(3) 3 . ?
O4B Al4B K9 83.4(3) . 3 ?
O26B Al4B K9 168.5(3) . 3 ?
O20B Al4B K9 70.4(3) . 3 ?
O36B Al4B K9 58.2(3) 3 3 ?
K4 Al4B K9 94.27(9) . 3 ?
O4B Al4B K11B 55.6(2) . 3 ?
O26B Al4B K11B 87.1(3) . 3 ?
O20B Al4B K11B 160.3(3) . 3 ?
O36B Al4B K11B 68.4(3) 3 3 ?
K4 Al4B K11B 110.06(9) . 3 ?
K9 Al4B K11B 95.75(9) 3 3 ?
O4B Al4B K4B 128.2(3) . 1_554 ?
O26B Al4B K4B 45.6(3) . 1_554 ?
O20B Al4B K4B 64.5(3) . 1_554 ?
O36B Al4B K4B 123.8(3) 3 1_554 ?
K4 Al4B K4B 79.48(9) . 1_554 ?
K9 Al4B K4B 130.53(10) 3 1_554 ?
K11B Al4B K4B 132.73(11) 3 1_554 ?
O4B Al4B O35B 42.3(3) . 3 ?
O26B Al4B O35B 139.5(3) . 3 ?
O20B Al4B O35B 106.4(3) . 3 ?
O36B Al4B O35B 68.5(3) 3 3 ?
K4 Al4B O35B 86.94(15) . 3 ?
K9 Al4B O35B 47.71(15) 3 3 ?
K11B Al4B O35B 54.70(15) 3 3 ?
K4B Al4B O35B 166.23(17) 1_554 3 ?
O4B Al4B O9B 147.9(3) . 3_554 ?
O26B Al4B O9B 85.0(3) . 3_554 ?
O20B Al4B O9B 95.4(3) . 3_554 ?
O36B Al4B O9B 42.1(3) 3 3_554 ?
K4 Al4B O9B 153.12(15) . 3_554 ?
K9 Al4B O9B 83.55(14) 3 3_554 ?
K11B Al4B O9B 96.81(15) 3 3_554 ?
K4B Al4B O9B 81.70(14) 1_554 3_554 ?
O35B Al4B O9B 110.23(19) 3 3_554 ?
O4B Al4B O19B 39.9(3) . . ?
O26B Al4B O19B 137.0(3) . . ?
O20B Al4B O19B 71.9(3) . . ?
O36B Al4B O19B 104.8(3) 3 . ?
K4 Al4B O19B 46.95(15) . . ?
K9 Al4B O19B 54.39(15) 3 . ?
K11B Al4B O19B 88.69(16) 3 . ?
K4B Al4B O19B 123.45(17) 1_554 . ?
O35B Al4B O19B 42.9(2) 3 . ?
O9B Al4B O19B 137.9(2) 3_554 . ?
O4B Al4B O28B 79.3(3) . . ?
O26B Al4B O28B 39.9(3) . . ?
O20B Al4B O28B 146.6(3) . . ?
O36B Al4B O28B 95.8(3) 3 . ?
K4 Al4B O28B 103.52(14) . . ?
K9 Al4B O28B 142.69(15) 3 . ?
K11B Al4B O28B 47.43(14) 3 . ?
K4B Al4B O28B 85.37(14) 1_554 . ?
O35B Al4B O28B 100.22(19) 3 . ?
O9B Al4B O28B 93.87(18) 3_554 . ?
O19B Al4B O28B 119.02(19) . . ?
O5B Al5B O25B 107.8(4) . . ?
O5B Al5B O12 106.8(4) . . ?
O25B Al5B O12 114.4(4) . . ?
O5B Al5B O27B 110.3(4) . . ?
O25B Al5B O27B 109.5(4) . . ?
O12 Al5B O27B 108.0(4) . . ?
O5B Al5B K4B 70.5(3) . . ?
O25B Al5B K4B 49.0(3) . . ?
O12 Al5B K4B 96.4(3) . . ?
O27B Al5B K4B 153.6(3) . . ?
O5B Al5B O26 90.8(3) . . ?
O25B Al5B O26 76.4(3) . . ?
O12 Al5B O26 49.4(3) . . ?
O27B Al5B O26 154.1(3) . . ?
K4B Al5B O26 47.13(13) . . ?
O5B Al5B K5 123.9(3) . . ?
O25B Al5B K5 128.2(3) . . ?
O12 Al5B K5 50.8(2) . . ?
O27B Al5B K5 57.3(3) . . ?
K4B Al5B K5 145.42(11) . . ?
O26 Al5B K5 98.79(13) . . ?
O5B Al5B K5B 46.4(3) . . ?
O25B Al5B K5B 144.3(3) . . ?
O12 Al5B K5B 65.5(2) . . ?
O27B Al5B K5B 103.7(3) . . ?
K4B Al5B K5B 95.35(9) . . ?
O26 Al5B K5B 79.65(13) . . ?
K5 Al5B K5B 81.18(8) . . ?
O5B Al5B O4B 153.9(3) . . ?
O25B Al5B O4B 46.4(3) . . ?
O12 Al5B O4B 85.7(3) . . ?
O27B Al5B O4B 86.3(3) . . ?
K4B Al5B O4B 85.64(13) . . ?
O26 Al5B O4B 80.04(16) . . ?
K5 Al5B O4B 81.81(13) . . ?
K5B Al5B O4B 151.07(14) . . ?
O5B Al5B O6B 65.4(3) . . ?
O25B Al5B O6B 111.9(3) . . ?
O12 Al5B O6B 132.9(3) . . ?
O27B Al5B O6B 46.6(3) . . ?
K4B Al5B O6B 120.57(17) . . ?
O26 Al5B O6B 156.10(19) . . ?
K5 Al5B O6B 93.17(16) . . ?
K5B Al5B O6B 81.85(15) . . ?
O4B Al5B O6B 122.36(19) . . ?
O5B Al5B O26B 42.7(3) . 1_556 ?
O25B Al5B O26B 65.5(3) . 1_556 ?
O12 Al5B O26B 130.2(3) . 1_556 ?
O27B Al5B O26B 118.9(3) . 1_556 ?
K4B Al5B O26B 43.25(14) . 1_556 ?
O26 Al5B O26B 86.71(18) . 1_556 ?
K5 Al5B O26B 166.04(16) . 1_556 ?
K5B Al5B O26B 87.25(15) . 1_556 ?
O4B Al5B O26B 111.88(18) . 1_556 ?
O6B Al5B O26B 77.4(2) . 1_556 ?
O5B Al5B K10B 78.3(3) . 3 ?
O25B Al5B K10B 66.1(3) . 3 ?
O12 Al5B K10B 173.9(3) . 3 ?
O27B Al5B K10B 66.7(3) . 3 ?
K4B Al5B K10B 88.38(10) . 3 ?
O26 Al5B K10B 134.86(15) . 3 ?
K5 Al5B K10B 123.78(10) . 3 ?
K5B Al5B K10B 117.95(9) . 3 ?
O4B Al5B K10B 90.97(13) . 3 ?
O6B Al5B K10B 45.80(15) . 3 ?
O26B Al5B K10B 55.77(15) 1_556 3 ?
O30B Al6B O22B 105.5(4) . . ?
O30B Al6B O28B 105.9(4) . . ?
O22B Al6B O28B 111.3(4) . . ?
O30B Al6B O6B 109.1(4) . 1_554 ?
O22B Al6B O6B 113.2(4) . 1_554 ?
O28B Al6B O6B 111.4(4) . 1_554 ?
O30B Al6B K6B 88.0(3) . 1_554 ?
O22B Al6B K6B 63.7(3) . 1_554 ?
O28B Al6B K6B 166.1(3) . 1_554 ?
O6B Al6B K6B 62.5(3) 1_554 1_554 ?
O30B Al6B O5B 145.9(3) . 1_554 ?
O22B Al6B O5B 106.4(3) . 1_554 ?
O28B Al6B O5B 50.5(3) . 1_554 ?
O6B Al6B O5B 68.4(3) 1_554 1_554 ?
K6B Al6B O5B 117.00(15) 1_554 1_554 ?
O30B Al6B K6 51.0(3) . 2_655 ?
O22B Al6B K6 55.9(3) . 2_655 ?
O28B Al6B K6 111.2(3) . 2_655 ?
O6B Al6B K6 136.7(3) 1_554 2_655 ?
K6B Al6B K6 77.38(8) 1_554 2_655 ?
O5B Al6B K6 151.53(15) 1_554 2_655 ?
O30B Al6B K10B 85.5(3) . 3_554 ?
O22B Al6B K10B 165.7(3) . 3_554 ?
O28B Al6B K10B 73.3(3) . 3_554 ?
O6B Al6B K10B 53.5(3) 1_554 3_554 ?
K6B Al6B K10B 108.55(10) 1_554 3_554 ?
O5B Al6B K10B 65.44(15) 1_554 3_554 ?
K6 Al6B K10B 136.34(11) 2_655 3_554 ?
O30B Al6B O2B 144.5(3) . 1_554 ?
O22B Al6B O2B 45.2(3) . 1_554 ?
O28B Al6B O2B 104.5(3) . 1_554 ?
O6B Al6B O2B 75.9(3) 1_554 1_554 ?
K6B Al6B O2B 62.50(12) 1_554 1_554 ?
O5B Al6B O2B 69.38(16) 1_554 1_554 ?
K6 Al6B O2B 100.47(13) 2_655 1_554 ?
K10B Al6B O2B 121.00(14) 3_554 1_554 ?
O30B Al6B K5 104.6(3) . . ?
O22B Al6B K5 63.2(3) . . ?
O28B Al6B K5 50.4(3) . . ?
O6B Al6B K5 145.5(3) 1_554 . ?
K6B Al6B K5 126.90(10) 1_554 . ?
O5B Al6B K5 79.59(13) 1_554 . ?
K6 Al6B K5 72.46(7) 2_655 . ?
K10B Al6B K5 123.53(11) 3_554 . ?
O2B Al6B K5 81.23(12) 1_554 . ?
O30B Al6B K11B 57.7(3) . 3 ?
O22B Al6B K11B 121.4(3) . 3 ?
O28B Al6B K11B 48.2(3) . 3 ?
O6B Al6B K11B 125.4(3) 1_554 3 ?
K6B Al6B K11B 145.63(11) 1_554 3 ?
O5B Al6B K11B 94.94(14) 1_554 3 ?
K6 Al6B K11B 79.94(8) 2_655 3 ?
K10B Al6B K11B 72.05(9) 3_554 3 ?
O2B Al6B K11B 148.04(14) 1_554 3 ?
K5 Al6B K11B 68.31(7) . 3 ?
O30B Al6B O32B 37.8(3) . 3 ?
O22B Al6B O32B 142.8(3) . 3 ?
O28B Al6B O32B 90.4(3) . 3 ?
O6B Al6B O32B 83.8(3) 1_554 3 ?
K6B Al6B O32B 100.86(13) 1_554 3 ?
O5B Al6B O32B 110.69(17) 1_554 3 ?
K6 Al6B O32B 88.67(13) 2_655 3 ?
K10B Al6B O32B 47.71(13) 3_554 3 ?
O2B Al6B O32B 158.06(17) 1_554 3 ?
K5 Al6B O32B 120.66(13) . 3 ?
K11B Al6B O32B 52.96(12) 3 3 ?
O7B Al7B O15 107.3(4) . 3_565 ?
O7B Al7B O29B 108.2(4) . 2 ?
O15 Al7B O29B 114.3(4) 3_565 2 ?
O7B Al7B O31B 110.0(4) . . ?
O15 Al7B O31B 109.2(4) 3_565 . ?
O29B Al7B O31B 107.8(4) 2 . ?
O7B Al7B O30 92.0(3) . 3_565 ?
O15 Al7B O30 49.4(3) 3_565 3_565 ?
O29B Al7B O30 76.0(3) 2 3_565 ?
O31B Al7B O30 154.3(3) . 3_565 ?
O7B Al7B K7B 125.9(3) . . ?
O15 Al7B K7B 51.9(3) 3_565 . ?
O29B Al7B K7B 125.9(3) 2 . ?
O31B Al7B K7B 57.4(3) . . ?
O30 Al7B K7B 99.27(14) 3_565 . ?
O7B Al7B K7 48.4(3) . 3_565 ?
O15 Al7B K7 63.5(3) 3_565 3_565 ?
O29B Al7B K7 145.0(3) 2 3_565 ?
O31B Al7B K7 105.4(3) . 3_565 ?
O30 Al7B K7 79.11(14) 3_565 3_565 ?
K7B Al7B K7 82.03(8) . 3_565 ?
O7B Al7B K11B 74.8(3) . . ?
O15 Al7B K11B 177.5(3) 3_565 . ?
O29B Al7B K11B 63.5(3) 2 . ?
O31B Al7B K11B 70.9(3) . . ?
O30 Al7B K11B 129.73(15) 3_565 . ?
K7B Al7B K11B 128.02(10) . . ?
K7 Al7B K11B 118.96(10) 3_565 . ?
O7B Al7B K6 71.6(3) . 3_565 ?
O15 Al7B K6 97.7(3) 3_565 3_565 ?
O29B Al7B K6 47.8(3) 2 3_565 ?
O31B Al7B K6 150.6(3) . 3_565 ?
O30 Al7B K6 48.39(12) 3_565 3_565 ?
K7B Al7B K6 146.51(10) . 3_565 ?
K7 Al7B K6 97.14(8) 3_565 3_565 ?
K11B Al7B K6 81.74(9) . 3_565 ?
O7B Al7B O8B 64.2(3) . . ?
O15 Al7B O8B 130.3(3) 3_565 . ?
O29B Al7B O8B 114.6(3) 2 . ?
O31B Al7B O8B 46.6(3) . . ?
O30 Al7B O8B 155.69(18) 3_565 . ?
K7B Al7B O8B 91.70(13) . . ?
K7 Al7B O8B 81.04(13) 3_565 . ?
K11B Al7B O8B 51.60(12) . . ?
K6 Al7B O8B 121.39(14) 3_565 . ?
O7B Al7B O30B 39.6(3) . 2 ?
O15 Al7B O30B 129.1(3) 3_565 2 ?
O29B Al7B O30B 68.8(3) 2 2 ?
O31B Al7B O30B 118.0(3) . 2 ?
O30 Al7B O30B 87.31(17) 3_565 2 ?
K7B Al7B O30B 164.84(15) . 2 ?
K7 Al7B O30B 85.87(14) 3_565 2 ?
K11B Al7B O30B 51.81(14) . 2 ?
K6 Al7B O30B 44.30(13) 3_565 2 ?
O8B Al7B O30B 77.37(17) . 2 ?
O7B Al7B O6B 147.9(3) . 2 ?
O15 Al7B O6B 93.7(3) 3_565 2 ?
O29B Al7B O6B 39.9(3) 2 2 ?
O31B Al7B O6B 84.4(3) . 2 ?
O30 Al7B O6B 83.41(19) 3_565 2 ?
K7B Al7B O6B 86.16(15) . 2 ?
K7 Al7B O6B 156.99(16) 3_565 2 ?
K11B Al7B O6B 83.81(16) . 2 ?
K6 Al7B O6B 82.02(15) 3_565 2 ?
O8B Al7B O6B 119.14(19) . 2 ?
O30B Al7B O6B 108.26(19) 2 2 ?
O8B Al8B O34B 110.5(3) . . ?
O8B Al8B O32B 113.0(4) . . ?
O34B Al8B O32B 107.3(3) . . ?
O8B Al8B O24B 112.2(4) . . ?
O34B Al8B O24B 104.9(3) . . ?
O32B Al8B O24B 108.6(4) . . ?
O8B Al8B K8 60.3(2) . . ?
O34B Al8B K8 87.7(2) . . ?
O32B Al8B K8 165.1(3) . . ?
O24B Al8B K8 65.7(3) . . ?
O8B Al8B O7B 68.8(3) . . ?
O34B Al8B O7B 146.7(3) . . ?
O32B Al8B O7B 50.0(3) . . ?
O24B Al8B O7B 105.8(3) . . ?
K8 Al8B O7B 116.77(15) . . ?
O8B Al8B K8B 136.1(3) . 1_554 ?
O34B Al8B K8B 51.5(2) . 1_554 ?
O32B Al8B K8B 110.8(3) . 1_554 ?
O24B Al8B K8B 54.6(2) . 1_554 ?
K8 Al8B K8B 77.87(8) . 1_554 ?
O7B Al8B K8B 150.41(16) . 1_554 ?
O8B Al8B O3B 72.5(3) . . ?
O34B Al8B O3B 143.8(3) . . ?
O32B Al8B O3B 103.9(3) . . ?
O24B Al8B O3B 46.7(3) . . ?
K8 Al8B O3B 61.82(16) . . ?
O7B Al8B O3B 69.2(2) . . ?
K8B Al8B O3B 100.23(17) 1_554 . ?
O8B Al8B K11B 59.0(2) . . ?
O34B Al8B K11B 91.5(2) . . ?
O32B Al8B K11B 66.9(2) . . ?
O24B Al8B K11B 163.5(3) . . ?
K8 Al8B K11B 114.34(10) . . ?
O7B Al8B K11B 58.70(14) . . ?
K8B Al8B K11B 141.73(10) 1_554 . ?
O3B Al8B K11B 117.66(17) . . ?
O8B Al8B K7B 144.8(3) . 1_554 ?
O34B Al8B K7B 104.7(2) . 1_554 ?
O32B Al8B K7B 51.7(2) . 1_554 ?
O24B Al8B K7B 59.2(2) . 1_554 ?
K8 Al8B K7B 124.93(9) . 1_554 ?
O7B Al8B K7B 80.54(14) . 1_554 ?
K8B Al8B K7B 70.33(7) 1_554 1_554 ?
O3B Al8B K7B 80.82(16) . 1_554 ?
K11B Al8B K7B 118.61(9) . 1_554 ?
O8B Al8B O36B 81.7(3) . . ?
O34B Al8B O36B 40.3(3) . . ?
O32B Al8B O36B 94.6(3) . . ?
O24B Al8B O36B 143.9(3) . . ?
K8 Al8B O36B 97.33(15) . . ?
O7B Al8B O36B 110.31(19) . . ?
K8B Al8B O36B 91.75(15) 1_554 . ?
O3B Al8B O36B 152.5(2) . . ?
K11B Al8B O36B 51.97(14) . . ?
K7B Al8B O36B 126.65(15) 1_554 . ?
O8B Al8B K10B 128.6(3) . 1_554 ?
O34B Al8B K10B 56.8(2) . 1_554 ?
O32B Al8B K10B 50.5(2) . 1_554 ?
O24B Al8B K10B 119.2(3) . 1_554 ?
K8 Al8B K10B 144.43(10) . 1_554 ?
O7B Al8B K10B 96.43(15) . 1_554 ?
K8B Al8B K10B 78.94(8) 1_554 1_554 ?
O3B Al8B K10B 149.68(18) . 1_554 ?
K11B Al8B K10B 71.13(9) . 1_554 ?
K7B Al8B K10B 70.29(9) 1_554 1_554 ?
O36B Al8B K10B 56.86(14) . 1_554 ?
O9B Al9B O35B 108.3(4) . . ?
O9B Al9B O18 109.0(4) . . ?
O35B Al9B O18 108.5(4) . . ?
O9B Al9B O33B 107.8(4) . . ?
O35B Al9B O33B 111.0(4) . . ?
O18 Al9B O33B 112.2(4) . . ?
O9B Al9B Na9B 57.1(3) . . ?
O35B Al9B Na9B 103.6(3) . . ?
O18 Al9B Na9B 56.4(3) . . ?
O33B Al9B Na9B 145.3(3) . . ?
O9B Al9B K10B 58.3(3) . . ?
O35B Al9B K10B 84.8(3) . . ?
O18 Al9B K10B 164.7(3) . . ?
O33B Al9B K10B 68.0(3) . . ?
Na9B Al9B K10B 114.08(12) . . ?
O9B Al9B K9 128.4(3) . . ?
O35B Al9B K9 53.6(3) . . ?
O18 Al9B K9 55.2(3) . . ?
O33B Al9B K9 123.8(3) . . ?
Na9B Al9B K9 79.16(9) . . ?
K10B Al9B K9 138.36(11) . . ?
O9B Al9B K8B 81.4(3) . . ?
O35B Al9B K8B 155.8(3) . . ?
O18 Al9B K8B 88.2(3) . . ?
O33B Al9B K8B 45.1(3) . . ?
Na9B Al9B K8B 100.25(10) . . ?
K10B Al9B K8B 81.76(10) . . ?
K9 Al9B K8B 136.89(9) . . ?
O9B Al9B O34 116.2(3) . . ?
O35B Al9B O34 132.5(3) . . ?
O18 Al9B O34 42.2(3) . . ?
O33B Al9B O34 70.7(3) . . ?
Na9B Al9B O34 87.89(14) . . ?
K10B Al9B O34 132.40(16) . . ?
K9 Al9B O34 85.01(13) . . ?
K8B Al9B O34 52.04(12) . . ?
O9B Al9B O34B 40.2(3) . 1_556 ?
O35B Al9B O34B 134.9(3) . 1_556 ?
O18 Al9B O34B 112.5(3) . 1_556 ?
O33B Al9B O34B 69.7(3) . 1_556 ?
Na9B Al9B O34B 84.45(13) . 1_556 ?
K10B Al9B O34B 52.57(12) . 1_556 ?
K9 Al9B O34B 163.35(13) . 1_556 ?
K8B Al9B O34B 43.69(11) . 1_556 ?
O34 Al9B O34B 91.48(16) . 1_556 ?
O9B Al9B O8B 141.7(3) . . ?
O35B Al9B O8B 80.0(3) . . ?
O18 Al9B O8B 103.1(3) . . ?
O33B Al9B O8B 38.5(3) . . ?
Na9B Al9B O8B 159.40(15) . . ?
K10B Al9B O8B 86.34(13) . . ?
K9 Al9B O8B 87.28(12) . . ?
K8B Al9B O8B 79.16(12) . . ?
O34 Al9B O8B 75.44(16) . . ?
O34B Al9B O8B 107.63(15) 1_556 . ?
O9B Al9B O9 140.6(3) . . ?
O35B Al9B O9 93.3(3) . . ?
O18 Al9B O9 31.7(3) . . ?
O33B Al9B O9 93.7(3) . . ?
Na9B Al9B O9 86.47(16) . . ?
K10B Al9B O9 159.26(17) . . ?
K9 Al9B O9 44.67(15) . . ?
K8B Al9B O9 92.25(16) . . ?
O34 Al9B O9 40.83(18) . . ?
O34B Al9B O9 131.75(19) 1_556 . ?
O8B Al9B O9 73.01(18) . . ?
O11B K1B O11B 74.5(3) 1_556 2_556 ?
O11B K1B O11B 74.5(3) 1_556 3_556 ?
O11B K1B O11B 74.5(3) 2_556 3_556 ?
O11B K1B O11 137.3(2) 1_556 3 ?
O11B K1B O11 141.7(2) 2_556 3 ?
O11B K1B O11 92.5(2) 3_556 3 ?
O11B K1B O11 141.7(2) 1_556 2 ?
O11B K1B O11 92.5(2) 2_556 2 ?
O11B K1B O11 137.3(2) 3_556 2 ?
O11 K1B O11 72.7(3) 3 2 ?
O11B K1B O11 92.5(2) 1_556 . ?
O11B K1B O11 137.3(2) 2_556 . ?
O11B K1B O11 141.7(2) 3_556 . ?
O11 K1B O11 72.7(3) 3 . ?
O11 K1B O11 72.7(3) 2 . ?
O11B K1B O1B 94.9(3) 1_556 . ?
O11B K1B O1B 49.5(2) 2_556 . ?
O11B K1B O1B 123.5(3) 3_556 . ?
O11 K1B O1B 124.9(3) 3 . ?
O11 K1B O1B 52.4(3) 2 . ?
O11 K1B O1B 92.9(3) . . ?
O11B K1B O1B 123.5(3) 1_556 2 ?
O11B K1B O1B 94.9(3) 2_556 2 ?
O11B K1B O1B 49.5(2) 3_556 2 ?
O11 K1B O1B 52.4(3) 3 2 ?
O11 K1B O1B 92.9(3) 2 2 ?
O11 K1B O1B 124.9(3) . 2 ?
O1B K1B O1B 119.997(6) . 2 ?
O11B K1B O1B 49.5(2) 1_556 3 ?
O11B K1B O1B 123.5(3) 2_556 3 ?
O11B K1B O1B 94.9(3) 3_556 3 ?
O11 K1B O1B 92.9(3) 3 3 ?
O11 K1B O1B 124.9(3) 2 3 ?
O11 K1B O1B 52.4(3) . 3 ?
O1B K1B O1B 119.996(7) . 3 ?
O1B K1B O1B 119.997(5) 2 3 ?
O11B K1B Si1B 27.43(17) 1_556 3_556 ?
O11B K1B Si1B 100.5(2) 2_556 3_556 ?
O11B K1B Si1B 72.94(19) 3_556 3_556 ?
O11 K1B Si1B 110.03(18) 3 3_556 ?
O11 K1B Si1B 149.6(2) 2 3_556 ?
O11 K1B Si1B 79.24(18) . 3_556 ?
O1B K1B Si1B 119.2(2) . 3_556 ?
O1B K1B Si1B 113.0(2) 2 3_556 ?
O1B K1B Si1B 27.64(19) 3 3_556 ?
O11B K1B Si1B 72.94(19) 1_556 1_556 ?
O11B K1B Si1B 27.43(17) 2_556 1_556 ?
O11B K1B Si1B 100.5(2) 3_556 1_556 ?
O11 K1B Si1B 149.6(2) 3 1_556 ?
O11 K1B Si1B 79.24(18) 2 1_556 ?
O11 K1B Si1B 110.03(18) . 1_556 ?
O1B K1B Si1B 27.64(19) . 1_556 ?
O1B K1B Si1B 119.2(2) 2 1_556 ?
O1B K1B Si1B 113.0(2) 3 1_556 ?
Si1B K1B Si1B 100.05(11) 3_556 1_556 ?
O11B K1B Si1B 100.5(2) 1_556 2_556 ?
O11B K1B Si1B 72.94(19) 2_556 2_556 ?
O11B K1B Si1B 27.43(17) 3_556 2_556 ?
O11 K1B Si1B 79.24(18) 3 2_556 ?
O11 K1B Si1B 110.03(18) 2 2_556 ?
O11 K1B Si1B 149.6(2) . 2_556 ?
O1B K1B Si1B 113.0(2) . 2_556 ?
O1B K1B Si1B 27.64(19) 2 2_556 ?
O1B K1B Si1B 119.2(2) 3 2_556 ?
Si1B K1B Si1B 100.05(11) 3_556 2_556 ?
Si1B K1B Si1B 100.05(11) 1_556 2_556 ?
O14 K2B O14 80.9(2) . 2_655 ?
O14 K2B O14 80.9(2) . 3_665 ?
O14 K2B O14 80.9(2) 2_655 3_665 ?
O14 K2B O14B 137.7(2) . 2_656 ?
O14 K2B O14B 134.4(2) 2_655 2_656 ?
O14 K2B O14B 83.2(2) 3_665 2_656 ?
O14 K2B O14B 134.4(2) . 1_556 ?
O14 K2B O14B 83.2(2) 2_655 1_556 ?
O14 K2B O14B 137.7(2) 3_665 1_556 ?
O14B K2B O14B 80.7(2) 2_656 1_556 ?
O14 K2B O14B 83.2(2) . 3_666 ?
O14 K2B O14B 137.7(2) 2_655 3_666 ?
O14 K2B O14B 134.4(2) 3_665 3_666 ?
O14B K2B O14B 80.7(2) 2_656 3_666 ?
O14B K2B O14B 80.7(2) 1_556 3_666 ?
O14 K2B O2B 135.8(2) . 2_655 ?
O14 K2B O2B 80.0(2) 2_655 2_655 ?
O14 K2B O2B 57.0(2) 3_665 2_655 ?
O14B K2B O2B 55.7(2) 2_656 2_655 ?
O14B K2B O2B 81.9(2) 1_556 2_655 ?
O14B K2B O2B 135.0(2) 3_666 2_655 ?
O14 K2B O2B 57.0(2) . 3_665 ?
O14 K2B O2B 135.8(2) 2_655 3_665 ?
O14 K2B O2B 80.0(2) 3_665 3_665 ?
O14B K2B O2B 81.9(2) 2_656 3_665 ?
O14B K2B O2B 135.0(2) 1_556 3_665 ?
O14B K2B O2B 55.7(2) 3_666 3_665 ?
O2B K2B O2B 120.000(3) 2_655 3_665 ?
O14 K2B O2B 80.0(2) . . ?
O14 K2B O2B 57.0(2) 2_655 . ?
O14 K2B O2B 135.8(2) 3_665 . ?
O14B K2B O2B 135.0(2) 2_656 . ?
O14B K2B O2B 55.7(2) 1_556 . ?
O14B K2B O2B 81.9(2) 3_666 . ?
O2B K2B O2B 120.000(2) 2_655 . ?
O2B K2B O2B 120.000(3) 3_665 . ?
O14 K2B Al2B 68.43(17) . . ?
O14 K2B Al2B 30.54(16) 2_655 . ?
O14 K2B Al2B 105.8(2) 3_665 . ?
O14B K2B Al2B 153.82(16) 2_656 . ?
O14B K2B Al2B 76.30(15) 1_556 . ?
O14B K2B Al2B 107.34(15) 3_666 . ?
O2B K2B Al2B 108.24(15) 2_655 . ?
O2B K2B Al2B 123.51(16) 3_665 . ?
O2B K2B Al2B 29.98(14) . . ?
O14 K2B Al2B 105.8(2) . 2_655 ?
O14 K2B Al2B 68.43(17) 2_655 2_655 ?
O14 K2B Al2B 30.54(16) 3_665 2_655 ?
O14B K2B Al2B 76.30(15) 2_656 2_655 ?
O14B K2B Al2B 107.34(15) 1_556 2_655 ?
O14B K2B Al2B 153.82(16) 3_666 2_655 ?
O2B K2B Al2B 29.98(14) 2_655 2_655 ?
O2B K2B Al2B 108.24(15) 3_665 2_655 ?
O2B K2B Al2B 123.51(16) . 2_655 ?
Al2B K2B Al2B 98.81(10) . 2_655 ?
O14 K2B Al2B 30.54(16) . 3_665 ?
O14 K2B Al2B 105.8(2) 2_655 3_665 ?
O14 K2B Al2B 68.43(17) 3_665 3_665 ?
O14B K2B Al2B 107.34(15) 2_656 3_665 ?
O14B K2B Al2B 153.82(16) 1_556 3_665 ?
O14B K2B Al2B 76.30(15) 3_666 3_665 ?
O2B K2B Al2B 123.51(16) 2_655 3_665 ?
O2B K2B Al2B 29.98(14) 3_665 3_665 ?
O2B K2B Al2B 108.24(15) . 3_665 ?
Al2B K2B Al2B 98.81(10) . 3_665 ?
Al2B K2B Al2B 98.81(10) 2_655 3_665 ?
O3 K3B O3 119.995(12) . 3_565 ?
O3 K3B O3 119.994(10) . 2_665 ?
O3 K3B O3 119.994(9) 3_565 2_665 ?
O3 K3B O17 99.3(3) . 2_665 ?
O3 K3B O17 118.7(3) 3_565 2_665 ?
O3 K3B O17 51.3(3) 2_665 2_665 ?
O3 K3B O17 51.3(3) . . ?
O3 K3B O17 99.3(3) 3_565 . ?
O3 K3B O17 118.7(3) 2_665 . ?
O17 K3B O17 69.3(3) 2_665 . ?
O3 K3B O17 118.7(3) . 3_565 ?
O3 K3B O17 51.3(3) 3_565 3_565 ?
O3 K3B O17 99.3(3) 2_665 3_565 ?
O17 K3B O17 69.3(3) 2_665 3_565 ?
O17 K3B O17 69.3(3) . 3_565 ?
O3 K3B O17B 96.5(3) . 2_666 ?
O3 K3B O17B 119.2(3) 3_565 2_666 ?
O3 K3B O17B 51.8(2) 2_665 2_666 ?
O17 K3B O17B 98.5(2) 2_665 2_666 ?
O17 K3B O17B 140.0(2) . 2_666 ?
O17 K3B O17B 143.8(2) 3_565 2_666 ?
O3 K3B O17B 51.8(2) . 1_556 ?
O3 K3B O17B 96.5(3) 3_565 1_556 ?
O3 K3B O17B 119.2(3) 2_665 1_556 ?
O17 K3B O17B 143.8(2) 2_665 1_556 ?
O17 K3B O17B 98.5(2) . 1_556 ?
O17 K3B O17B 140.0(2) 3_565 1_556 ?
O17B K3B O17B 68.4(2) 2_666 1_556 ?
O3 K3B O17B 119.2(3) . 3_566 ?
O3 K3B O17B 51.8(2) 3_565 3_566 ?
O3 K3B O17B 96.5(3) 2_665 3_566 ?
O17 K3B O17B 140.0(2) 2_665 3_566 ?
O17 K3B O17B 143.8(2) . 3_566 ?
O17 K3B O17B 98.5(2) 3_565 3_566 ?
O17B K3B O17B 68.4(2) 2_666 3_566 ?
O17B K3B O17B 68.4(2) 1_556 3_566 ?
O3 K3B Si3 107.8(2) . 3_565 ?
O3 K3B Si3 30.27(19) 3_565 3_565 ?
O3 K3B Si3 124.7(2) 2_665 3_565 ?
O17 K3B Si3 97.1(2) 2_665 3_565 ?
O17 K3B Si3 71.3(2) . 3_565 ?
O17 K3B Si3 28.84(19) 3_565 3_565 ?
O17B K3B Si3 148.49(19) 2_666 3_565 ?
O17B K3B Si3 111.50(16) 1_556 3_565 ?
O17B K3B Si3 82.07(15) 3_566 3_565 ?
O3 K3B Si3 124.7(2) . 2_665 ?
O3 K3B Si3 107.8(2) 3_565 2_665 ?
O3 K3B Si3 30.27(19) 2_665 2_665 ?
O17 K3B Si3 28.84(18) 2_665 2_665 ?
O17 K3B Si3 97.1(2) . 2_665 ?
O17 K3B Si3 71.4(2) 3_565 2_665 ?
O17B K3B Si3 82.07(15) 2_666 2_665 ?
O17B K3B Si3 148.49(19) 1_556 2_665 ?
O17B K3B Si3 111.50(16) 3_566 2_665 ?
Si3 K3B Si3 99.38(13) 3_565 2_665 ?
O3 K3B Si3 30.27(19) . . ?
O3 K3B Si3 124.7(2) 3_565 . ?
O3 K3B Si3 107.8(2) 2_665 . ?
O17 K3B Si3 71.4(2) 2_665 . ?
O17 K3B Si3 28.84(18) . . ?
O17 K3B Si3 97.1(2) 3_565 . ?
O17B K3B Si3 111.50(16) 2_666 . ?
O17B K3B Si3 82.08(15) 1_556 . ?
O17B K3B Si3 148.49(19) 3_566 . ?
Si3 K3B Si3 99.38(13) 3_565 . ?
Si3 K3B Si3 99.38(13) 2_665 . ?
Na4B K4B O26B 141(2) . 1_556 ?
Na4B K4B O25B 140(2) . . ?
O26B K4B O25B 79.4(3) 1_556 . ?
Na4B K4B O1B 76(2) . 3 ?
O26B K4B O1B 100.9(3) 1_556 3 ?
O25B K4B O1B 100.3(3) . 3 ?
Na4B K4B O25 68(2) . 1_556 ?
O26B K4B O25 82.7(3) 1_556 1_556 ?
O25B K4B O25 135.8(3) . 1_556 ?
O1B K4B O25 122.7(3) 3 1_556 ?
Na4B K4B O26 69(2) . . ?
O26B K4B O26 133.2(3) 1_556 . ?
O25B K4B O26 82.0(2) . . ?
O1B K4B O26 124.6(3) 3 . ?
O25 K4B O26 81.5(2) 1_556 . ?
Na4B K4B O4 19(2) . . ?
O26B K4B O4 136.3(3) 1_556 . ?
O25B K4B O4 136.9(3) . . ?
O1B K4B O4 95.4(3) 3 . ?
O25 K4B O4 54.7(2) 1_556 . ?
O26 K4B O4 56.3(2) . . ?
Na4B K4B O19B 95(2) . . ?
O26B K4B O19B 116.1(3) 1_556 . ?
O25B K4B O19B 54.4(3) . . ?
O1B K4B O19B 55.9(3) 3 . ?
O25 K4B O19B 161.3(3) 1_556 . ?
O26 K4B O19B 85.4(2) . . ?
O4 K4B O19B 106.7(2) . . ?
Na4B K4B O20B 94(2) . 1_556 ?
O26B K4B O20B 57.1(2) 1_556 1_556 ?
O25B K4B O20B 116.4(3) . 1_556 ?
O1B K4B O20B 53.9(3) 3 1_556 ?
O25 K4B O20B 85.4(2) 1_556 1_556 ?
O26 K4B O20B 161.5(2) . 1_556 ?
O4 K4B O20B 105.3(2) . 1_556 ?
O19B K4B O20B 103.8(2) . 1_556 ?
Na4B K4B O5B 140(2) . . ?
O26B K4B O5B 53.2(2) 1_556 . ?
O25B K4B O5B 54.2(2) . . ?
O1B K4B O5B 143.5(3) 3 . ?
O25 K4B O5B 82.8(2) 1_556 . ?
O26 K4B O5B 81.2(2) . . ?
O4 K4B O5B 121.1(2) . . ?
O19B K4B O5B 108.4(2) . . ?
O20B K4B O5B 110.1(2) 1_556 . ?
Na4B K4B Si5B 139(2) . 1_556 ?
O26B K4B Si5B 27.89(19) 1_556 1_556 ?
O25B K4B Si5B 74.5(2) . 1_556 ?
O1B K4B Si5B 128.7(3) 3 1_556 ?
O25 K4B Si5B 70.85(18) 1_556 1_556 ?
O26 K4B Si5B 105.50(18) . 1_556 ?
O4 K4B Si5B 123.56(18) . 1_556 ?
O19B K4B Si5B 126.0(2) . 1_556 ?
O20B K4B Si5B 82.22(18) 1_556 1_556 ?
O5B K4B Si5B 29.40(13) . 1_556 ?
Na4B K4B Si4 39(2) . 1_556 ?
O26B K4B Si4 107.0(2) 1_556 1_556 ?
O25B K4B Si4 155.3(2) . 1_556 ?
O1B K4B Si4 101.8(3) 3 1_556 ?
O25 K4B Si4 29.00(17) 1_556 1_556 ?
O26 K4B Si4 76.39(17) . 1_556 ?
O4 K4B Si4 29.53(16) . 1_556 ?
O19B K4B Si4 134.0(2) . 1_556 ?
O20B K4B Si4 85.82(18) 1_556 1_556 ?
O5B K4B Si4 109.92(16) . 1_556 ?
Si5B K4B Si4 99.66(10) 1_556 1_556 ?
K4B Na4B O4 156(3) . . ?
K4B Na4B O1B 91(2) . 3 ?
O4 Na4B O1B 113.0(10) . 3 ?
K4B Na4B O25 100(2) . 1_556 ?
O4 Na4B O25 63.7(6) . 1_556 ?
O1B Na4B O25 133.6(10) 3 1_556 ?
K4B Na4B O26 99(2) . . ?
O4 Na4B O26 65.4(6) . . ?
O1B Na4B O26 135.3(9) 3 . ?
O25 Na4B O26 87.8(7) 1_556 . ?
K4B Na4B Si4 134(2) . 1_556 ?
O4 Na4B Si4 34.6(4) . 1_556 ?
O1B Na4B Si4 116.9(9) 3 1_556 ?
O25 Na4B Si4 34.0(3) 1_556 1_556 ?
O26 Na4B Si4 87.1(7) . 1_556 ?
K4B Na4B Al4 134(2) . . ?
O4 Na4B Al4 35.2(4) . . ?
O1B Na4B Al4 117.4(9) 3 . ?
O25 Na4B Al4 86.6(7) 1_556 . ?
O26 Na4B Al4 35.6(3) . . ?
Si4 Na4B Al4 67.1(5) 1_556 . ?
K4B Na4B O26B 32.3(18) . 1_556 ?
O4 Na4B O26B 140.1(9) . 1_556 ?
O1B Na4B O26B 90.8(7) 3 1_556 ?
O25 Na4B O26B 76.6(6) 1_556 1_556 ?
O26 Na4B O26B 119.3(9) . 1_556 ?
Si4 Na4B O26B 106.5(7) 1_556 1_556 ?
Al4 Na4B O26B 151.2(8) . 1_556 ?
K4B Na4B O25B 32.8(18) . . ?
O4 Na4B O25B 140.9(9) . . ?
O1B Na4B O25B 90.4(7) 3 . ?
O25 Na4B O25B 121.8(9) 1_556 . ?
O26 Na4B O25B 75.9(6) . . ?
Si4 Na4B O25B 152.1(8) 1_556 . ?
Al4 Na4B O25B 106.7(7) . . ?
O26B Na4B O25B 65.1(6) 1_556 . ?
K4B Na4B O19B 74(2) . . ?
O4 Na4B O19B 119.3(9) . . ?
O1B Na4B O19B 54.9(5) 3 . ?
O25 Na4B O19B 170.5(10) 1_556 . ?
O26 Na4B O19B 85.8(6) . . ?
Si4 Na4B O19B 152.0(9) 1_556 . ?
Al4 Na4B O19B 92.2(6) . . ?
O26B Na4B O19B 100.6(7) 1_556 . ?
O25B Na4B O19B 49.7(4) . . ?
K4B Na4B O20B 75(2) . 1_556 ?
O4 Na4B O20B 117.8(9) . 1_556 ?
O1B Na4B O20B 52.9(5) 3 1_556 ?
O25 Na4B O20B 86.1(6) 1_556 1_556 ?
O26 Na4B O20B 170.6(10) . 1_556 ?
Si4 Na4B O20B 91.8(6) 1_556 1_556 ?
Al4 Na4B O20B 150.7(9) . 1_556 ?
O26B Na4B O20B 52.2(4) 1_556 1_556 ?
O25B Na4B O20B 101.3(7) . 1_556 ?
O19B Na4B O20B 99.3(6) . 1_556 ?
K4B Na4B Al1B 93(2) . 3 ?
O4 Na4B Al1B 107.6(8) . 3 ?
O1B Na4B Al1B 29.6(3) 3 3 ?
O25 Na4B Al1B 159.4(9) 1_556 3 ?
O26 Na4B Al1B 105.9(7) . 3 ?
Si4 Na4B Al1B 129.5(8) 1_556 3 ?
Al4 Na4B Al1B 95.7(6) . 3 ?
O26B Na4B Al1B 108.3(7) 1_556 3 ?
O25B Na4B Al1B 77.2(5) . 3 ?
O19B Na4B Al1B 30.1(3) . 3 ?
O20B Na4B Al1B 81.9(5) 1_556 3 ?
O5B K5B O21 134.8(2) . 1_556 ?
O5B K5B O22 135.7(2) . . ?
O21 K5B O22 88.5(2) 1_556 . ?
O5B K5B O2B 94.7(2) . . ?
O21 K5B O2B 92.4(2) 1_556 . ?
O22 K5B O2B 91.7(2) . . ?
O5B K5B O28 94.1(2) . . ?
O21 K5B O28 108.5(2) 1_556 . ?
O22 K5B O28 56.1(2) . . ?
O2B K5B O28 139.6(2) . . ?
O5B K5B O27 95.5(2) . 1_556 ?
O21 K5B O27 54.1(2) 1_556 1_556 ?
O22 K5B O27 107.3(2) . 1_556 ?
O2B K5B O27 139.7(2) . 1_556 ?
O28 K5B O27 78.19(19) . 1_556 ?
O5B K5B O12 54.2(2) . . ?
O21 K5B O12 157.6(2) 1_556 . ?
O22 K5B O12 82.2(2) . . ?
O2B K5B O12 108.1(2) . . ?
O28 K5B O12 49.66(18) . . ?
O27 K5B O12 109.5(2) 1_556 . ?
O5B K5B O12B 52.9(2) . 1_556 ?
O21 K5B O12B 82.3(2) 1_556 1_556 ?
O22 K5B O12B 159.6(2) . 1_556 ?
O2B K5B O12B 106.8(2) . 1_556 ?
O28 K5B O12B 109.8(2) . 1_556 ?
O27 K5B O12B 52.8(2) 1_556 1_556 ?
O12 K5B O12B 99.58(19) . 1_556 ?
O5B K5B O13 102.6(2) . . ?
O21 K5B O13 116.2(2) 1_556 . ?
O22 K5B O13 51.1(2) . . ?
O2B K5B O13 51.12(19) . . ?
O28 K5B O13 88.51(19) . . ?
O27 K5B O13 158.3(2) 1_556 . ?
O12 K5B O13 72.89(18) . . ?
O12B K5B O13 148.9(2) 1_556 . ?
O5B K5B O13B 101.4(2) . 1_556 ?
O21 K5B O13B 52.6(2) 1_556 1_556 ?
O22 K5B O13B 115.9(2) . 1_556 ?
O2B K5B O13B 50.20(18) . 1_556 ?
O28 K5B O13B 161.09(19) . 1_556 ?
O27 K5B O13B 89.52(19) 1_556 1_556 ?
O12 K5B O13B 149.25(19) . 1_556 ?
O12B K5B O13B 72.34(18) 1_556 1_556 ?
O13 K5B O13B 98.47(18) . 1_556 ?
O5B K5B Al5B 26.97(16) . . ?
O21 K5B Al5B 160.83(18) 1_556 . ?
O22 K5B Al5B 108.80(17) . . ?
O2B K5B Al5B 95.17(15) . . ?
O28 K5B Al5B 76.31(14) . . ?
O27 K5B Al5B 110.90(16) 1_556 . ?
O12 K5B Al5B 29.13(13) . . ?
O12B K5B Al5B 78.62(15) 1_556 . ?
O13 K5B Al5B 81.94(15) . . ?
O13B K5B Al5B 121.94(14) 1_556 . ?
O5B K5B Si5B 26.77(16) . 1_556 ?
O21 K5B Si5B 108.12(17) 1_556 1_556 ?
O22 K5B Si5B 161.75(17) . 1_556 ?
O2B K5B Si5B 94.98(15) . 1_556 ?
O28 K5B Si5B 109.80(15) . 1_556 ?
O27 K5B Si5B 78.04(15) 1_556 1_556 ?
O12 K5B Si5B 79.59(14) . 1_556 ?
O12B K5B Si5B 27.84(14) 1_556 1_556 ?
O13 K5B Si5B 123.03(15) . 1_556 ?
O13B K5B Si5B 81.12(14) 1_556 1_556 ?
Al5B K5B Si5B 53.71(7) . 1_556 ?
O22 K6B O21 89.4(2) 2_655 2_656 ?
O22 K6B O7 96.5(2) 2_655 2_655 ?
O21 K6B O7 95.7(2) 2_656 2_655 ?
O22 K6B O6B 130.7(2) 2_655 . ?
O21 K6B O6B 132.3(2) 2_656 . ?
O7 K6B O6B 102.7(3) 2_655 . ?
O22 K6B O21B 78.5(2) 2_655 . ?
O21 K6B O21B 137.6(2) 2_656 . ?
O7 K6B O21B 125.8(2) 2_655 . ?
O6B K6B O21B 53.4(2) . . ?
O22 K6B O29 120.9(2) 2_655 2_656 ?
O21 K6B O29 53.2(2) 2_656 2_656 ?
O7 K6B O29 53.0(2) 2_655 2_656 ?
O6B K6B O29 106.8(2) . 2_656 ?
O21B K6B O29 160.2(2) . 2_656 ?
O22 K6B O22B 135.4(2) 2_655 1_556 ?
O21 K6B O22B 77.5(2) 2_656 1_556 ?
O7 K6B O22B 126.9(2) 2_655 1_556 ?
O6B K6B O22B 56.2(2) . 1_556 ?
O21B K6B O22B 83.1(2) . 1_556 ?
O29 K6B O22B 84.6(2) 2_656 1_556 ?
O22 K6B O30 55.3(2) 2_655 2_655 ?
O21 K6B O30 121.2(2) 2_656 2_655 ?
O7 K6B O30 52.1(2) 2_655 2_655 ?
O6B K6B O30 104.5(2) . 2_655 ?
O21B K6B O30 84.5(2) . 2_655 ?
O29 K6B O30 102.8(2) 2_656 2_655 ?
O22B K6B O30 160.7(2) 1_556 2_655 ?
O22 K6B Al6B 152.12(19) 2_655 1_556 ?
O21 K6B Al6B 102.03(18) 2_656 1_556 ?
O7 K6B Al6B 107.42(19) 2_655 1_556 ?
O6B K6B Al6B 30.46(17) . 1_556 ?
O21B K6B Al6B 75.98(17) . 1_556 ?
O29 K6B Al6B 85.69(17) 2_656 1_556 ?
O22B K6B Al6B 29.94(15) 1_556 1_556 ?
O30 K6B Al6B 131.79(16) 2_655 1_556 ?
O22 K6B Si6B 102.05(17) 2_655 . ?
O21 K6B Si6B 152.72(19) 2_656 . ?
O7 K6B Si6B 107.32(19) 2_655 . ?
O6B K6B Si6B 28.77(18) . . ?
O21B K6B Si6B 28.41(16) . . ?
O29 K6B Si6B 132.84(18) 2_656 . ?
O22B K6B Si6B 76.95(16) 1_556 . ?
O30 K6B Si6B 85.17(15) 2_655 . ?
Al6B K6B Si6B 57.59(7) 1_556 . ?
O22 K6B Si6 99.65(17) 2_655 2_656 ?
O21 K6B Si6 27.10(16) 2_656 2_656 ?
O7 K6B Si6 69.70(19) 2_655 2_656 ?
O6B K6B Si6 129.61(19) . 2_656 ?
O21B K6B Si6 164.47(19) . 2_656 ?
O29 K6B Si6 28.26(17) 2_656 2_656 ?
O22B K6B Si6 87.80(16) 1_556 2_656 ?
O30 K6B Si6 107.25(16) 2_655 2_656 ?
Al6B K6B Si6 101.97(9) 1_556 2_656 ?
Si6B K6B Si6 158.30(10) . 2_656 ?
O22 K6B Al6 28.17(16) 2_655 2_655 ?
O21 K6B Al6 99.58(17) 2_656 2_655 ?
O7 K6B Al6 69.42(19) 2_655 2_655 ?
O6B K6B Al6 128.04(19) . 2_655 ?
O21B K6B Al6 88.57(17) . 2_655 ?
O29 K6B Al6 106.91(18) 2_656 2_655 ?
O22B K6B Al6 163.46(18) 1_556 2_655 ?
O30 K6B Al6 29.39(14) 2_655 2_655 ?
Al6B K6B Al6 158.38(10) 1_556 2_655 ?
Si6B K6B Al6 102.09(9) . 2_655 ?
Si6 K6B Al6 96.89(9) 2_656 2_655 ?
O16B K7B O15B 87.9(2) 1_556 1_556 ?
O16B K7B O16 80.2(2) 1_556 3_565 ?
O15B K7B O16 142.5(3) 1_556 3_565 ?
O16B K7B O15 143.1(2) 1_556 3_565 ?
O15B K7B O15 82.3(2) 1_556 3_565 ?
O16 K7B O15 86.3(2) 3_565 3_565 ?
O16B K7B O31B 155.9(2) 1_556 . ?
O15B K7B O31B 111.3(2) 1_556 . ?
O16 K7B O31B 91.8(2) 3_565 . ?
O15 K7B O31B 57.6(2) 3_565 . ?
O16B K7B O32B 92.1(2) 1_556 1_556 ?
O15B K7B O32B 55.5(2) 1_556 1_556 ?
O16 K7B O32B 159.0(2) 3_565 1_556 ?
O15 K7B O32B 110.7(2) 3_565 1_556 ?
O31B K7B O32B 87.5(2) . 1_556 ?
O16B K7B O23B 106.4(2) 1_556 . ?
O15B K7B O23B 160.4(2) 1_556 . ?
O16 K7B O23B 55.4(2) 3_565 . ?
O15 K7B O23B 93.3(2) 3_565 . ?
O31B K7B O23B 51.7(2) . . ?
O32B K7B O23B 109.5(2) 1_556 . ?
O16B K7B O24B 52.7(2) 1_556 1_556 ?
O15B K7B O24B 93.2(2) 1_556 1_556 ?
O16 K7B O24B 106.8(2) 3_565 1_556 ?
O15 K7B O24B 162.8(2) 3_565 1_556 ?
O31B K7B O24B 109.7(2) . 1_556 ?
O32B K7B O24B 54.24(19) 1_556 1_556 ?
O23B K7B O24B 85.47(19) . 1_556 ?
O16B K7B Si7B 90.90(19) 1_556 1_556 ?
O15B K7B Si7B 27.54(17) 1_556 1_556 ?
O16 K7B Si7B 167.8(2) 3_565 1_556 ?
O15 K7B Si7B 96.19(16) 3_565 1_556 ?
O31B K7B Si7B 99.62(16) . 1_556 ?
O32B K7B Si7B 27.97(14) 1_556 1_556 ?
O23B K7B Si7B 136.01(15) . 1_556 ?
O24B K7B Si7B 73.42(14) 1_556 1_556 ?
O16B K7B Al7B 168.2(2) 1_556 . ?
O15B K7B Al7B 96.44(18) 1_556 . ?
O16 K7B Al7B 89.80(19) 3_565 . ?
O15 K7B Al7B 28.36(15) 3_565 . ?
O31B K7B Al7B 29.23(16) . . ?
O32B K7B Al7B 99.47(15) 1_556 . ?
O23B K7B Al7B 72.25(14) . . ?
O24B K7B Al7B 137.61(16) 1_556 . ?
Si7B K7B Al7B 98.02(8) 1_556 . ?
O16B K7B Si3B 25.82(19) 1_556 1_556 ?
O15B K7B Si3B 91.28(18) 1_556 1_556 ?
O16 K7B Si3B 92.89(19) 3_565 1_556 ?
O15 K7B Si3B 168.06(17) 3_565 1_556 ?
O31B K7B Si3B 134.38(17) . 1_556 ?
O32B K7B Si3B 73.08(15) 1_556 1_556 ?
O23B K7B Si3B 96.05(15) . 1_556 ?
O24B K7B Si3B 26.86(14) 1_556 1_556 ?
Si7B K7B Si3B 82.24(8) 1_556 1_556 ?
Al7B K7B Si3B 163.56(9) . 1_556 ?
O16B K7B Al3B 92.40(19) 1_556 . ?
O15B K7B Al3B 168.72(19) 1_556 . ?
O16 K7B Al3B 27.23(19) 3_565 . ?
O15 K7B Al3B 90.81(16) 3_565 . ?
O31B K7B Al3B 71.73(16) . . ?
O32B K7B Al3B 135.73(16) 1_556 . ?
O23B K7B Al3B 28.23(14) . . ?
O24B K7B Al3B 95.97(15) 1_556 . ?
Si7B K7B Al3B 163.58(10) 1_556 . ?
Al7B K7B Al3B 81.23(8) . . ?
Si3B K7B Al3B 93.86(8) 1_556 . ?
O33B K8B O34B 79.9(2) . 1_556 ?
O33B K8B O23B 55.2(2) . . ?
O34B K8B O23B 114.9(2) 1_556 . ?
O33B K8B O24B 115.1(2) . 1_556 ?
O34B K8B O24B 58.0(2) 1_556 1_556 ?
O23B K8B O24B 98.5(2) . 1_556 ?
O33B K8B O8 124.1(2) . . ?
O34B K8B O8 122.0(2) 1_556 . ?
O23B K8B O8 121.9(2) . . ?
O24B K8B O8 120.0(2) 1_556 . ?
O33B K8B O3 134.2(3) . . ?
O34B K8B O3 136.3(3) 1_556 . ?
O23B K8B O3 80.8(2) . . ?
O24B K8B O3 80.1(2) 1_556 . ?
O8 K8B O3 66.8(2) . . ?
O33B K8B O33 127.9(2) . 1_556 ?
O34B K8B O33 72.2(2) 1_556 1_556 ?
O23B K8B O33 172.9(2) . 1_556 ?
O24B K8B O33 85.8(2) 1_556 1_556 ?
O8 K8B O33 51.0(2) . 1_556 ?
O3 K8B O33 94.6(2) . 1_556 ?
O33B K8B O34 71.9(2) . . ?
O34B K8B O34 125.3(2) 1_556 . ?
O23B K8B O34 85.5(2) . . ?
O24B K8B O34 173.1(2) 1_556 . ?
O8 K8B O34 53.2(2) . . ?
O3 K8B O34 95.0(2) . . ?
O33 K8B O34 89.63(19) 1_556 . ?
O33B K8B Al8 100.34(18) . . ?
O34B K8B Al8 142.46(17) 1_556 . ?
O23B K8B Al8 94.26(17) . . ?
O24B K8B Al8 143.49(18) 1_556 . ?
O8 K8B Al8 29.93(17) . . ?
O3 K8B Al8 68.4(2) . . ?
O33 K8B Al8 79.00(16) 1_556 . ?
O34 K8B Al8 29.88(14) . . ?
O33B K8B Si8 144.27(19) . 1_556 ?
O34B K8B Si8 99.27(16) 1_556 1_556 ?
O23B K8B Si8 145.07(17) . 1_556 ?
O24B K8B Si8 93.25(17) 1_556 1_556 ?
O8 K8B Si8 29.14(17) . 1_556 ?
O3 K8B Si8 69.0(2) . 1_556 ?
O33 K8B Si8 28.33(15) 1_556 1_556 ?
O34 K8B Si8 80.31(14) . 1_556 ?
Al8 K8B Si8 59.01(7) . 1_556 ?
O33B K8B Si8B 27.40(16) . . ?
O34B K8B Si8B 94.86(15) 1_556 . ?
O23B K8B Si8B 28.23(15) . . ?
O24B K8B Si8B 105.44(17) 1_556 . ?
O8 K8B Si8B 131.64(19) . . ?
O3 K8B Si8B 108.9(2) . . ?
O33 K8B Si8B 155.26(17) 1_556 . ?
O34 K8B Si8B 80.78(15) . . ?
Al8 K8B Si8B 101.95(9) . . ?
Si8 K8B Si8B 160.67(10) 1_556 . ?
O33B K8B Al8B 94.60(17) . 1_556 ?
O34B K8B Al8B 28.71(14) 1_556 1_556 ?
O23B K8B Al8B 105.29(16) . 1_556 ?
O24B K8B Al8B 29.85(15) 1_556 1_556 ?
O8 K8B Al8B 130.15(19) . 1_556 ?
O3 K8B Al8B 109.9(2) . 1_556 ?
O33 K8B Al8B 81.28(16) 1_556 1_556 ?
O34 K8B Al8B 154.01(16) . 1_556 ?
Al8 K8B Al8B 159.95(11) . 1_556 ?
Si8 K8B Al8B 101.25(9) 1_556 1_556 ?
Si8B K8B Al8B 97.48(8) . 1_556 ?
O10B Na9B O10 90.7(3) 1_556 . ?
O10B Na9B O4 98.6(3) 1_556 . ?
O10 Na9B O4 96.6(3) . . ?
O10B Na9B O18B 86.5(3) 1_556 1_556 ?
O10 Na9B O18B 166.3(3) . 1_556 ?
O4 Na9B O18B 97.0(3) . 1_556 ?
O10B Na9B O18 166.0(3) 1_556 . ?
O10 Na9B O18 85.9(3) . . ?
O4 Na9B O18 95.3(3) . . ?
O18B Na9B O18 93.5(3) 1_556 . ?
O10B Na9B O9B 108.5(3) 1_556 . ?
O10 Na9B O9B 110.1(3) . . ?
O4 Na9B O9B 141.1(3) . . ?
O18B Na9B O9B 58.5(3) 1_556 . ?
O18 Na9B O9B 60.3(3) . . ?
O10B Na9B O1B 52.9(3) 1_556 . ?
O10 Na9B O1B 55.2(3) . . ?
O4 Na9B O1B 134.1(3) . . ?
O18B Na9B O1B 113.5(3) 1_556 . ?
O18 Na9B O1B 115.0(3) . . ?
O9B Na9B O1B 84.8(3) . . ?
O10B Na9B Al9B 135.6(2) 1_556 . ?
O10 Na9B Al9B 92.0(2) . . ?
O4 Na9B Al9B 125.0(2) . . ?
O18B Na9B Al9B 80.7(2) 1_556 . ?
O18 Na9B Al9B 31.30(19) . . ?
O9B Na9B Al9B 30.89(18) . . ?
O1B Na9B Al9B 94.2(2) . . ?
O10B Na9B Si9B 91.9(2) 1_556 1_556 ?
O10 Na9B Si9B 137.1(2) . 1_556 ?
O4 Na9B Si9B 125.2(2) . 1_556 ?
O18B Na9B Si9B 29.88(18) 1_556 1_556 ?
O18 Na9B Si9B 81.4(2) . 1_556 ?
O9B Na9B Si9B 30.13(18) . 1_556 ?
O1B Na9B Si9B 94.2(2) . 1_556 ?
Al9B Na9B Si9B 57.94(9) . 1_556 ?
O10B Na9B Si4 81.0(2) 1_556 1_556 ?
O10 Na9B Si4 119.6(2) . 1_556 ?
O4 Na9B Si4 28.94(19) . 1_556 ?
O18B Na9B Si4 73.2(2) 1_556 1_556 ?
O18 Na9B Si4 112.5(2) . 1_556 ?
O9B Na9B Si4 129.4(2) . 1_556 ?
O1B Na9B Si4 131.3(2) . 1_556 ?
Al9B Na9B Si4 133.54(14) . 1_556 ?
Si9B Na9B Si4 103.09(12) 1_556 1_556 ?
O10B Na9B Al4 121.3(2) 1_556 . ?
O10 Na9B Al4 78.4(2) . . ?
O4 Na9B Al4 29.31(19) . . ?
O18B Na9B Al4 114.4(2) 1_556 . ?
O18 Na9B Al4 71.4(2) . . ?
O9B Na9B Al4 129.6(2) . . ?
O1B Na9B Al4 131.1(2) . . ?
Al9B Na9B Al4 102.65(13) . . ?
Si9B Na9B Al4 133.61(14) 1_556 . ?
Si4 Na9B Al4 57.58(9) 1_556 . ?
O10B Na9B O19 52.6(2) 1_556 1_556 ?
O10 Na9B O19 114.7(3) . 1_556 ?
O4 Na9B O19 51.3(2) . 1_556 ?
O18B Na9B O19 73.9(2) 1_556 1_556 ?
O18 Na9B O19 140.6(3) . 1_556 ?
O9B Na9B O19 130.6(3) . 1_556 ?
O1B Na9B O19 104.1(3) . 1_556 ?
Al9B Na9B O19 153.0(2) . 1_556 ?
Si9B Na9B O19 100.47(18) 1_556 1_556 ?
Si4 Na9B O19 28.36(15) 1_556 1_556 ?
Al4 Na9B O19 80.12(17) . 1_556 ?
O9B K10B O6B 163.8(3) . 2 ?
O9B K10B O32B 106.2(2) . 1_556 ?
O6B K10B O32B 85.7(2) 2 1_556 ?
O9B K10B O31B 106.0(2) . . ?
O6B K10B O31B 85.3(2) 2 . ?
O32B K10B O31B 87.1(2) 1_556 . ?
O9B K10B O33B 54.9(2) . . ?
O6B K10B O33B 135.3(3) 2 . ?
O32B K10B O33B 99.4(2) 1_556 . ?
O31B K10B O33B 51.1(2) . . ?
O9B K10B O34B 52.9(2) . 1_556 ?
O6B K10B O34B 138.1(2) 2 1_556 ?
O32B K10B O34B 53.35(19) 1_556 1_556 ?
O31B K10B O34B 99.3(2) . 1_556 ?
O33B K10B O34B 68.46(18) . 1_556 ?
O9B K10B Al9B 30.46(17) . . ?
O6B K10B Al9B 149.9(2) 2 . ?
O32B K10B Al9B 118.48(18) 1_556 . ?
O31B K10B Al9B 78.77(18) . . ?
O33B K10B Al9B 30.83(15) . . ?
O34B K10B Al9B 70.37(14) 1_556 . ?
O9B K10B Si9B 29.61(17) . 1_556 ?
O6B K10B Si9B 151.8(2) 2 1_556 ?
O32B K10B Si9B 79.39(16) 1_556 1_556 ?
O31B K10B Si9B 117.34(19) . 1_556 ?
O33B K10B Si9B 71.23(16) . 1_556 ?
O34B K10B Si9B 29.20(13) 1_556 1_556 ?
Al9B K10B Si9B 57.03(8) . 1_556 ?
O9B K10B O25B 75.4(2) . 2 ?
O6B K10B O25B 90.2(2) 2 2 ?
O32B K10B O25B 164.1(2) 1_556 2 ?
O31B K10B O25B 107.9(2) . 2 ?
O33B K10B O25B 94.4(2) . 2 ?
O34B K10B O25B 126.5(2) 1_556 2 ?
Al9B K10B O25B 71.05(16) . 2 ?
Si9B K10B O25B 97.71(17) 1_556 2 ?
O9B K10B O26B 75.6(2) . 2_556 ?
O6B K10B O26B 90.4(2) 2 2_556 ?
O32B K10B O26B 107.6(2) 1_556 2_556 ?
O31B K10B O26B 164.4(2) . 2_556 ?
O33B K10B O26B 128.6(2) . 2_556 ?
O34B K10B O26B 94.0(2) 1_556 2_556 ?
Al9B K10B O26B 98.14(17) . 2_556 ?
Si9B K10B O26B 71.89(16) 1_556 2_556 ?
O25B K10B O26B 57.0(2) 2 2_556 ?
O9B K10B O28B 117.7(2) . 2_556 ?
O6B K10B O28B 52.4(2) 2 2_556 ?
O32B K10B O28B 80.1(2) 1_556 2_556 ?
O31B K10B O28B 136.3(2) . 2_556 ?
O33B K10B O28B 172.2(2) . 2_556 ?
O34B K10B O28B 105.6(2) 1_556 2_556 ?
Al9B K10B O28B 143.42(19) . 2_556 ?
Si9B K10B O28B 101.11(17) 1_556 2_556 ?
O25B K10B O28B 85.2(2) 2 2_556 ?
O26B K10B O28B 45.3(2) 2_556 2_556 ?
O9B K10B O27B 119.7(2) . 2 ?
O6B K10B O27B 49.7(2) 2 2 ?
O32B K10B O27B 134.1(2) 1_556 2 ?
O31B K10B O27B 80.4(2) . 2 ?
O33B K10B O27B 106.0(2) . 2 ?
O34B K10B O27B 172.3(2) 1_556 2 ?
Al9B K10B O27B 102.08(17) . 2 ?
Si9B K10B O27B 144.87(19) 1_556 2 ?
O25B K10B O27B 47.2(2) 2 2 ?
O26B K10B O27B 85.3(2) 2_556 2 ?
O28B K10B O27B 79.36(19) 2_556 2 ?
O4B K11B O28B 83.1(2) 2 2 ?
O4B K11B O27B 83.7(2) 2 2 ?
O28B K11B O27B 89.2(2) 2 2 ?
O4B K11B O8B 116.6(2) 2 . ?
O28B K11B O8B 133.8(2) 2 . ?
O27B K11B O8B 131.9(2) 2 . ?
O4B K11B O29B 134.2(2) 2 2 ?
O28B K11B O29B 99.3(2) 2 2 ?
O27B K11B O29B 50.9(2) 2 2 ?
O8B K11B O29B 94.6(2) . 2 ?
O4B K11B O30B 136.0(2) 2 2 ?
O28B K11B O30B 53.2(2) 2 2 ?
O27B K11B O30B 99.2(2) 2 2 ?
O8B K11B O30B 94.1(2) . 2 ?
O29B K11B O30B 67.12(19) 2 2 ?
O4B K11B O36B 53.3(2) 2 . ?
O28B K11B O36B 88.4(2) 2 . ?
O27B K11B O36B 136.9(2) 2 . ?
O8B K11B O36B 75.0(2) . . ?
O29B K11B O36B 169.6(2) 2 . ?
O30B K11B O36B 113.3(2) 2 . ?
O4B K11B O35B 51.1(2) 2 . ?
O28B K11B O35B 134.1(2) 2 . ?
O27B K11B O35B 88.5(2) 2 . ?
O8B K11B O35B 75.9(2) . . ?
O29B K11B O35B 114.0(2) 2 . ?
O30B K11B O35B 169.9(2) 2 . ?
O36B K11B O35B 63.6(2) . . ?
O4B K11B O32B 131.4(2) 2 . ?
O28B K11B O32B 83.1(2) 2 . ?
O27B K11B O32B 142.2(2) 2 . ?
O8B K11B O32B 51.99(18) . . ?
O29B K11B O32B 93.93(19) 2 . ?
O30B K11B O32B 47.64(19) 2 . ?
O36B K11B O32B 80.0(2) . . ?
O35B K11B O32B 122.8(2) . . ?
O4B K11B O31B 130.0(2) 2 . ?
O28B K11B O31B 144.4(2) 2 . ?
O27B K11B O31B 83.0(2) 2 . ?
O8B K11B O31B 49.94(19) . . ?
O29B K11B O31B 49.8(2) 2 . ?
O30B K11B O31B 93.7(2) 2 . ?
O36B K11B O31B 120.4(2) . . ?
O35B K11B O31B 80.6(2) . . ?
O32B K11B O31B 82.16(18) . . ?
O4B K11B Al4B 29.27(15) 2 2 ?
O28B K11B Al4B 71.92(17) 2 2 ?
O27B K11B Al4B 110.16(18) 2 2 ?
O8B K11B Al4B 104.35(16) . 2 ?
O29B K11B Al4B 160.12(18) 2 2 ?
O30B K11B Al4B 116.61(17) 2 2 ?
O36B K11B Al4B 29.89(16) . 2 ?
O35B K11B Al4B 66.05(17) . 2 ?
O32B K11B Al4B 102.45(15) . 2 ?
O31B K11B Al4B 143.12(17) . 2 ?
O4B K11B Si4B 28.82(15) 2 2 ?
O28B K11B Si4B 109.28(18) 2 2 ?
O27B K11B Si4B 72.92(17) 2 2 ?
O8B K11B Si4B 103.52(16) . 2 ?
O29B K11B Si4B 115.77(17) 2 2 ?
O30B K11B Si4B 161.66(18) 2 2 ?
O36B K11B Si4B 67.40(16) . 2 ?
O35B K11B Si4B 27.97(16) . 2 ?
O32B K11B Si4B 144.29(16) . 2 ?
O31B K11B Si4B 101.49(16) . 2 ?
Al4B K11B Si4B 54.19(7) 2 2 ?
Si1B O1B Al1B 154.3(7) 1_556 . ?
Si1B O1B Na4B 102.4(7) 1_556 2 ?
Al1B O1B Na4B 100.9(7) . 2 ?
Si1B O1B O10B 37.3(3) 1_556 1_556 ?
Al1B O1B O10B 121.4(5) . 1_556 ?
Na4B O1B O10B 137.5(7) 2 1_556 ?
Si1B O1B K4B 103.3(5) 1_556 2 ?
Al1B O1B K4B 101.8(5) . 2 ?
Na4B O1B K4B 13.0(5) 2 2 ?
O10B O1B K4B 133.8(5) 1_556 2 ?
Si1B O1B O20B 35.4(3) 1_556 2_556 ?
Al1B O1B O20B 166.5(6) . 2_556 ?
Na4B O1B O20B 76.6(6) 2 2_556 ?
O10B O1B O20B 61.5(3) 1_556 2_556 ?
K4B O1B O20B 72.7(3) 2 2_556 ?
Si1B O1B O11B 34.1(3) 1_556 2_556 ?
Al1B O1B O11B 133.3(6) . 2_556 ?
Na4B O1B O11B 94.3(6) 2 2_556 ?
O10B O1B O11B 60.0(3) 1_556 2_556 ?
K4B O1B O11B 102.4(4) 2 2_556 ?
O20B O1B O11B 60.1(3) 2_556 2_556 ?
Si1B O1B O10 120.8(6) 1_556 . ?
Al1B O1B O10 37.9(3) . . ?
Na4B O1B O10 136.7(7) 2 . ?
O10B O1B O10 84.3(4) 1_556 . ?
K4B O1B O10 133.2(5) 2 . ?
O20B O1B O10 139.2(5) 2_556 . ?
O11B O1B O10 122.6(5) 2_556 . ?
Si1B O1B O19B 165.7(6) 1_556 2 ?
Al1B O1B O19B 36.2(3) . 2 ?
Na4B O1B O19B 74.7(6) 2 2 ?
O10B O1B O19B 139.5(5) 1_556 2 ?
K4B O1B O19B 70.7(3) 2 2 ?
O20B O1B O19B 132.0(5) 2_556 2 ?
O11B O1B O19B 158.3(5) 2_556 2 ?
O10 O1B O19B 62.7(3) . 2 ?
Si1B O1B O11 132.8(6) 1_556 2 ?
Al1B O1B O11 35.1(3) . 2 ?
Na4B O1B O11 92.3(6) 2 2 ?
O10B O1B O11 123.7(4) 1_556 2 ?
K4B O1B O11 100.6(4) 2 2 ?
O20B O1B O11 156.7(5) 2_556 2 ?
O11B O1B O11 101.1(4) 2_556 2 ?
O10 O1B O11 61.3(3) . 2 ?
O19B O1B O11 61.5(3) 2 2 ?
Si1B O1B Na9B 84.2(4) 1_556 . ?
Al1B O1B Na9B 84.0(4) . . ?
Na4B O1B Na9B 141.9(7) 2 . ?
O10B O1B Na9B 50.0(3) 1_556 . ?
K4B O1B Na9B 128.8(4) 2 . ?
O20B O1B Na9B 90.0(4) 2_556 . ?
O11B O1B Na9B 109.7(4) 2_556 . ?
O10 O1B Na9B 49.5(3) . . ?
O19B O1B Na9B 89.6(4) 2 . ?
O11 O1B Na9B 110.6(4) 2 . ?
Si1B O1B K1B 79.2(4) 1_556 . ?
Al1B O1B K1B 79.0(4) . . ?
Na4B O1B K1B 123.9(7) 2 . ?
O10B O1B K1B 71.9(3) 1_556 . ?
K4B O1B K1B 137.0(4) 2 . ?
O20B O1B K1B 113.6(4) 2_556 . ?
O11B O1B K1B 56.3(3) 2_556 . ?
O10 O1B K1B 71.3(3) . . ?
O19B O1B K1B 114.3(4) 2 . ?
O11 O1B K1B 56.0(3) 2 . ?
Na9B O1B K1B 94.2(3) . . ?
Al2B O2B Si2B 147.7(4) . 1_556 ?
Al2B O2B O14B 120.1(4) . 1_556 ?
Si2B O2B O14B 35.2(2) 1_556 1_556 ?
Al2B O2B O13B 175.2(4) . 1_556 ?
Si2B O2B O13B 35.2(2) 1_556 1_556 ?
O14B O2B O13B 60.2(3) 1_556 1_556 ?
Al2B O2B O14 36.8(2) . 2_655 ?
Si2B O2B O14 118.5(4) 1_556 2_655 ?
O14B O2B O14 85.0(3) 1_556 2_655 ?
O13B O2B O14 141.5(3) 1_556 2_655 ?
Al2B O2B O13 36.4(2) . . ?
Si2B O2B O13 174.0(4) 1_556 . ?
O14B O2B O13 143.2(3) 1_556 . ?
O13B O2B O13 140.3(3) 1_556 . ?
O14 O2B O13 62.5(3) 2_655 . ?
Al2B O2B O22B 125.7(4) . 1_556 ?
Si2B O2B O22B 33.9(2) 1_556 1_556 ?
O14B O2B O22B 58.5(3) 1_556 1_556 ?
O13B O2B O22B 58.9(3) 1_556 1_556 ?
O14 O2B O22B 118.2(3) 2_655 1_556 ?
O13 O2B O22B 151.7(4) . 1_556 ?
Al2B O2B O21B 35.2(2) . . ?
Si2B O2B O21B 125.0(4) 1_556 . ?
O14B O2B O21B 119.4(3) 1_556 . ?
O13B O2B O21B 149.5(3) 1_556 . ?
O14 O2B O21B 60.9(3) 2_655 . ?
O13 O2B O21B 60.9(3) . . ?
O22B O2B O21B 93.8(3) 1_556 . ?
Al2B O2B K5B 104.8(3) . . ?
Si2B O2B K5B 105.1(3) 1_556 . ?
O14B O2B K5B 134.4(3) 1_556 . ?
O13B O2B K5B 74.4(2) 1_556 . ?
O14 O2B K5B 135.5(3) 2_655 . ?
O13 O2B K5B 73.2(2) . . ?
O22B O2B K5B 102.5(3) 1_556 . ?
O21B O2B K5B 101.7(3) . . ?
Al2B O2B K2B 88.0(3) . . ?
Si2B O2B K2B 87.9(3) 1_556 . ?
O14B O2B K2B 58.4(2) 1_556 . ?
O13B O2B K2B 88.4(3) 1_556 . ?
O14 O2B K2B 57.5(2) 2_655 . ?
O13 O2B K2B 88.1(3) . . ?
O22B O2B K2B 116.9(3) 1_556 . ?
O21B O2B K2B 118.3(3) . . ?
K5B O2B K2B 119.6(2) . . ?
Al2B O2B Si2 57.7(2) . . ?
Si2B O2B Si2 149.0(3) 1_556 . ?
O14B O2B Si2 131.2(3) 1_556 . ?
O13B O2B Si2 118.1(3) 1_556 . ?
O14 O2B Si2 71.4(2) 2_655 . ?
O13 O2B Si2 25.01(17) . . ?
O22B O2B Si2 168.6(3) 1_556 . ?
O21B O2B Si2 85.8(2) . . ?
K5B O2B Si2 66.49(15) . . ?
K2B O2B Si2 72.96(16) . . ?
Al2B O2B O14 69.6(3) . . ?
Si2B O2B O14 126.9(3) 1_556 . ?
O14B O2B O14 105.0(3) 1_556 . ?
O13B O2B O14 105.6(3) 1_556 . ?
O14 O2B O14 65.6(3) 2_655 . ?
O13 O2B O14 47.5(2) . . ?
O22B O2B O14 160.8(3) 1_556 . ?
O21B O2B O14 103.7(3) . . ?
K5B O2B O14 81.9(2) . . ?
K2B O2B O14 47.35(16) . . ?
Si2 O2B O14 26.30(13) . . ?
Al3B O3B Si3B 146.9(6) . . ?
Al3B O3B O16B 170.0(6) . . ?
Si3B O3B O16B 36.7(3) . . ?
Al3B O3B O17B 118.6(5) . . ?
Si3B O3B O17B 33.8(3) . . ?
O16B O3B O17B 59.8(3) . . ?
Al3B O3B O16 38.1(3) . 3_565 ?
Si3B O3B O16 168.8(6) . 3_565 ?
O16B O3B O16 136.0(4) . 3_565 ?
O17B O3B O16 140.3(5) . 3_565 ?
Al3B O3B O24B 129.5(5) . . ?
Si3B O3B O24B 34.2(3) . . ?
O16B O3B O24B 59.3(3) . . ?
O17B O3B O24B 59.0(3) . . ?
O16 O3B O24B 156.8(5) 3_565 . ?
Al3B O3B O17 35.5(3) . . ?
Si3B O3B O17 116.8(5) . . ?
O16B O3B O17 138.8(5) . . ?
O17B O3B O17 84.4(4) . . ?
O16 O3B O17 62.4(3) 3_565 . ?
O24B O3B O17 120.6(4) . . ?
Al3B O3B O23B 34.9(3) . . ?
Si3B O3B O23B 129.3(5) . . ?
O16B O3B O23B 155.0(5) . . ?
O17B O3B O23B 122.3(4) . . ?
O16 O3B O23B 61.0(3) 3_565 . ?
O24B O3B O23B 99.0(4) . . ?
O17 O3B O23B 61.1(3) . . ?
Al3B O3B K7 105.7(4) . 3_565 ?
Si3B O3B K7 106.8(4) . 3_565 ?
O16B O3B K7 73.9(3) . 3_565 ?
O17B O3B K7 133.2(4) . 3_565 ?
O16 O3B K7 71.9(3) 3_565 3_565 ?
O24B O3B K7 103.8(3) . 3_565 ?
O17 O3B K7 133.8(4) . 3_565 ?
O23B O3B K7 102.3(3) . 3_565 ?
Al3B O3B K3 85.7(4) . . ?
Si3B O3B K3 85.6(4) . . ?
O16B O3B K3 85.5(3) . . ?
O17B O3B K3 57.4(3) . . ?
O16 O3B K3 85.1(3) 3_565 . ?
O24B O3B K3 116.3(4) . . ?
O17 O3B K3 56.5(3) . . ?
O23B O3B K3 117.3(4) . . ?
K7 O3B K3 115.7(3) 3_565 . ?
Al3B O3B O8B 85.2(4) . . ?
Si3B O3B O8B 87.0(4) . . ?
O16B O3B O8B 104.8(4) . . ?
O17B O3B O8B 103.9(3) . . ?
O16 O3B O8B 104.1(4) 3_565 . ?
O24B O3B O8B 52.8(2) . . ?
O17 O3B O8B 102.9(4) . . ?
O23B O3B O8B 50.3(2) . . ?
K7 O3B O8B 93.5(3) 3_565 . ?
K3 O3B O8B 150.8(3) . . ?
Al3B O3B K8 74.9(3) . . ?
Si3B O3B K8 75.7(3) . . ?
O16B O3B K8 111.7(4) . . ?
O17B O3B K8 68.3(3) . . ?
O16 O3B K8 112.3(4) 3_565 . ?
O24B O3B K8 57.0(2) . . ?
O17 O3B K8 66.9(3) . . ?
O23B O3B K8 56.5(2) . . ?
K7 O3B K8 142.6(3) 3_565 . ?
K3 O3B K8 101.6(3) . . ?
O8B O3B K8 49.13(17) . . ?
Si4B O4B Al4B 138.0(5) . . ?
Si4B O4B O35B 35.8(2) . 3 ?
Al4B O4B O35B 112.5(4) . 3 ?
Si4B O4B O19B 35.5(3) . . ?
Al4B O4B O19B 116.3(4) . . ?
O35B O4B O19B 60.9(3) 3 . ?
Si4B O4B O25B 35.9(2) . . ?
Al4B O4B O25B 173.9(4) . . ?
O35B O4B O25B 62.0(3) 3 . ?
O19B O4B O25B 59.2(3) . . ?
Si4B O4B O26B 174.5(4) . . ?
Al4B O4B O26B 36.5(2) . . ?
O35B O4B O26B 140.3(4) 3 . ?
O19B O4B O26B 142.5(4) . . ?
O25B O4B O26B 149.6(4) . . ?
Si4B O4B O36B 111.9(4) . 3 ?
Al4B O4B O36B 37.1(2) . 3 ?
O35B O4B O36B 78.6(3) 3 3 ?
O19B O4B O36B 112.4(4) . 3 ?
O25B O4B O36B 138.8(4) . 3 ?
O26B O4B O36B 63.1(3) . 3 ?
Si4B O4B O20B 114.9(4) . . ?
Al4B O4B O20B 36.6(2) . . ?
O35B O4B O20B 111.0(4) 3 . ?
O19B O4B O20B 83.2(3) . . ?
O25B O4B O20B 140.9(4) . . ?
O26B O4B O20B 61.2(3) . . ?
O36B O4B O20B 62.9(3) 3 . ?
Si4B O4B K4 92.6(3) . . ?
Al4B O4B K4 92.2(3) . . ?
O35B O4B K4 123.4(3) 3 . ?
O19B O4B K4 62.5(2) . . ?
O25B O4B K4 89.1(3) . . ?
O26B O4B K4 88.8(3) . . ?
O36B O4B K4 124.6(3) 3 . ?
O20B O4B K4 61.8(2) . . ?
Si4B O4B K11B 95.9(3) . 3 ?
Al4B O4B K11B 95.1(3) . 3 ?
O35B O4B K11B 72.6(3) 3 3 ?
O19B O4B K11B 130.7(3) . 3 ?
O25B O4B K11B 85.9(3) . 3 ?
O26B O4B K11B 84.7(3) . 3 ?
O36B O4B K11B 70.5(2) 3 3 ?
O20B O4B K11B 130.8(3) . 3 ?
K4 O4B K11B 157.8(3) . 3 ?
Si4B O4B Al5B 62.6(2) . . ?
Al4B O4B Al5B 158.9(4) . . ?
O35B O4B Al5B 82.8(3) 3 . ?
O19B O4B Al5B 83.6(3) . . ?
O25B O4B Al5B 26.99(19) . . ?
O26B O4B Al5B 122.8(3) . . ?
O36B O4B Al5B 144.3(3) 3 . ?
O20B O4B Al5B 152.7(3) . . ?
K4 O4B Al5B 90.97(19) . . ?
K11B O4B Al5B 75.00(17) 3 . ?
Si4B O4B Si5B 159.6(4) . . ?
Al4B O4B Si5B 61.8(2) . . ?
O35B O4B Si5B 145.6(3) 3 . ?
O19B O4B Si5B 153.4(3) . . ?
O25B O4B Si5B 124.2(3) . . ?
O26B O4B Si5B 25.60(19) . . ?
O36B O4B Si5B 82.1(2) 3 . ?
O20B O4B Si5B 84.4(2) . . ?
K4 O4B Si5B 90.93(19) . . ?
K11B O4B Si5B 74.28(17) 3 . ?
Al5B O4B Si5B 97.23(17) . . ?
Al5B O5B Si5B 145.6(5) . 1_556 ?
Al5B O5B K5B 106.7(3) . . ?
Si5B O5B K5B 107.5(3) 1_556 . ?
Al5B O5B O26B 112.1(4) . 1_556 ?
Si5B O5B O26B 35.2(2) 1_556 1_556 ?
K5B O5B O26B 136.2(3) . 1_556 ?
Al5B O5B O12B 161.0(4) . 1_556 ?
Si5B O5B O12B 36.2(2) 1_556 1_556 ?
K5B O5B O12B 74.9(3) . 1_556 ?
O26B O5B O12B 61.8(3) 1_556 1_556 ?
Al5B O5B O25B 36.3(2) . . ?
Si5B O5B O25B 111.0(4) 1_556 . ?
K5B O5B O25B 136.5(3) . . ?
O26B O5B O25B 76.2(3) 1_556 . ?
O12B O5B O25B 131.5(4) 1_556 . ?
Al5B O5B O12 37.2(2) . . ?
Si5B O5B O12 160.2(4) 1_556 . ?
K5B O5B O12 73.3(2) . . ?
O26B O5B O12 132.3(4) 1_556 . ?
O12B O5B O12 132.0(4) 1_556 . ?
O25B O5B O12 63.6(3) . . ?
Al5B O5B O28B 136.0(4) . 1_556 ?
Si5B O5B O28B 34.3(2) 1_556 1_556 ?
K5B O5B O28B 104.2(3) . 1_556 ?
O26B O5B O28B 59.2(3) 1_556 1_556 ?
O12B O5B O28B 58.7(3) 1_556 1_556 ?
O25B O5B O28B 118.9(4) . 1_556 ?
O12 O5B O28B 165.5(4) . 1_556 ?
Al5B O5B O27B 35.5(2) . . ?
Si5B O5B O27B 135.2(4) 1_556 . ?
K5B O5B O27B 103.4(3) . . ?
O26B O5B O27B 120.0(4) 1_556 . ?
O12B O5B O27B 163.4(4) 1_556 . ?
O25B O5B O27B 60.8(3) . . ?
O12 O5B O27B 60.8(3) . . ?
O28B O5B O27B 106.9(3) 1_556 . ?
Al5B O5B K4B 80.2(3) . . ?
Si5B O5B K4B 79.8(3) 1_556 . ?
K5B O5B K4B 119.7(3) . . ?
O26B O5B K4B 51.2(2) 1_556 . ?
O12B O5B K4B 82.7(3) 1_556 . ?
O25B O5B K4B 51.1(2) . . ?
O12 O5B K4B 82.8(2) . . ?
O28B O5B K4B 110.1(3) 1_556 . ?
O27B O5B K4B 111.5(3) . . ?
Al5B O5B O6B 87.1(3) . . ?
Si5B O5B O6B 88.8(3) 1_556 . ?
K5B O5B O6B 103.0(3) . . ?
O26B O5B O6B 98.6(3) 1_556 . ?
O12B O5B O6B 111.2(3) 1_556 . ?
O25B O5B O6B 97.3(3) . . ?
O12 O5B O6B 110.4(3) . . ?
O28B O5B O6B 55.7(3) 1_556 . ?
O27B O5B O6B 52.6(3) . . ?
K4B O5B O6B 137.2(3) . . ?
Al5B O5B Al6B 116.2(3) . 1_556 ?
Si5B O5B Al6B 63.3(2) 1_556 1_556 ?
K5B O5B Al6B 96.3(2) . 1_556 ?
O26B O5B Al6B 84.4(3) 1_556 1_556 ?
O12B O5B Al6B 81.9(2) 1_556 1_556 ?
O25B O5B Al6B 118.5(3) . 1_556 ?
O12 O5B Al6B 136.4(3) . 1_556 ?
O28B O5B Al6B 29.03(18) 1_556 1_556 ?
O27B O5B Al6B 81.9(2) . 1_556 ?
K4B O5B Al6B 135.0(2) . 1_556 ?
O6B O5B Al6B 29.31(17) . 1_556 ?
Si6B O6B Al6B 153.9(6) . 1_556 ?
Si6B O6B O29B 35.3(3) . . ?
Al6B O6B O29B 165.7(5) 1_556 . ?
Si6B O6B O21B 33.2(3) . . ?
Al6B O6B O21B 124.9(5) 1_556 . ?
O29B O6B O21B 57.0(3) . . ?
Si6B O6B O27B 34.1(3) . . ?
Al6B O6B O27B 136.3(5) 1_556 . ?
O29B O6B O27B 58.0(3) . . ?
O21B O6B O27B 59.6(3) . . ?
Si6B O6B O30B 165.9(5) . 1_556 ?
Al6B O6B O30B 35.1(3) 1_556 1_556 ?
O29B O6B O30B 133.0(4) . 1_556 ?
O21B O6B O30B 141.5(4) . 1_556 ?
O27B O6B O30B 158.0(4) . 1_556 ?
Si6B O6B O28B 136.1(5) . 1_556 ?
Al6B O6B O28B 34.3(3) 1_556 1_556 ?
O29B O6B O28B 158.0(4) . 1_556 ?
O21B O6B O28B 130.1(4) . 1_556 ?
O27B O6B O28B 105.3(4) . 1_556 ?
O30B O6B O28B 57.9(3) 1_556 1_556 ?
Si6B O6B O22B 124.9(5) . 1_556 ?
Al6B O6B O22B 33.1(2) 1_556 1_556 ?
O29B O6B O22B 141.6(4) . 1_556 ?
O21B O6B O22B 92.7(3) . 1_556 ?
O27B O6B O22B 129.8(4) . 1_556 ?
O30B O6B O22B 57.2(3) 1_556 1_556 ?
O28B O6B O22B 59.3(3) 1_556 1_556 ?
Si6B O6B K10B 100.2(4) . 3 ?
Al6B O6B K10B 97.6(4) 1_556 3 ?
O29B O6B K10B 87.0(3) . 3 ?
O21B O6B K10B 133.2(4) . 3 ?
O27B O6B K10B 76.7(3) . 3 ?
O30B O6B K10B 84.5(3) 1_556 3 ?
O28B O6B K10B 74.5(3) 1_556 3 ?
O22B O6B K10B 130.5(4) 1_556 3 ?
Si6B O6B K6B 88.8(4) . . ?
Al6B O6B K6B 87.0(3) 1_556 . ?
O29B O6B K6B 81.7(3) . . ?
O21B O6B K6B 63.5(3) . . ?
O27B O6B K6B 121.8(4) . . ?
O30B O6B K6B 80.2(3) 1_556 . ?
O28B O6B K6B 120.2(3) 1_556 . ?
O22B O6B K6B 62.5(2) 1_556 . ?
K10B O6B K6B 146.0(3) 3 . ?
Si6B O6B O5B 83.6(4) . . ?
Al6B O6B O5B 82.3(3) 1_556 . ?
O29B O6B O5B 112.0(4) . . ?
O21B O6B O5B 90.1(3) . . ?
O27B O6B O5B 54.1(3) . . ?
O30B O6B O5B 110.5(3) 1_556 . ?
O28B O6B O5B 52.6(2) 1_556 . ?
O22B O6B O5B 88.5(3) 1_556 . ?
K10B O6B O5B 76.0(3) 3 . ?
K6B O6B O5B 137.8(3) . . ?
Si6B O6B Al5B 59.8(3) . . ?
Al6B O6B Al5B 109.6(4) 1_556 . ?
O29B O6B Al5B 84.7(3) . . ?
O21B O6B Al5B 77.0(3) . . ?
O27B O6B Al5B 27.30(19) . . ?
O30B O6B Al5B 133.9(3) 1_556 . ?
O28B O6B Al5B 78.1(3) 1_556 . ?
O22B O6B Al5B 112.9(3) 1_556 . ?
K10B O6B Al5B 70.3(2) 3 . ?
K6B O6B Al5B 139.4(3) . . ?
O5B O6B Al5B 27.48(15) . . ?
Si7B O7B Al7B 150.3(5) . . ?
Si7B O7B O15B 36.5(3) . . ?
Al7B O7B O15B 161.0(5) . . ?
Si7B O7B O30B 35.1(2) . 2 ?
Al7B O7B O30B 116.6(4) . 2 ?
O15B O7B O30B 62.0(3) . 2 ?
Si7B O7B O32B 34.6(2) . . ?
Al7B O7B O32B 137.7(4) . . ?
O15B O7B O32B 59.8(3) . . ?
O30B O7B O32B 58.8(3) 2 . ?
Si7B O7B K7 105.5(4) . 3_565 ?
Al7B O7B K7 104.0(4) . 3_565 ?
O15B O7B K7 72.2(3) . 3_565 ?
O30B O7B K7 133.6(3) 2 3_565 ?
O32B O7B K7 104.6(3) . 3_565 ?
Si7B O7B O15 160.6(4) . 3_565 ?
Al7B O7B O15 36.4(2) . 3_565 ?
O15B O7B O15 129.5(4) . 3_565 ?
O30B O7B O15 135.3(4) 2 3_565 ?
O32B O7B O15 164.2(4) . 3_565 ?
K7 O7B O15 71.0(2) 3_565 3_565 ?
Si7B O7B O29B 115.5(4) . 2 ?
Al7B O7B O29B 36.2(2) . 2 ?
O15B O7B O29B 135.1(4) . 2 ?
O30B O7B O29B 80.7(3) 2 2 ?
O32B O7B O29B 121.6(4) . 2 ?
K7 O7B O29B 133.5(3) 3_565 2 ?
O15 O7B O29B 63.0(3) 3_565 2 ?
Si7B O7B O31B 137.2(4) . . ?
Al7B O7B O31B 35.4(2) . . ?
O15B O7B O31B 162.9(4) . . ?
O30B O7B O31B 122.9(4) 2 . ?
O32B O7B O31B 107.2(3) . . ?
K7 O7B O31B 103.1(3) 3_565 . ?
O15 O7B O31B 60.6(3) 3_565 . ?
O29B O7B O31B 60.0(3) 2 . ?
Si7B O7B O8B 89.9(3) . . ?
Al7B O7B O8B 88.3(3) . . ?
O15B O7B O8B 110.7(3) . . ?
O30B O7B O8B 101.3(3) 2 . ?
O32B O7B O8B 55.8(2) . . ?
K7 O7B O8B 101.5(3) 3_565 . ?
O15 O7B O8B 109.5(3) 3_565 . ?
O29B O7B O8B 99.8(3) 2 . ?
O31B O7B O8B 53.3(2) . . ?
Si7B O7B K6 81.2(3) . 3_565 ?
Al7B O7B K6 80.9(3) . 3_565 ?
O15B O7B K6 84.9(3) . 3_565 ?
O30B O7B K6 51.9(2) 2 3_565 ?
O32B O7B K6 110.6(3) . 3_565 ?
K7 O7B K6 119.3(3) 3_565 3_565 ?
O15 O7B K6 84.2(2) 3_565 3_565 ?
O29B O7B K6 51.3(2) 2 3_565 ?
O31B O7B K6 111.1(3) . 3_565 ?
O8B O7B K6 139.2(3) . 3_565 ?
Si7B O7B Al8B 63.6(2) . . ?
Al7B O7B Al8B 116.8(3) . . ?
O15B O7B Al8B 82.3(3) . . ?
O30B O7B Al8B 84.8(3) 2 . ?
O32B O7B Al8B 29.15(17) . . ?
K7 O7B Al8B 96.8(2) 3_565 . ?
O15 O7B Al8B 135.1(3) 3_565 . ?
O29B O7B Al8B 120.2(3) 2 . ?
O31B O7B Al8B 82.1(2) . . ?
O8B O7B Al8B 28.72(14) . . ?
K6 O7B Al8B 135.5(2) 3_565 . ?
Si8B O8B Al8B 159.9(5) . . ?
Si8B O8B O33B 34.2(2) . . ?
Al8B O8B O33B 164.8(4) . . ?
Si8B O8B O23B 34.0(2) . . ?
Al8B O8B O23B 131.1(4) . . ?
O33B O8B O23B 56.8(3) . . ?
Si8B O8B O31B 33.3(2) . . ?
Al8B O8B O31B 136.6(4) . . ?
O33B O8B O31B 57.7(3) . . ?
O23B O8B O31B 58.4(3) . . ?
Si8B O8B O34B 164.2(4) . . ?
Al8B O8B O34B 34.9(2) . . ?
O33B O8B O34B 130.4(3) . . ?
O23B O8B O34B 145.9(3) . . ?
O31B O8B O34B 155.5(3) . . ?
Si8B O8B O24B 130.6(4) . . ?
Al8B O8B O24B 34.5(2) . . ?
O33B O8B O24B 145.4(3) . . ?
O23B O8B O24B 97.5(3) . . ?
O31B O8B O24B 131.9(3) . . ?
O34B O8B O24B 58.0(2) . . ?
Si8B O8B O32B 136.1(4) . . ?
Al8B O8B O32B 33.9(2) . . ?
O33B O8B O32B 155.0(3) . . ?
O23B O8B O32B 132.4(3) . . ?
O31B O8B O32B 104.5(3) . . ?
O34B O8B O32B 58.7(2) . . ?
O24B O8B O32B 59.3(2) . . ?
Si8B O8B K8 91.0(3) . . ?
Al8B O8B K8 89.9(3) . . ?
O33B O8B K8 82.3(2) . . ?
O23B O8B K8 66.1(2) . . ?
O31B O8B K8 123.0(3) . . ?
O34B O8B K8 81.3(2) . . ?
O24B O8B K8 65.0(2) . . ?
O32B O8B K8 122.6(3) . . ?
Si8B O8B K11B 94.7(3) . . ?
Al8B O8B K11B 93.4(3) . . ?
O33B O8B K11B 88.0(3) . . ?
O23B O8B K11B 127.3(3) . . ?
O31B O8B K11B 70.0(2) . . ?
O34B O8B K11B 86.5(2) . . ?
O24B O8B K11B 126.4(3) . . ?
O32B O8B K11B 68.3(2) . . ?
K8 O8B K11B 153.5(3) . . ?
Si8B O8B O7B 84.1(3) . . ?
Al8B O8B O7B 82.4(3) . . ?
O33B O8B O7B 111.8(3) . . ?
O23B O8B O7B 90.2(3) . . ?
O31B O8B O7B 54.2(2) . . ?
O34B O8B O7B 110.6(3) . . ?
O24B O8B O7B 88.9(3) . . ?
O32B O8B O7B 52.1(2) . . ?
K8 O8B O7B 140.4(3) . . ?
K11B O8B O7B 66.09(19) . . ?
Si8B O8B O3B 81.8(3) . . ?
Al8B O8B O3B 80.1(3) . . ?
O33B O8B O3B 108.5(3) . . ?
O23B O8B O3B 51.8(2) . . ?
O31B O8B O3B 87.3(3) . . ?
O34B O8B O3B 107.5(3) . . ?
O24B O8B O3B 49.6(2) . . ?
O32B O8B O3B 86.2(3) . . ?
K8 O8B O3B 67.4(2) . . ?
K11B O8B O3B 139.0(3) . . ?
O7B O8B O3B 73.0(2) . . ?
Si9B O9B Al9B 144.8(5) 1_556 . ?
Si9B O9B O36B 35.3(3) 1_556 1_556 ?
Al9B O9B O36B 171.9(5) . 1_556 ?
Si9B O9B O18B 35.9(3) 1_556 1_556 ?
Al9B O9B O18B 125.8(4) . 1_556 ?
O36B O9B O18B 59.7(3) 1_556 1_556 ?
Si9B O9B O34B 35.6(2) 1_556 1_556 ?
Al9B O9B O34B 115.8(4) . 1_556 ?
O36B O9B O34B 60.0(3) 1_556 1_556 ?
O18B O9B O34B 61.9(3) 1_556 1_556 ?
Si9B O9B O35B 172.7(5) 1_556 . ?
Al9B O9B O35B 35.9(3) . . ?
O36B O9B O35B 142.3(4) 1_556 . ?
O18B O9B O35B 151.1(4) 1_556 . ?
O34B O9B O35B 138.9(4) 1_556 . ?
Si9B O9B O33B 115.0(4) 1_556 . ?
Al9B O9B O33B 36.6(2) . . ?
O36B O9B O33B 136.7(4) 1_556 . ?
O18B O9B O33B 119.1(4) 1_556 . ?
O34B O9B O33B 80.9(3) 1_556 . ?
O35B O9B O33B 61.6(3) . . ?
Si9B O9B Na9B 92.9(3) 1_556 . ?
Al9B O9B Na9B 92.0(3) . . ?
O36B O9B Na9B 96.1(3) 1_556 . ?
O18B O9B Na9B 59.6(2) 1_556 . ?
O34B O9B Na9B 120.9(3) 1_556 . ?
O35B O9B Na9B 94.3(3) . . ?
O33B O9B Na9B 121.2(3) . . ?
Si9B O9B O18 125.0(4) 1_556 . ?
Al9B O9B O18 35.8(2) . . ?
O36B O9B O18 151.7(4) 1_556 . ?
O18B O9B O18 93.6(3) 1_556 . ?
O34B O9B O18 118.0(4) 1_556 . ?
O35B O9B O18 60.1(3) . . ?
O33B O9B O18 62.2(3) . . ?
Na9B O9B O18 59.5(2) . . ?
Si9B O9B K10B 92.4(3) 1_556 . ?
Al9B O9B K10B 91.2(3) . . ?
O36B O9B K10B 80.8(3) 1_556 . ?
O18B O9B K10B 127.9(3) 1_556 . ?
O34B O9B K10B 69.6(2) 1_556 . ?
O35B O9B K10B 80.3(3) . . ?
O33B O9B K10B 67.9(3) . . ?
Na9B O9B K10B 165.8(3) . . ?
O18 O9B K10B 126.4(3) . . ?
Si9B O9B Al4B 61.0(3) 1_556 2_556 ?
Al9B O9B Al4B 153.3(4) . 2_556 ?
O36B O9B Al4B 25.9(2) 1_556 2_556 ?
O18B O9B Al4B 78.7(3) 1_556 2_556 ?
O34B O9B Al4B 83.7(2) 1_556 2_556 ?
O35B O9B Al4B 117.6(3) . 2_556 ?
O33B O9B Al4B 145.9(3) . 2_556 ?
Na9B O9B Al4B 92.9(2) . 2_556 ?
O18 O9B Al4B 150.5(3) . 2_556 ?
K10B O9B Al4B 78.2(2) . 2_556 ?
Si9B O9B Si4B 154.7(4) 1_556 2 ?
Al9B O9B Si4B 59.6(3) . 2 ?
O36B O9B Si4B 119.5(3) 1_556 2 ?
O18B O9B Si4B 150.2(3) 1_556 2 ?
O34B O9B Si4B 146.7(3) 1_556 2 ?
O35B O9B Si4B 23.8(2) . 2 ?
O33B O9B Si4B 82.8(3) . 2 ?
Na9B O9B Si4B 92.4(2) . 2 ?
O18 O9B Si4B 78.5(3) . 2 ?
K10B O9B Si4B 77.3(2) . 2 ?
Al4B O9B Si4B 94.04(19) 2_556 2 ?
Si1B O10B Al1 135.3(5) . . ?
Si1B O10B Na9B 109.8(4) . 1_554 ?
Al1 O10B Na9B 113.5(4) . 1_554 ?
Si1B O10B O1B 36.9(3) . 1_554 ?
Al1 O10B O1B 150.9(5) . 1_554 ?
Na9B O10B O1B 77.1(3) 1_554 1_554 ?
Si1B O10B O11B 35.0(2) . 2 ?
Al1 O10B O11B 101.3(4) . 2 ?
Na9B O10B O11B 137.4(4) 1_554 2 ?
O1B O10B O11B 60.9(3) 1_554 2 ?
Si1B O10B O20B 34.2(3) . 2 ?
Al1 O10B O20B 134.1(4) . 2 ?
Na9B O10B O20B 105.7(3) 1_554 2 ?
O1B O10B O20B 59.8(3) 1_554 2 ?
O11B O10B O20B 59.9(3) 2 2 ?
Si1B O10B O19 169.3(4) . . ?
Al1 O10B O19 35.2(2) . . ?
Na9B O10B O19 80.7(3) 1_554 . ?
O1B O10B O19 153.0(4) 1_554 . ?
O11B O10B O19 136.5(4) 2 . ?
O20B O10B O19 142.7(4) 2 . ?
Si1B O10B O1 110.8(4) . . ?
Al1 O10B O1 34.9(3) . . ?
Na9B O10B O1 136.6(4) 1_554 . ?
O1B O10B O1 146.1(4) 1_554 . ?
O11B O10B O1 85.9(3) 2 . ?
O20B O10B O1 99.3(3) 2 . ?
O19 O10B O1 58.5(3) . . ?
Si1B O10B O11B 113.9(4) . . ?
Al1 O10B O11B 34.4(2) . . ?
Na9B O10B O11B 115.8(3) 1_554 . ?
O1B O10B O11B 116.5(4) 1_554 . ?
O11B O10B O11B 80.1(4) 2 . ?
O20B O10B O11B 136.4(4) 2 . ?
O19 O10B O11B 60.8(3) . . ?
O1 O10B O11B 58.6(3) . . ?
Si1B O10B K9 100.9(3) . . ?
Al1 O10B K9 82.7(3) . . ?
Na9B O10B K9 99.4(2) 1_554 . ?
O1B O10B K9 123.6(3) 1_554 . ?
O11B O10B K9 109.0(3) 2 . ?
O20B O10B K9 67.8(2) 2 . ?
O19 O10B K9 74.9(2) . . ?
O1 O10B K9 58.5(2) . . ?
O11B O10B K9 115.2(3) . . ?
Si1B O10B K1B 72.8(3) . 1_554 ?
Al1 O10B K1B 87.1(3) . 1_554 ?
Na9B O10B K1B 103.2(2) 1_554 1_554 ?
O1B O10B K1B 63.9(3) 1_554 1_554 ?
O11B O10B K1B 53.5(2) 2 1_554 ?
O20B O10B K1B 106.7(3) 2 1_554 ?
O19 O10B K1B 107.3(3) . 1_554 ?
O1 O10B K1B 102.7(3) . 1_554 ?
O11B O10B K1B 52.6(2) . 1_554 ?
K9 O10B K1B 157.4(3) . 1_554 ?
Si1B O10B O18B 114.6(4) . . ?
Al1 O10B O18B 102.0(3) . . ?
Na9B O10B O18B 48.83(19) 1_554 . ?
O1B O10B O18B 104.7(3) 1_554 . ?
O11B O10B O18B 145.9(3) 2 . ?
O20B O10B O18B 86.0(3) 2 . ?
O19 O10B O18B 70.6(3) . . ?
O1 O10B O18B 99.5(3) . . ?
O11B O10B O18B 131.3(3) . . ?
K9 O10B O18B 50.55(17) . . ?
K1B O10B O18B 152.0(3) 1_554 . ?
Si1B O11B Al1 143.6(5) 3 . ?
Si1B O11B O10B 36.2(3) 3 3 ?
Al1 O11B O10B 167.7(5) . 3 ?
Si1B O11B O20B 34.5(3) 3 . ?
Al1 O11B O20B 113.1(4) . . ?
O10B O11B O20B 61.0(3) 3 . ?
Si1B O11B O1B 34.9(3) 3 3_554 ?
Al1 O11B O1B 129.0(5) . 3_554 ?
O10B O11B O1B 59.1(3) 3 3_554 ?
O20B O11B O1B 59.6(3) . 3_554 ?
Si1B O11B O1 139.8(5) 3 . ?
Al1 O11B O1 35.7(3) . . ?
O10B O11B O1 133.1(4) 3 . ?
O20B O11B O1 106.9(4) . . ?
O1B O11B O1 157.6(4) 3_554 . ?
Si1B O11B O19 110.6(4) 3 . ?
Al1 O11B O19 33.2(2) . . ?
O10B O11B O19 144.6(4) 3 . ?
O20B O11B O19 83.8(3) . . ?
O1B O11B O19 101.1(4) 3_554 . ?
O1 O11B O19 57.8(3) . . ?
Si1B O11B O10B 152.6(5) 3 . ?
Al1 O11B O10B 33.8(2) . . ?
O10B O11B O10B 155.8(4) 3 . ?
O20B O11B O10B 141.6(4) . . ?
O1B O11B O10B 118.7(4) 3_554 . ?
O1 O11B O10B 59.2(3) . . ?
O19 O11B O10B 58.1(3) . . ?
Si1B O11B K1B 95.6(4) 3 1_554 ?
Al1 O11B K1B 110.6(4) . 1_554 ?
O10B O11B K1B 79.8(3) 3 1_554 ?
O20B O11B K1B 129.9(4) . 1_554 ?
O1B O11B K1B 74.2(3) 3_554 1_554 ?
O1 O11B K1B 123.0(4) . 1_554 ?
O19 O11B K1B 125.8(4) . 1_554 ?
O10B O11B K1B 76.7(3) . 1_554 ?
Si1B O11B Na1 121.1(4) 3 . ?
Al1 O11B Na1 83.6(3) . . ?
O10B O11B Na1 89.4(3) 3 . ?
O20B O11B Na1 115.2(4) . . ?
O1B O11B Na1 147.3(4) 3_554 . ?
O1 O11B Na1 52.9(3) . . ?
O19 O11B Na1 110.7(3) . . ?
O10B O11B Na1 85.9(3) . . ?
K1B O11B Na1 92.7(2) 1_554 . ?
Si1B O11B Al1 65.0(3) 3 3 ?
Al1 O11B Al1 144.9(4) . 3 ?
O10B O11B Al1 29.24(18) 3 3 ?
O20B O11B Al1 83.0(3) . 3 ?
O1B O11B Al1 86.2(3) 3_554 3 ?
O1 O11B Al1 111.1(3) . 3 ?
O19 O11B Al1 159.0(4) . 3 ?
O10B O11B Al1 134.9(3) . 3 ?
K1B O11B Al1 75.06(18) 1_554 3 ?
Na1 O11B Al1 61.29(16) . 3 ?
Si1B O11B O11B 143.7(4) 3 2 ?
Al1 O11B O11B 71.8(4) . 2 ?
O10B O11B O11B 111.9(3) 3 2 ?
O20B O11B O11B 168.4(4) . 2 ?
O1B O11B O11B 126.3(3) 3_554 2 ?
O1 O11B O11B 70.6(3) . 2 ?
O19 O11B O11B 103.4(4) . 2 ?
O10B O11B O11B 47.5(3) . 2 ?
K1B O11B O11B 52.74(13) 1_554 2 ?
Na1 O11B O11B 53.86(14) . 2 ?
Al1 O11B O11B 87.4(2) 3 2 ?
Si5B O12B Al5 137.1(5) . . ?
Si5B O12B O28B 36.7(2) . . ?
Al5 O12B O28B 170.3(5) . . ?
Si5B O12B O5B 36.5(2) . 1_554 ?
Al5 O12B O5B 117.8(4) . 1_554 ?
O28B O12B O5B 61.9(3) . 1_554 ?
Si5B O12B K5 103.1(4) . . ?
Al5 O12B K5 118.9(4) . . ?
O28B O12B K5 66.4(3) . . ?
O5B O12B K5 117.8(3) 1_554 . ?
Si5B O12B O26B 32.5(2) . . ?
Al5 O12B O26B 111.7(4) . . ?
O28B O12B O26B 59.3(3) . . ?
O5B O12B O26B 58.7(3) 1_554 . ?
K5 O12B O26B 117.4(3) . . ?
Si5B O12B O5 145.0(4) . . ?
Al5 O12B O5 34.4(2) . . ?
O28B O12B O5 142.6(4) . . ?
O5B O12B O5 149.9(4) 1_554 . ?
K5 O12B O5 92.0(3) . . ?
O26B O12B O5 112.7(4) . . ?
Si5B O12B O25 102.2(4) . . ?
Al5 O12B O25 35.0(2) . . ?
O28B O12B O25 137.1(4) . . ?
O5B O12B O25 91.7(3) 1_554 . ?
K5 O12B O25 150.4(3) . . ?
O26B O12B O25 78.4(3) . . ?
O5 O12B O25 58.4(3) . . ?
Si5B O12B O27 138.6(4) . . ?
Al5 O12B O27 35.3(2) . . ?
O28B O12B O27 153.5(4) . . ?
O5B O12B O27 103.3(3) 1_554 . ?
K5 O12B O27 108.1(3) . . ?
O26B O12B O27 134.4(4) . . ?
O5 O12B O27 60.4(3) . . ?
O25 O12B O27 59.4(3) . . ?
Si5B O12B K5B 86.0(3) . 1_554 ?
Al5 O12B K5B 95.0(3) . 1_554 ?
O28B O12B K5B 91.9(3) . 1_554 ?
O5B O12B K5B 52.2(2) 1_554 1_554 ?
K5 O12B K5B 99.6(2) . 1_554 ?
O26B O12B K5B 110.6(3) . 1_554 ?
O5 O12B K5B 122.8(3) . 1_554 ?
O25 O12B K5B 97.3(3) . 1_554 ?
O27 O12B K5B 62.7(2) . 1_554 ?
Si5B O12B O12 122.9(4) . . ?
Al5 O12B O12 82.6(3) . . ?
O28B O12B O12 96.6(3) . . ?
O5B O12B O12 158.1(3) 1_554 . ?
K5 O12B O12 49.49(17) . . ?
O26B O12B O12 108.2(3) . . ?
O5 O12B O12 48.6(2) . . ?
O25 O12B O12 103.1(3) . . ?
O27 O12B O12 98.2(3) . . ?
K5B O12B O12 139.0(3) 1_554 . ?
Si5B O12B Si6 146.8(4) . . ?
Al5 O12B Si6 53.5(2) . . ?
O28B O12B Si6 136.2(3) . . ?
O5B O12B Si6 111.5(3) 1_554 . ?
K5 O12B Si6 84.0(2) . . ?
O26B O12B Si6 158.6(3) . . ?
O5 O12B Si6 65.2(2) . . ?
O25 O12B Si6 83.3(2) . . ?
O27 O12B Si6 24.73(17) . . ?
K5B O12B Si6 60.81(14) 1_554 . ?
O12 O12B Si6 86.5(2) . . ?
Si2B O13B Al2 135.5(5) . . ?
Si2B O13B O22B 35.6(2) . . ?
Al2 O13B O22B 171.1(4) . . ?
Si2B O13B O14B 33.9(2) . . ?
Al2 O13B O14B 114.1(4) . . ?
O22B O13B O14B 59.1(3) . . ?
Si2B O13B O2B 36.3(2) . 1_554 ?
Al2 O13B O2B 110.4(3) . 1_554 ?
O22B O13B O2B 61.6(3) . 1_554 ?
O14B O13B O2B 59.3(2) . 1_554 ?
Si2B O13B K5 112.0(3) . . ?
Al2 O13B K5 112.5(3) . . ?
O22B O13B K5 76.3(3) . . ?
O14B O13B K5 125.0(3) . . ?
O2B O13B K5 125.6(3) 1_554 . ?
Si2B O13B O2 148.5(4) . . ?
Al2 O13B O2 35.1(2) . . ?
O22B O13B O2 151.0(3) . . ?
O14B O13B O2 114.7(3) . . ?
O2B O13B O2 143.3(3) 1_554 . ?
K5 O13B O2 88.7(2) . . ?
Si2B O13B O21 132.9(4) . . ?
Al2 O13B O21 35.7(2) . . ?
O22B O13B O21 144.5(4) . . ?
O14B O13B O21 136.2(3) . . ?
O2B O13B O21 96.8(3) 1_554 . ?
K5 O13B O21 98.8(3) . . ?
O2 O13B O21 61.5(2) . . ?
Si2B O13B O14B 101.2(3) . 3_665 ?
Al2 O13B O14B 35.2(2) . 3_665 ?
O22B O13B O14B 136.4(3) . 3_665 ?
O14B O13B O14B 80.4(3) . 3_665 ?
O2B O13B O14B 85.2(3) 1_554 3_665 ?
K5 O13B O14B 146.3(3) . 3_665 ?
O2 O13B O14B 58.7(2) . 3_665 ?
O21 O13B O14B 60.1(3) . 3_665 ?
Si2B O13B K5B 87.9(3) . 1_554 ?
Al2 O13B K5B 85.3(3) . 1_554 ?
O22B O13B K5B 92.5(3) . 1_554 ?
O14B O13B K5B 114.6(3) . 1_554 ?
O2B O13B K5B 55.43(19) 1_554 1_554 ?
K5 O13B K5B 96.6(2) . 1_554 ?
O2 O13B K5B 114.1(3) . 1_554 ?
O21 O13B K5B 52.8(2) . 1_554 ?
O14B O13B K5B 90.3(2) 3_665 1_554 ?
Si2B O13B O13 125.7(4) . . ?
Al2 O13B O13 85.0(3) . . ?
O22B O13B O13 102.3(3) . . ?
O14B O13B O13 106.3(3) . . ?
O2B O13B O13 161.9(3) 1_554 . ?
K5 O13B O13 51.29(18) . . ?
O2 O13B O13 50.1(2) . . ?
O21 O13B O13 101.3(3) . . ?
O14B O13B O13 104.0(3) 3_665 . ?
K5B O13B O13 138.4(3) 1_554 . ?
Si2B O13B K2 94.6(3) . . ?
Al2 O13B K2 72.2(2) . . ?
O22B O13B K2 106.8(3) . . ?
O14B O13B K2 61.0(2) . . ?
O2B O13B K2 114.2(3) 1_554 . ?
K5 O13B K2 109.7(2) . . ?
O2 O13B K2 54.93(18) . . ?
O21 O13B K2 107.8(3) . . ?
O14B O13B K2 60.0(2) 3_665 . ?
K5B O13B K2 150.2(2) 1_554 . ?
O13 O13B K2 60.15(18) . . ?
Si2B O14B Al2 139.3(4) . 2_655 ?
Si2B O14B O22B 36.2(2) . . ?
Al2 O14B O22B 104.2(4) 2_655 . ?
Si2B O14B O2B 37.0(2) . 1_554 ?
Al2 O14B O2B 154.6(4) 2_655 1_554 ?
O22B O14B O2B 62.4(3) . 1_554 ?
Si2B O14B O13B 34.5(2) . . ?
Al2 O14B O13B 134.2(4) 2_655 . ?
O22B O14B O13B 60.2(3) . . ?
O2B O14B O13B 60.5(2) 1_554 . ?
Si2B O14B O2 112.7(4) . 2_655 ?
Al2 O14B O2 36.1(2) 2_655 2_655 ?
O22B O14B O2 87.7(3) . 2_655 ?
O2B O14B O2 148.8(3) 1_554 2_655 ?
O13B O14B O2 98.2(3) . 2_655 ?
Si2B O14B K2B 96.5(3) . 1_554 ?
Al2 O14B K2B 124.0(3) 2_655 1_554 ?
O22B O14B K2B 128.3(3) . 1_554 ?
O2B O14B K2B 66.0(2) 1_554 1_554 ?
O13B O14B K2B 92.8(3) . 1_554 ?
O2 O14B K2B 142.5(3) 2_655 1_554 ?
Si2B O14B O21 119.1(4) . 2_655 ?
Al2 O14B O21 35.2(2) 2_655 2_655 ?
O22B O14B O21 84.5(3) . 2_655 ?
O2B O14B O21 119.5(3) 1_554 2_655 ?
O13B O14B O21 141.0(3) . 2_655 ?
O2 O14B O21 61.6(2) 2_655 2_655 ?
K2B O14B O21 124.0(3) 1_554 2_655 ?
Si2B O14B O13B 172.5(4) . 2_655 ?
Al2 O14B O13B 35.1(2) 2_655 2_655 ?
O22B O14B O13B 139.2(3) . 2_655 ?
O2B O14B O13B 150.5(3) 1_554 2_655 ?
O13B O14B O13B 141.6(4) . 2_655 ?
O2 O14B O13B 59.8(2) 2_655 2_655 ?
K2B O14B O13B 90.0(2) 1_554 2_655 ?
O21 O14B O13B 59.4(2) 2_655 2_655 ?
Si2B O14B K2 105.8(3) . . ?
Al2 O14B K2 80.3(3) 2_655 . ?
O22B O14B K2 115.7(3) . . ?
O2B O14B K2 124.6(3) 1_554 . ?
O13B O14B K2 71.6(2) . . ?
O2 O14B K2 58.85(19) 2_655 . ?
K2B O14B K2 91.6(2) 1_554 . ?
O21 O14B K2 115.1(3) 2_655 . ?
O13B O14B K2 70.0(2) 2_655 . ?
Si2B O14B Si2B 158.8(4) . 2_655 ?
Al2 O14B Si2B 61.9(2) 2_655 2_655 ?
O22B O14B Si2B 163.9(3) . 2_655 ?
O2B O14B Si2B 126.5(3) 1_554 2_655 ?
O13B O14B Si2B 134.9(3) . 2_655 ?
O2 O14B Si2B 84.6(2) 2_655 2_655 ?
K2B O14B Si2B 62.89(14) 1_554 2_655 ?
O21 O14B Si2B 79.4(2) 2_655 2_655 ?
O13B O14B Si2B 27.13(16) 2_655 2_655 ?
K2 O14B Si2B 71.83(14) . 2_655 ?
Si2B O14B O14B 135.1(4) . 2_655 ?
Al2 O14B O14B 82.3(3) 2_655 2_655 ?
O22B O14B O14B 169.1(3) . 2_655 ?
O2B O14B O14B 114.7(2) 1_554 2_655 ?
O13B O14B O14B 108.9(3) . 2_655 ?
O2 O14B O14B 92.9(2) 2_655 2_655 ?
K2B O14B O14B 49.67(12) 1_554 2_655 ?
O21 O14B O14B 105.3(3) 2_655 2_655 ?
O13B O14B O14B 48.2(2) 2_655 2_655 ?
K2 O14B O14B 56.16(11) . 2_655 ?
Si2B O14B O14B 26.33(16) 2_655 2_655 ?
Si7B O15B Al7 136.8(5) . 3_565 ?
Si7B O15B O7B 37.2(2) . . ?
Al7 O15B O7B 119.5(4) 3_565 . ?
Si7B O15B O32B 35.3(2) . . ?
Al7 O15B O32B 167.1(5) 3_565 . ?
O7B O15B O32B 61.2(3) . . ?
Si7B O15B O30B 32.5(2) . 2 ?
Al7 O15B O30B 110.0(4) 3_565 2 ?
O7B O15B O30B 59.3(3) . 2 ?
O32B O15B O30B 58.4(3) . 2 ?
Si7B O15B O7 141.4(5) . 3_564 ?
Al7 O15B O7 34.8(3) 3_565 3_564 ?
O7B O15B O7 150.9(4) . 3_564 ?
O32B O15B O7 139.4(4) . 3_564 ?
O30B O15B O7 109.4(4) 2 3_564 ?
Si7B O15B K7B 101.3(4) . 1_554 ?
Al7 O15B K7B 119.3(4) 3_565 1_554 ?
O7B O15B K7B 118.0(3) . 1_554 ?
O32B O15B K7B 66.0(2) . 1_554 ?
O30B O15B K7B 114.6(3) 2 1_554 ?
O7 O15B K7B 91.1(3) 3_564 1_554 ?
Si7B O15B O29 102.8(4) . 3_565 ?
Al7 O15B O29 34.0(3) 3_565 3_565 ?
O7B O15B O29 93.5(3) . 3_565 ?
O32B O15B O29 136.0(4) . 3_565 ?
O30B O15B O29 78.0(3) 2 3_565 ?
O7 O15B O29 57.4(3) 3_564 3_565 ?
K7B O15B O29 148.4(4) 1_554 3_565 ?
Si7B O15B O31 142.5(4) . 3_565 ?
Al7 O15B O31 34.7(2) 3_565 3_565 ?
O7B O15B O31 107.0(3) . 3_565 ?
O32B O15B O31 157.6(4) . 3_565 ?
O30B O15B O31 134.7(4) 2 3_565 ?
O7 O15B O31 60.0(3) 3_564 3_565 ?
K7B O15B O31 109.7(3) 1_554 3_565 ?
O29 O15B O31 59.0(3) 3_565 3_565 ?
Si7B O15B K7 89.4(3) . 3_565 ?
Al7 O15B K7 95.9(3) 3_565 3_565 ?
O7B O15B K7 54.8(2) . 3_565 ?
O32B O15B K7 94.4(3) . 3_565 ?
O30B O15B K7 113.7(3) 2 3_565 ?
O7 O15B K7 124.0(3) 3_564 3_565 ?
K7B O15B K7 101.6(2) 1_554 3_565 ?
O29 O15B K7 98.8(3) 3_565 3_565 ?
O31 O15B K7 64.4(2) 3_565 3_565 ?
Si7B O15B O15 119.7(4) . 3_564 ?
Al7 O15B O15 81.6(3) 3_565 3_564 ?
O7B O15B O15 156.0(4) . 3_564 ?
O32B O15B O15 95.6(3) . 3_564 ?
O30B O15B O15 104.6(3) 2 3_564 ?
O7 O15B O15 47.1(2) 3_564 3_564 ?
K7B O15B O15 49.17(17) 1_554 3_564 ?
O29 O15B O15 100.6(3) 3_565 3_564 ?
O31 O15B O15 96.9(3) 3_565 3_564 ?
K7 O15B O15 139.9(3) 3_565 3_564 ?
Si7B O15B Si8 151.2(4) . 3_565 ?
Al7 O15B Si8 51.6(2) 3_565 3_565 ?
O7B O15B Si8 114.6(3) . 3_565 ?
O32B O15B Si8 141.1(3) . 3_565 ?
O30B O15B Si8 157.3(3) 2 3_565 ?
O7 O15B Si8 64.4(2) 3_564 3_565 ?
K7B O15B Si8 87.8(2) 1_554 3_565 ?
O29 O15B Si8 80.7(3) 3_565 3_565 ?
O31 O15B Si8 22.60(17) 3_565 3_565 ?
K7 O15B Si8 61.92(15) 3_565 3_565 ?
O15 O15B Si8 87.0(2) 3_564 3_565 ?
Si3B O16B Al3 139.8(6) . 3_565 ?
Si3B O16B O3B 37.8(3) . . ?
Al3 O16B O3B 114.9(4) 3_565 . ?
Si3B O16B O24B 35.4(3) . . ?
Al3 O16B O24B 175.2(5) 3_565 . ?
O3B O16B O24B 61.5(3) . . ?
Si3B O16B O17B 34.0(3) . . ?
Al3 O16B O17B 115.7(4) 3_565 . ?
O3B O16B O17B 60.8(3) . . ?
O24B O16B O17B 60.1(3) . . ?
Si3B O16B K7B 107.8(4) . 1_554 ?
Al3 O16B K7B 112.4(4) 3_565 1_554 ?
O3B O16B K7B 122.7(4) . 1_554 ?
O24B O16B K7B 72.4(3) . 1_554 ?
O17B O16B K7B 121.3(4) . 1_554 ?
Si3B O16B O23 138.3(5) . 3_565 ?
Al3 O16B O23 34.5(2) 3_565 3_565 ?
O3B O16B O23 100.8(4) . 3_565 ?
O24B O16B O23 147.1(4) . 3_565 ?
O17B O16B O23 138.5(4) . 3_565 ?
K7B O16B O23 100.1(3) 1_554 3_565 ?
Si3B O16B O3 148.1(5) . 3_564 ?
Al3 O16B O3 34.1(3) 3_565 3_564 ?
O3B O16B O3 146.8(4) . 3_564 ?
O24B O16B O3 148.3(4) . 3_564 ?
O17B O16B O3 114.1(4) . 3_564 ?
K7B O16B O3 88.8(3) 1_554 3_564 ?
O23 O16B O3 59.8(3) 3_565 3_564 ?
Si3B O16B O17B 105.3(4) . 3_565 ?
Al3 O16B O17B 34.9(3) 3_565 3_565 ?
O3B O16B O17B 89.9(4) . 3_565 ?
O24B O16B O17B 140.3(4) . 3_565 ?
O17B O16B O17B 82.6(4) . 3_565 ?
K7B O16B O17B 145.5(4) 1_554 3_565 ?
O23 O16B O17B 59.1(3) 3_565 3_565 ?
O3 O16B O17B 57.3(3) 3_564 3_565 ?
Si3B O16B K7 90.6(3) . 3_565 ?
Al3 O16B K7 86.1(3) 3_565 3_565 ?
O3B O16B K7 56.0(3) . 3_565 ?
O24B O16B K7 93.9(3) . 3_565 ?
O17B O16B K7 116.4(3) . 3_565 ?
K7B O16B K7 98.2(3) 1_554 3_565 ?
O23 O16B K7 54.7(2) 3_565 3_565 ?
O3 O16B K7 114.3(3) 3_564 3_565 ?
O17B O16B K7 91.0(3) 3_565 3_565 ?
Si3B O16B K3B 94.6(4) . 1_554 ?
Al3 O16B K3B 71.7(3) 3_565 1_554 ?
O3B O16B K3B 116.8(4) . 1_554 ?
O24B O16B K3B 106.8(3) . 1_554 ?
O17B O16B K3B 61.2(2) . 1_554 ?
K7B O16B K3B 107.2(3) 1_554 1_554 ?
O23 O16B K3B 106.1(3) 3_565 1_554 ?
O3 O16B K3B 53.9(3) 3_564 1_554 ?
O17B O16B K3B 60.1(2) 3_565 1_554 ?
K7 O16B K3B 151.0(3) 3_565 1_554 ?
Si3B O16B O16 122.9(4) . 3_564 ?
Al3 O16B O16 83.0(3) 3_565 3_564 ?
O3B O16B O16 160.3(4) . 3_564 ?
O24B O16B O16 100.1(3) . 3_564 ?
O17B O16B O16 105.1(3) . 3_564 ?
K7B O16B O16 50.4(2) 1_554 3_564 ?
O23 O16B O16 98.7(3) 3_565 3_564 ?
O3 O16B O16 49.3(3) 3_564 3_564 ?
O17B O16B O16 102.3(3) 3_565 3_564 ?
K7 O16B O16 137.7(3) 3_565 3_564 ?
K3B O16B O16 59.1(2) 1_554 3_564 ?
Si3B O17B Al3 140.7(5) . . ?
Si3B O17B O24B 34.6(3) . . ?
Al3 O17B O24B 106.8(4) . . ?
Si3B O17B O16B 35.3(3) . . ?
Al3 O17B O16B 137.3(4) . . ?
O24B O17B O16B 59.9(3) . . ?
Si3B O17B O3B 36.1(3) . . ?
Al3 O17B O3B 154.1(5) . . ?
O24B O17B O3B 61.0(3) . . ?
O16B O17B O3B 59.4(3) . . ?
Si3B O17B O3 113.0(4) . 1_554 ?
Al3 O17B O3 37.5(3) . 1_554 ?
O24B O17B O3 88.1(3) . 1_554 ?
O16B O17B O3 99.9(4) . 1_554 ?
O3B O17B O3 148.1(4) . 1_554 ?
Si3B O17B O23 117.8(4) . . ?
Al3 O17B O23 35.6(2) . . ?
O24B O17B O23 85.2(3) . . ?
O16B O17B O23 141.9(4) . . ?
O3B O17B O23 118.5(4) . . ?
O3 O17B O23 61.4(3) 1_554 . ?
Si3B O17B K3 97.5(4) . . ?
Al3 O17B K3 121.4(4) . . ?
O24B O17B K3 128.9(3) . . ?
O16B O17B K3 91.2(3) . . ?
O3B O17B K3 68.0(3) . . ?
O3 O17B K3 141.2(4) 1_554 . ?
O23 O17B K3 124.7(3) . . ?
Si3B O17B O16B 174.0(5) . 2_665 ?
Al3 O17B O16B 34.3(3) . 2_665 ?
O24B O17B O16B 141.0(4) . 2_665 ?
O16B O17B O16B 142.8(4) . 2_665 ?
O3B O17B O16B 149.7(4) . 2_665 ?
O3 O17B O16B 61.1(3) 1_554 2_665 ?
O23 O17B O16B 60.0(3) . 2_665 ?
K3 O17B O16B 88.0(3) . 2_665 ?
Si3B O17B K3B 107.0(4) . 1_554 ?
Al3 O17B K3B 79.9(3) . 1_554 ?
O24B O17B K3B 115.0(3) . 1_554 ?
O16B O17B K3B 72.4(3) . 1_554 ?
O3B O17B K3B 125.6(3) . 1_554 ?
O3 O17B K3B 58.5(3) 1_554 1_554 ?
O23 O17B K3B 114.7(3) . 1_554 ?
K3 O17B K3B 90.7(2) . 1_554 ?
O16B O17B K3B 70.5(2) 2_665 1_554 ?
Si3B O17B K8 76.1(3) . . ?
Al3 O17B K8 86.3(3) . . ?
O24B O17B K8 57.1(2) . . ?
O16B O17B K8 111.1(3) . . ?
O3B O17B K8 67.8(3) . . ?
O3 O17B K8 103.0(3) 1_554 . ?
O23 O17B K8 50.74(19) . . ?
K3 O17B K8 107.4(2) . . ?
O16B O17B K8 104.5(3) 2_665 . ?
K3B O17B K8 161.2(3) 1_554 . ?
Si3B O17B Si3B 159.1(4) . 2_665 ?
Al3 O17B Si3B 60.1(3) . 2_665 ?
O24B O17B Si3B 165.4(3) . 2_665 ?
O16B O17B Si3B 133.7(3) . 2_665 ?
O3B O17B Si3B 127.7(3) . 2_665 ?
O3 O17B Si3B 84.2(3) 1_554 2_665 ?
O23 O17B Si3B 80.3(2) . 2_665 ?
K3 O17B Si3B 62.11(16) . 2_665 ?
O16B O17B Si3B 26.00(19) 2_665 2_665 ?
K3B O17B Si3B 71.02(16) 1_554 2_665 ?
K8 O17B Si3B 112.8(2) . 2_665 ?
Si9B O18B Al9 142.1(5) . . ?
Si9B O18B O36B 35.2(3) . . ?
Al9 O18B O36B 142.7(4) . . ?
Si9B O18B O9B 36.1(3) . 1_554 ?
Al9 O18B O9B 149.1(4) . 1_554 ?
O36B O18B O9B 59.7(3) . 1_554 ?
Si9B O18B O9 127.7(4) . . ?
Al9 O18B O9 36.8(3) . . ?
O36B O18B O9 108.3(4) . . ?
O9B O18B O9 163.6(4) 1_554 . ?
Si9B O18B Na9B 95.3(3) . 1_554 ?
Al9 O18B Na9B 116.8(4) . 1_554 ?
O36B O18B Na9B 97.7(3) . 1_554 ?
O9B O18B Na9B 61.9(2) 1_554 1_554 ?
O9 O18B Na9B 133.8(4) . 1_554 ?
Si9B O18B O34B 33.3(2) . . ?
Al9 O18B O34B 108.9(4) . . ?
O36B O18B O34B 59.1(3) . . ?
O9B O18B O34B 59.3(3) 1_554 . ?
O9 O18B O34B 105.6(3) . . ?
Na9B O18B O34B 120.6(3) 1_554 . ?
Si9B O18B O33 110.9(4) . . ?
Al9 O18B O33 34.4(2) . . ?
O36B O18B O33 131.7(4) . . ?
O9B O18B O33 117.8(4) 1_554 . ?
O9 O18B O33 60.1(3) . . ?
Na9B O18B O33 124.7(3) 1_554 . ?
O34B O18B O33 78.2(3) . . ?
Si9B O18B O35 164.0(4) . . ?
Al9 O18B O35 33.6(3) . . ?
O36B O18B O35 160.8(4) . . ?
O9B O18B O35 134.8(4) 1_554 . ?
O9 O18B O35 59.9(3) . . ?
Na9B O18B O35 83.5(3) 1_554 . ?
O34B O18B O35 136.1(4) . . ?
O33 O18B O35 58.4(3) . . ?
Si9B O18B K9 98.2(3) . . ?
Al9 O18B K9 94.8(3) . . ?
O36B O18B K9 63.2(3) . . ?
O9B O18B K9 116.0(3) 1_554 . ?
O9 O18B K9 61.1(3) . . ?
Na9B O18B K9 101.2(3) 1_554 . ?
O34B O18B K9 110.8(3) . . ?
O33 O18B K9 120.7(3) . . ?
O35 O18B K9 97.7(3) . . ?
Si9B O18B O10B 100.9(3) . . ?
Al9 O18B O10B 115.9(4) . . ?
O36B O18B O10B 78.3(3) . . ?
O9B O18B O10B 85.4(3) 1_554 . ?
O9 O18B O10B 103.8(3) . . ?
Na9B O18B O10B 44.68(18) 1_554 . ?
O34B O18B O10B 133.9(3) . . ?
O33 O18B O10B 147.9(3) . . ?
O35 O18B O10B 89.6(3) . . ?
K9 O18B O10B 56.57(18) . . ?
Si9B O18B Si4 156.7(4) . . ?
Al9 O18B Si4 58.3(3) . . ?
O36B O18B Si4 142.0(3) . . ?
O9B O18B Si4 121.4(3) 1_554 . ?
O9 O18B Si4 75.0(3) . . ?
Na9B O18B Si4 61.43(18) 1_554 . ?
O34B O18B Si4 158.4(3) . . ?
O33 O18B Si4 83.8(3) . . ?
O35 O18B Si4 25.95(18) . . ?
K9 O18B Si4 88.7(2) . . ?
O10B O18B Si4 64.52(18) . . ?
Si4B O19B Al1B 150.2(6) . 3 ?
Si4B O19B O25B 36.5(3) . . ?
Al1B O19B O25B 132.3(5) 3 . ?
Si4B O19B O4B 36.3(3) . . ?
Al1B O19B O4B 166.7(5) 3 . ?
O25B O19B O4B 60.4(3) . . ?
Si4B O19B O35B 34.0(3) . 3 ?
Al1B O19B O35B 120.5(5) 3 3 ?
O25B O19B O35B 61.8(3) . 3 ?
O4B O19B O35B 59.1(3) . 3 ?
Si4B O19B O1B 122.2(5) . 3 ?
Al1B O19B O1B 35.5(3) 3 3 ?
O25B O19B O1B 96.8(4) . 3 ?
O4B O19B O1B 156.8(4) . 3 ?
O35B O19B O1B 108.1(4) 3 3 ?
Si4B O19B K4 91.4(4) . . ?
Al1B O19B K4 118.0(4) 3 . ?
O25B O19B K4 88.7(3) . . ?
O4B O19B K4 60.6(2) . . ?
O35B O19B K4 119.8(4) 3 . ?
O1B O19B K4 127.9(4) 3 . ?
Si4B O19B O10 125.6(5) . 3 ?
Al1B O19B O10 34.9(3) 3 3 ?
O25B O19B O10 137.7(4) . 3 ?
O4B O19B O10 135.1(4) . 3 ?
O35B O19B O10 91.6(4) 3 3 ?
O1B O19B O10 58.6(3) 3 3 ?
K4 O19B O10 133.5(4) . 3 ?
Si4B O19B O11 174.4(5) . . ?
Al1B O19B O11 35.0(3) 3 . ?
O25B O19B O11 141.3(4) . . ?
O4B O19B O11 139.7(4) . . ?
O35B O19B O11 151.4(4) 3 . ?
O1B O19B O11 60.9(4) 3 . ?
K4 O19B O11 83.1(3) . . ?
O10 O19B O11 59.8(3) 3 . ?
Si4B O19B K4B 88.9(4) . . ?
Al1B O19B K4B 84.8(3) 3 . ?
O25B O19B K4B 52.8(2) . . ?
O4B O19B K4B 108.3(3) . . ?
O35B O19B K4B 104.3(3) 3 . ?
O1B O19B K4B 53.4(3) 3 . ?
K4 O19B K4B 93.7(3) . . ?
O10 O19B K4B 111.9(3) 3 . ?
O11 O19B K4B 89.9(3) . . ?
Si4B O19B Na4B 98.7(6) . . ?
Al1B O19B Na4B 78.3(5) 3 . ?
O25B O19B Na4B 62.3(5) . . ?
O4B O19B Na4B 114.4(5) . . ?
O35B O19B Na4B 114.8(6) 3 . ?
O1B O19B Na4B 50.4(5) 3 . ?
K4 O19B Na4B 89.4(5) . . ?
O10 O19B Na4B 108.6(5) 3 . ?
O11 O19B Na4B 79.7(5) . . ?
K4B O19B Na4B 10.7(4) . . ?
Si4B O19B K9 80.2(3) . 3 ?
Al1B O19B K9 94.4(4) 3 3 ?
O25B O19B K9 115.7(4) . 3 ?
O4B O19B K9 74.4(3) . 3 ?
O35B O19B K9 56.2(2) 3 3 ?
O1B O19B K9 116.3(4) 3 3 ?
K4 O19B K9 107.2(3) . 3 ?
O10 O19B K9 60.7(2) 3 3 ?
O11 O19B K9 102.9(3) . 3 ?
K4B O19B K9 156.5(3) . 3 ?
Na4B O19B K9 163.4(5) . 3 ?
Si1B O20B Al4B 148.9(6) 3 . ?
Si1B O20B O1B 35.7(3) 3 3_554 ?
Al4B O20B O1B 120.0(5) . 3_554 ?
Si1B O20B O11B 34.0(3) 3 . ?
Al4B O20B O11B 174.9(5) . . ?
O1B O20B O11B 60.2(4) 3_554 . ?
Si1B O20B O10B 34.9(3) 3 3 ?
Al4B O20B O10B 125.7(5) . 3 ?
O1B O20B O10B 58.7(3) 3_554 3 ?
O11B O20B O10B 59.1(3) . 3 ?
Si1B O20B O4B 168.7(5) 3 . ?
Al4B O20B O4B 35.8(2) . . ?
O1B O20B O4B 154.3(4) 3_554 . ?
O11B O20B O4B 142.7(4) . . ?
O10B O20B O4B 135.9(4) 3 . ?
Si1B O20B O26B 131.5(5) 3 . ?
Al4B O20B O26B 35.1(3) . . ?
O1B O20B O26B 95.8(4) 3_554 . ?
O11B O20B O26B 140.9(4) . . ?
O10B O20B O26B 137.0(4) 3 . ?
O4B O20B O26B 59.0(3) . . ?
Si1B O20B K4 120.5(4) 3 . ?
Al4B O20B K4 89.7(3) . . ?
O1B O20B K4 128.8(4) 3_554 . ?
O11B O20B K4 86.7(3) . . ?
O10B O20B K4 136.4(4) 3 . ?
O4B O20B K4 59.9(2) . . ?
O26B O20B K4 86.6(3) . . ?
Si1B O20B O36B 120.2(5) 3 3 ?
Al4B O20B O36B 33.9(3) . 3 ?
O1B O20B O36B 106.8(4) 3_554 3 ?
O11B O20B O36B 151.0(4) . 3 ?
O10B O20B O36B 91.9(3) 3 3 ?
O4B O20B O36B 58.5(3) . 3 ?
O26B O20B O36B 60.8(3) . 3 ?
K4 O20B O36B 118.4(3) . 3 ?
Si1B O20B K4B 85.3(3) 3 1_554 ?
Al4B O20B K4B 86.0(3) . 1_554 ?
O1B O20B K4B 53.5(3) 3_554 1_554 ?
O11B O20B K4B 90.6(3) . 1_554 ?
O10B O20B K4B 111.9(3) 3 1_554 ?
O4B O20B K4B 106.0(3) . 1_554 ?
O26B O20B K4B 51.4(2) . 1_554 ?
K4 O20B K4B 92.9(2) . 1_554 ?
O36B O20B K4B 101.8(3) 3 1_554 ?
Si1B O20B Na4B 78.9(5) 3 1_554 ?
Al4B O20B Na4B 95.8(6) . 1_554 ?
O1B O20B Na4B 50.5(5) 3_554 1_554 ?
O11B O20B Na4B 80.5(5) . 1_554 ?
O10B O20B Na4B 108.9(5) 3 1_554 ?
O4B O20B Na4B 112.3(5) . 1_554 ?
O26B O20B Na4B 60.9(5) . 1_554 ?
K4 O20B Na4B 88.9(4) . 1_554 ?
O36B O20B Na4B 112.3(5) 3 1_554 ?
K4B O20B Na4B 10.6(4) 1_554 1_554 ?
Si1B O20B K9 96.0(4) 3 3 ?
Al4B O20B K9 80.0(3) . 3 ?
O1B O20B K9 117.5(4) 3_554 3 ?
O11B O20B K9 104.4(3) . 3 ?
O10B O20B K9 62.3(2) 3 3 ?
O4B O20B K9 73.8(2) . 3 ?
O26B O20B K9 114.3(3) . 3 ?
K4 O20B K9 107.5(3) . 3 ?
O36B O20B K9 56.2(2) 3 3 ?
K4B O20B K9 155.1(3) 1_554 3 ?
Na4B O20B K9 162.9(5) 1_554 3 ?
Si6B O21B Al2B 140.3(5) . . ?
Si6B O21B O29B 38.0(3) . . ?
Al2B O21B O29B 176.8(5) . . ?
Si6B O21B O27B 34.3(3) . . ?
Al2B O21B O27B 121.1(4) . . ?
O29B O21B O27B 59.3(3) . . ?
Si6B O21B O6B 33.7(3) . . ?
Al2B O21B O6B 116.6(4) . . ?
O29B O21B O6B 60.5(3) . . ?
O27B O21B O6B 60.2(3) . . ?
Si6B O21B O14 161.7(5) . 2_655 ?
Al2B O21B O14 35.1(2) . 2_655 ?
O29B O21B O14 144.9(4) . 2_655 ?
O27B O21B O14 155.4(4) . 2_655 ?
O6B O21B O14 128.1(4) . 2_655 ?
Si6B O21B O2B 109.9(4) . . ?
Al2B O21B O2B 33.8(2) . . ?
O29B O21B O2B 143.3(4) . . ?
O27B O21B O2B 105.8(3) . . ?
O6B O21B O2B 82.8(3) . . ?
O14 O21B O2B 58.0(3) 2_655 . ?
Si6B O21B O13 127.6(5) . . ?
Al2B O21B O13 35.0(2) . . ?
O29B O21B O13 147.6(4) . . ?
O27B O21B O13 95.5(3) . . ?
O6B O21B O13 127.4(4) . . ?
O14 O21B O13 60.6(3) 2_655 . ?
O2B O21B O13 58.2(3) . . ?
Si6B O21B K6 97.0(4) . 2_655 ?
Al2B O21B K6 122.2(4) . 2_655 ?
O29B O21B K6 59.9(2) . 2_655 ?
O27B O21B K6 102.3(3) . 2_655 ?
O6B O21B K6 117.5(3) . 2_655 ?
O14 O21B K6 93.2(3) 2_655 2_655 ?
O2B O21B K6 151.1(3) . 2_655 ?
O13 O21B K6 112.8(3) . 2_655 ?
Si6B O21B K6B 88.7(3) . . ?
Al2B O21B K6B 94.3(3) . . ?
O29B O21B K6B 83.1(3) . . ?
O27B O21B K6B 121.9(3) . . ?
O6B O21B K6B 63.0(3) . . ?
O14 O21B K6B 75.6(2) 2_655 . ?
O2B O21B K6B 78.0(2) . . ?
O13 O21B K6B 129.3(3) . . ?
K6 O21B K6B 92.7(2) 2_655 . ?
Si6B O21B K5 90.3(3) . . ?
Al2B O21B K5 87.2(3) . . ?
O29B O21B K5 95.4(3) . . ?
O27B O21B K5 57.3(2) . . ?
O6B O21B K5 116.5(3) . . ?
O14 O21B K5 105.6(3) 2_655 . ?
O2B O21B K5 103.4(3) . . ?
O13 O21B K5 52.2(2) . . ?
K6 O21B K5 86.3(2) 2_655 . ?
K6B O21B K5 178.5(3) . . ?
Si6B O21B Si2 152.4(4) . 2_655 ?
Al2B O21B Si2 61.6(3) . 2_655 ?
O29B O21B Si2 119.0(3) . 2_655 ?
O27B O21B Si2 165.7(3) . 2_655 ?
O6B O21B Si2 132.9(3) . 2_655 ?
O14 O21B Si2 26.99(17) 2_655 2_655 ?
O2B O21B Si2 83.5(2) . 2_655 ?
O13 O21B Si2 80.0(3) . 2_655 ?
K6 O21B Si2 67.59(17) 2_655 2_655 ?
K6B O21B Si2 70.10(17) . 2_655 ?
K5 O21B Si2 110.5(2) . 2_655 ?
Si2B O22B Al6B 140.0(5) . . ?
Si2B O22B O14B 35.3(2) . . ?
Al6B O22B O14B 161.6(4) . . ?
Si2B O22B O13B 35.3(2) . . ?
Al6B O22B O13B 127.6(4) . . ?
O14B O22B O13B 60.6(3) . . ?
Si2B O22B O30B 175.7(5) . . ?
Al6B O22B O30B 37.2(2) . . ?
O14B O22B O30B 145.5(4) . . ?
O13B O22B O30B 147.6(4) . . ?
Si2B O22B O2B 34.7(2) . 1_554 ?
Al6B O22B O2B 108.6(4) . 1_554 ?
O14B O22B O2B 59.1(3) . 1_554 ?
O13B O22B O2B 59.5(3) . 1_554 ?
O30B O22B O2B 141.1(4) . 1_554 ?
Si2B O22B O28B 120.7(4) . . ?
Al6B O22B O28B 34.6(2) . . ?
O14B O22B O28B 155.1(4) . . ?
O13B O22B O28B 95.2(3) . . ?
O30B O22B O28B 59.1(3) . . ?
O2B O22B O28B 105.0(3) 1_554 . ?
Si2B O22B O6B 115.8(4) . 1_554 ?
Al6B O22B O6B 33.7(2) . 1_554 ?
O14B O22B O6B 128.1(4) . 1_554 ?
O13B O22B O6B 127.0(4) . 1_554 ?
O30B O22B O6B 60.0(3) . 1_554 ?
O2B O22B O6B 81.2(3) 1_554 1_554 ?
O28B O22B O6B 60.1(3) . 1_554 ?
Si2B O22B K6 124.5(4) . 2_655 ?
Al6B O22B K6 95.1(3) . 2_655 ?
O14B O22B K6 95.1(3) . 2_655 ?
O13B O22B K6 114.1(3) . 2_655 ?
O30B O22B K6 58.9(2) . 2_655 ?
O2B O22B K6 153.8(3) 1_554 2_655 ?
O28B O22B K6 100.9(3) . 2_655 ?
O6B O22B K6 116.2(3) 1_554 2_655 ?
Si2B O22B K6B 96.0(3) . 1_554 ?
Al6B O22B K6B 86.4(3) . 1_554 ?
O14B O22B K6B 77.9(3) . 1_554 ?
O13B O22B K6B 131.3(3) . 1_554 ?
O30B O22B K6B 80.9(3) . 1_554 ?
O2B O22B K6B 78.3(2) 1_554 1_554 ?
O28B O22B K6B 119.8(3) . 1_554 ?
O6B O22B K6B 61.3(2) 1_554 1_554 ?
K6 O22B K6B 92.6(2) 2_655 1_554 ?
Si2B O22B K5 88.0(3) . . ?
Al6B O22B K5 89.7(3) . . ?
O14B O22B K5 106.2(3) . . ?
O13B O22B K5 52.6(2) . . ?
O30B O22B K5 95.0(3) . . ?
O2B O22B K5 104.4(3) 1_554 . ?
O28B O22B K5 56.5(2) . . ?
O6B O22B K5 115.6(3) 1_554 . ?
K6 O22B K5 86.3(2) 2_655 . ?
K6B O22B K5 175.8(3) 1_554 . ?
Si2B O22B Al2 63.4(3) . 2_655 ?
Al6B O22B Al2 150.8(4) . 2_655 ?
O14B O22B Al2 28.58(18) . 2_655 ?
O13B O22B Al2 81.6(3) . 2_655 ?
O30B O22B Al2 118.0(3) . 2_655 ?
O2B O22B Al2 85.7(2) 1_554 2_655 ?
O28B O22B Al2 165.5(3) . 2_655 ?
O6B O22B Al2 132.6(3) 1_554 2_655 ?
K6 O22B Al2 68.02(17) 2_655 2_655 ?
K6B O22B Al2 71.44(17) 1_554 2_655 ?
K5 O22B Al2 111.8(2) . 2_655 ?
Si8B O23B Al3B 139.3(5) . . ?
Si8B O23B O33B 37.5(2) . . ?
Al3B O23B O33B 170.7(4) . . ?
Si8B O23B O31B 35.4(2) . . ?
Al3B O23B O31B 123.3(4) . . ?
O33B O23B O31B 60.0(3) . . ?
Si8B O23B O8B 34.2(2) . . ?
Al3B O23B O8B 111.9(4) . . ?
O33B O23B O8B 61.0(3) . . ?
O31B O23B O8B 61.0(3) . . ?
Si8B O23B O16 129.6(4) . 3_565 ?
Al3B O23B O16 35.7(2) . 3_565 ?
O33B O23B O16 152.7(4) . 3_565 ?
O31B O23B O16 97.7(3) . 3_565 ?
O8B O23B O16 124.5(3) . 3_565 ?
Si8B O23B O3B 106.7(4) . . ?
Al3B O23B O3B 34.1(3) . . ?
O33B O23B O3B 138.6(4) . . ?
O31B O23B O3B 104.5(4) . . ?
O8B O23B O3B 77.8(3) . . ?
O16 O23B O3B 57.6(3) 3_565 . ?
Si8B O23B O17 157.4(4) . . ?
Al3B O23B O17 34.3(3) . . ?
O33B O23B O17 142.9(4) . . ?
O31B O23B O17 157.1(4) . . ?
O8B O23B O17 123.6(3) . . ?
O16 O23B O17 60.5(3) 3_565 . ?
O3B O23B O17 59.1(3) . . ?
Si8B O23B K8B 97.1(3) . . ?
Al3B O23B K8B 123.5(4) . . ?
O33B O23B K8B 60.4(2) . . ?
O31B O23B K8B 103.6(3) . . ?
O8B O23B K8B 118.0(3) . . ?
O16 O23B K8B 116.6(3) 3_565 . ?
O3B O23B K8B 151.9(3) . . ?
O17 O23B K8B 93.5(3) . . ?
Si8B O23B K8 85.7(3) . . ?
Al3B O23B K8 90.0(3) . . ?
O33B O23B K8 81.1(3) . . ?
O31B O23B K8 119.6(3) . . ?
O8B O23B K8 60.1(2) . . ?
O16 O23B K8 125.7(3) 3_565 . ?
O3B O23B K8 74.8(3) . . ?
O17 O23B K8 73.9(3) . . ?
K8B O23B K8 92.7(2) . . ?
Si8B O23B K7B 93.8(3) . . ?
Al3B O23B K7B 90.8(3) . . ?
O33B O23B K7B 98.1(3) . . ?
O31B O23B K7B 59.9(2) . . ?
O8B O23B K7B 119.6(3) . . ?
O16 O23B K7B 55.1(2) 3_565 . ?
O3B O23B K7B 106.0(3) . . ?
O17 O23B K7B 106.7(3) . . ?
K8B O23B K7B 86.74(19) . . ?
K8 O23B K7B 179.2(3) . . ?
Si8B O23B Si3 149.9(4) . . ?
Al3B O23B Si3 59.7(2) . . ?
O33B O23B Si3 118.9(3) . . ?
O31B O23B Si3 169.4(3) . . ?
O8B O23B Si3 128.8(3) . . ?
O16 O23B Si3 79.9(2) 3_565 . ?
O3B O23B Si3 83.0(3) . . ?
O17 O23B Si3 25.6(2) . . ?
K8B O23B Si3 68.95(16) . . ?
K8 O23B Si3 69.15(15) . . ?
K7B O23B Si3 111.2(2) . . ?
Si3B O24B Al8B 139.6(5) . . ?
Si3B O24B O16B 35.9(3) . . ?
Al8B O24B O16B 129.5(4) . . ?
Si3B O24B O17B 33.8(2) . . ?
Al8B O24B O17B 158.0(4) . . ?
O16B O24B O17B 60.1(3) . . ?
Si3B O24B O3B 35.7(3) . . ?
Al8B O24B O3B 105.5(4) . . ?
O16B O24B O3B 59.2(3) . . ?
O17B O24B O3B 60.0(3) . . ?
Si3B O24B O34B 171.1(4) . . ?
Al8B O24B O34B 37.0(2) . . ?
O16B O24B O34B 151.9(4) . . ?
O17B O24B O34B 144.1(4) . . ?
O3B O24B O34B 137.2(4) . . ?
Si3B O24B O32B 123.1(4) . . ?
Al8B O24B O32B 35.5(2) . . ?
O16B O24B O32B 97.3(3) . . ?
O17B O24B O32B 156.3(4) . . ?
O3B O24B O32B 103.6(3) . . ?
O34B O24B O32B 59.6(3) . . ?
Si3B O24B O8B 113.2(4) . . ?
Al8B O24B O8B 33.3(2) . . ?
O16B O24B O8B 125.4(4) . . ?
O17B O24B O8B 125.0(3) . . ?
O3B O24B O8B 77.5(3) . . ?
O34B O24B O8B 59.8(2) . . ?
O32B O24B O8B 60.4(2) . . ?
Si3B O24B K8B 124.9(4) . 1_554 ?
Al8B O24B K8B 95.5(3) . 1_554 ?
O16B O24B K8B 116.8(3) . 1_554 ?
O17B O24B K8B 95.5(3) . 1_554 ?
O3B O24B K8B 154.5(4) . 1_554 ?
O34B O24B K8B 59.4(2) . 1_554 ?
O32B O24B K8B 101.9(3) . 1_554 ?
O8B O24B K8B 116.4(3) . 1_554 ?
Si3B O24B K8 92.6(3) . . ?
Al8B O24B K8 83.6(3) . . ?
O16B O24B K8 128.4(3) . . ?
O17B O24B K8 76.8(3) . . ?
O3B O24B K8 75.8(3) . . ?
O34B O24B K8 79.1(2) . . ?
O32B O24B K8 117.9(3) . . ?
O8B O24B K8 59.1(2) . . ?
K8B O24B K8 92.7(2) 1_554 . ?
Si3B O24B K7B 90.9(3) . 1_554 ?
Al8B O24B K7B 92.8(3) . 1_554 ?
O16B O24B K7B 55.0(2) . 1_554 ?
O17B O24B K7B 106.9(3) . 1_554 ?
O3B O24B K7B 106.3(3) . 1_554 ?
O34B O24B K7B 97.3(2) . 1_554 ?
O32B O24B K7B 58.8(2) . 1_554 ?
O8B O24B K7B 118.1(3) . 1_554 ?
K8B O24B K7B 86.44(19) 1_554 1_554 ?
K8 O24B K7B 176.3(3) . 1_554 ?
Si3B O24B Al3 61.1(2) . . ?
Al8B O24B Al3 149.1(4) . . ?
O16B O24B Al3 81.0(3) . . ?
O17B O24B Al3 27.61(19) . . ?
O3B O24B Al3 85.4(3) . . ?
O34B O24B Al3 118.1(3) . . ?
O32B O24B Al3 168.4(3) . . ?
O8B O24B Al3 129.7(3) . . ?
K8B O24B Al3 69.22(16) 1_554 . ?
K8 O24B Al3 70.97(16) . . ?
K7B O24B Al3 112.0(2) 1_554 . ?
Si4B O25B Al5B 142.2(5) . . ?
Si4B O25B K4B 108.5(4) . . ?
Al5B O25B K4B 101.7(4) . . ?
Si4B O25B O19B 36.2(3) . . ?
Al5B O25B O19B 151.2(5) . . ?
K4B O25B O19B 72.8(3) . . ?
Si4B O25B O4B 36.3(2) . . ?
Al5B O25B O4B 106.6(4) . . ?
K4B O25B O4B 125.9(4) . . ?
O19B O25B O4B 60.3(3) . . ?
Si4B O25B O5B 176.6(5) . . ?
Al5B O25B O5B 36.0(2) . . ?
K4B O25B O5B 74.8(3) . . ?
O19B O25B O5B 147.2(4) . . ?
O4B O25B O5B 142.4(4) . . ?
Si4B O25B O35B 32.7(3) . 3 ?
Al5B O25B O35B 138.3(5) . 3 ?
K4B O25B O35B 118.7(4) . 3 ?
O19B O25B O35B 60.1(3) . 3 ?
O4B O25B O35B 58.5(3) . 3 ?
O5B O25B O35B 145.0(4) . 3 ?
Si4B O25B O27B 115.9(4) . . ?
Al5B O25B O27B 35.8(3) . . ?
K4B O25B O27B 135.1(4) . . ?
O19B O25B O27B 149.6(4) . . ?
O4B O25B O27B 89.5(3) . . ?
O5B O25B O27B 61.0(3) . . ?
O35B O25B O27B 102.6(4) 3 . ?
Si4B O25B O12 121.6(4) . . ?
Al5B O25B O12 33.2(2) . . ?
K4B O25B O12 92.6(3) . . ?
O19B O25B O12 118.0(4) . . ?
O4B O25B O12 87.2(3) . . ?
O5B O25B O12 58.5(3) . . ?
O35B O25B O12 142.7(4) 3 . ?
O27B O25B O12 59.2(3) . . ?
Si4B O25B Na4B 104.1(6) . . ?
Al5B O25B Na4B 103.3(5) . . ?
K4B O25B Na4B 7.2(4) . . ?
O19B O25B Na4B 68.0(5) . . ?
O4B O25B Na4B 119.1(5) . . ?
O5B O25B Na4B 79.3(5) . . ?
O35B O25B Na4B 118.1(5) 3 . ?
O27B O25B Na4B 138.2(5) . . ?
O12 O25B Na4B 90.3(5) . . ?
Si4B O25B O26B 130.0(4) . 1_556 ?
Al5B O25B O26B 87.0(3) . 1_556 ?
K4B O25B O26B 50.3(2) . 1_556 ?
O19B O25B O26B 108.2(4) . 1_556 ?
O4B O25B O26B 166.3(4) . 1_556 ?
O5B O25B O26B 51.3(3) . 1_556 ?
O35B O25B O26B 110.0(3) 3 1_556 ?
O27B O25B O26B 101.1(3) . 1_556 ?
O12 O25B O26B 105.6(3) . 1_556 ?
Na4B O25B O26B 57.5(5) . 1_556 ?
Si4B O25B K10B 102.5(4) . 3 ?
Al5B O25B K10B 87.5(3) . 3 ?
K4B O25B K10B 110.1(3) . 3 ?
O19B O25B K10B 121.1(3) . 3 ?
O4B O25B K10B 116.1(3) . 3 ?
O5B O25B K10B 75.2(3) . 3 ?
O35B O25B K10B 69.8(3) 3 3 ?
O27B O25B K10B 66.8(2) . 3 ?
O12 O25B K10B 120.5(3) . 3 ?
Na4B O25B K10B 117.0(5) . 3 ?
O26B O25B K10B 61.6(2) 1_556 3 ?
Si5B O26B Al4B 143.1(6) . . ?
Si5B O26B K4B 103.4(4) . 1_554 ?
Al4B O26B K4B 106.6(4) . 1_554 ?
Si5B O26B O5B 36.7(3) . 1_554 ?
Al4B O26B O5B 176.9(5) . 1_554 ?
K4B O26B O5B 75.6(3) 1_554 1_554 ?
Si5B O26B O28B 35.8(3) . . ?
Al4B O26B O28B 116.1(4) . . ?
K4B O26B O28B 137.0(4) 1_554 . ?
O5B O26B O28B 62.0(3) 1_554 . ?
Si5B O26B O4B 107.6(4) . . ?
Al4B O26B O4B 36.2(2) . . ?
K4B O26B O4B 124.9(4) 1_554 . ?
O5B O26B O4B 144.2(4) 1_554 . ?
O28B O26B O4B 89.8(3) . . ?
Si5B O26B O12B 33.5(2) . . ?
Al4B O26B O12B 122.1(4) . . ?
K4B O26B O12B 94.5(3) 1_554 . ?
O5B O26B O12B 59.5(3) 1_554 . ?
O28B O26B O12B 58.8(3) . . ?
O4B O26B O12B 87.7(3) . . ?
Si5B O26B O20B 152.2(5) . . ?
Al4B O26B O20B 35.6(3) . . ?
K4B O26B O20B 71.5(3) 1_554 . ?
O5B O26B O20B 146.8(4) 1_554 . ?
O28B O26B O20B 149.3(4) . . ?
O4B O26B O20B 59.8(3) . . ?
O12B O26B O20B 118.8(4) . . ?
Si5B O26B O36B 137.1(5) . 3 ?
Al4B O26B O36B 33.8(3) . 3 ?
K4B O26B O36B 117.7(3) 1_554 3 ?
O5B O26B O36B 143.2(4) 1_554 3 ?
O28B O26B O36B 101.3(4) . 3 ?
O4B O26B O36B 58.8(3) . 3 ?
O12B O26B O36B 142.5(4) . 3 ?
O20B O26B O36B 61.0(3) . 3 ?
Si5B O26B Na4B 104.9(5) . 1_554 ?
Al4B O26B Na4B 102.5(6) . 1_554 ?
K4B O26B Na4B 7.1(4) 1_554 1_554 ?
O5B O26B Na4B 79.9(5) 1_554 1_554 ?
O28B O26B Na4B 139.9(5) . 1_554 ?
O4B O26B Na4B 118.2(5) . 1_554 ?
O12B O26B Na4B 92.1(5) . 1_554 ?
O20B O26B Na4B 67.0(5) . 1_554 ?
O36B O26B Na4B 117.5(5) 3 1_554 ?
Si5B O26B O25B 88.9(4) . 1_554 ?
Al4B O26B O25B 127.1(4) . 1_554 ?
K4B O26B O25B 50.4(2) 1_554 1_554 ?
O5B O26B O25B 52.5(3) 1_554 1_554 ?
O28B O26B O25B 102.8(3) . 1_554 ?
O4B O26B O25B 163.3(4) . 1_554 ?
O12B O26B O25B 108.1(3) . 1_554 ?
O20B O26B O25B 106.3(3) . 1_554 ?
O36B O26B O25B 107.4(3) 3 1_554 ?
Na4B O26B O25B 57.4(5) 1_554 1_554 ?
Si5B O26B K10B 87.8(3) . 3_554 ?
Al4B O26B K10B 101.5(4) . 3_554 ?
K4B O26B K10B 110.0(3) 1_554 3_554 ?
O5B O26B K10B 75.6(3) 1_554 3_554 ?
O28B O26B K10B 67.4(2) . 3_554 ?
O4B O26B K10B 115.5(3) . 3_554 ?
O12B O26B K10B 121.0(3) . 3_554 ?
O20B O26B K10B 119.8(3) . 3_554 ?
O36B O26B K10B 67.7(2) 3 3_554 ?
Na4B O26B K10B 116.8(5) 1_554 3_554 ?
O25B O26B K10B 61.4(2) 1_554 3_554 ?
Si6B O27B Al5B 135.8(5) . . ?
Si6B O27B O29B 37.0(3) . . ?
Al5B O27B O29B 162.1(5) . . ?
Si6B O27B O21B 33.8(3) . . ?
Al5B O27B O21B 127.8(4) . . ?
O29B O27B O21B 57.8(3) . . ?
Si6B O27B O6B 34.0(3) . . ?
Al5B O27B O6B 106.1(4) . . ?
O29B O27B O6B 60.1(3) . . ?
O21B O27B O6B 60.2(3) . . ?
Si6B O27B O25B 143.1(5) . . ?
Al5B O27B O25B 34.7(2) . . ?
O29B O27B O25B 135.0(4) . . ?
O21B O27B O25B 160.3(4) . . ?
O6B O27B O25B 110.1(4) . . ?
Si6B O27B O5B 101.6(4) . . ?
Al5B O27B O5B 34.2(2) . . ?
O29B O27B O5B 133.2(4) . . ?
O21B O27B O5B 102.1(3) . . ?
O6B O27B O5B 73.2(3) . . ?
O25B O27B O5B 58.2(3) . . ?
Si6B O27B O12 137.7(5) . . ?
Al5B O27B O12 36.0(2) . . ?
O29B O27B O12 161.5(4) . . ?
O21B O27B O12 108.9(4) . . ?
O6B O27B O12 127.4(4) . . ?
O25B O27B O12 61.8(3) . . ?
O5B O27B O12 58.5(3) . . ?
Si6B O27B K11B 106.5(4) . 3 ?
Al5B O27B K11B 113.3(4) . 3 ?
O29B O27B K11B 69.4(3) . 3 ?
O21B O27B K11B 116.9(3) . 3 ?
O6B O27B K11B 119.1(3) . 3 ?
O25B O27B K11B 82.7(3) . 3 ?
O5B O27B K11B 140.3(3) . 3 ?
O12 O27B K11B 111.4(3) . 3 ?
Si6B O27B K5 104.3(4) . . ?
Al5B O27B K5 93.3(3) . . ?
O29B O27B K5 104.4(3) . . ?
O21B O27B K5 72.1(3) . . ?
O6B O27B K5 130.9(3) . . ?
O25B O27B K5 111.2(3) . . ?
O5B O27B K5 108.2(3) . . ?
O12 O27B K5 57.4(2) . . ?
K11B O27B K5 91.5(2) 3 . ?
Si6B O27B K10B 79.1(3) . 3 ?
Al5B O27B K10B 86.3(3) . 3 ?
O29B O27B K10B 76.3(3) . 3 ?
O21B O27B K10B 111.8(3) . 3 ?
O6B O27B K10B 53.6(2) . 3 ?
O25B O27B K10B 66.1(2) . 3 ?
O5B O27B K10B 74.0(2) . 3 ?
O12 O27B K10B 122.2(3) . 3 ?
K11B O27B K10B 84.3(2) 3 3 ?
K5 O27B K10B 175.2(3) . 3 ?
Si6B O27B Si4B 146.2(4) . . ?
Al5B O27B Si4B 55.1(2) . . ?
O29B O27B Si4B 120.1(3) . . ?
O21B O27B Si4B 176.7(3) . . ?
O6B O27B Si4B 121.6(3) . . ?
O25B O27B Si4B 22.98(19) . . ?
O5B O27B Si4B 81.2(2) . . ?
O12 O27B Si4B 72.5(2) . . ?
K11B O27B Si4B 59.92(16) 3 . ?
K5 O27B Si4B 106.7(2) . . ?
K10B O27B Si4B 69.25(16) 3 . ?
Si5B O28B Al6B 135.0(5) . . ?
Si5B O28B O12B 36.6(2) . . ?
Al6B O28B O12B 137.1(4) . . ?
Si5B O28B O26B 34.6(3) . . ?
Al6B O28B O26B 143.2(5) . . ?
O12B O28B O26B 61.9(3) . . ?
Si5B O28B O30B 161.2(5) . . ?
Al6B O28B O30B 36.7(2) . . ?
O12B O28B O30B 161.4(4) . . ?
O26B O28B O30B 135.3(4) . . ?
Si5B O28B O5B 34.6(2) . 1_554 ?
Al6B O28B O5B 100.4(4) . 1_554 ?
O12B O28B O5B 59.4(3) . 1_554 ?
O26B O28B O5B 58.8(3) . 1_554 ?
O30B O28B O5B 131.6(4) . 1_554 ?
Si5B O28B O22B 126.8(4) . . ?
Al6B O28B O22B 34.1(2) . . ?
O12B O28B O22B 107.9(4) . . ?
O26B O28B O22B 159.6(4) . . ?
O30B O28B O22B 58.2(3) . . ?
O5B O28B O22B 100.9(3) 1_554 . ?
Si5B O28B O6B 105.0(4) . 1_554 ?
Al6B O28B O6B 34.3(3) . 1_554 ?
O12B O28B O6B 126.9(4) . 1_554 ?
O26B O28B O6B 109.8(4) . 1_554 ?
O30B O28B O6B 59.9(3) . 1_554 ?
O5B O28B O6B 71.8(3) 1_554 1_554 ?
O22B O28B O6B 60.5(3) . 1_554 ?
Si5B O28B K11B 115.2(4) . 3 ?
Al6B O28B K11B 105.4(4) . 3 ?
O12B O28B K11B 112.6(3) . 3 ?
O26B O28B K11B 84.5(3) . 3 ?
O30B O28B K11B 68.7(2) . 3 ?
O5B O28B K11B 142.3(3) 1_554 3 ?
O22B O28B K11B 115.9(3) . 3 ?
O6B O28B K11B 118.8(3) 1_554 3 ?
Si5B O28B K5 94.6(3) . . ?
Al6B O28B K5 102.9(3) . . ?
O12B O28B K5 58.0(2) . . ?
O26B O28B K5 112.4(3) . . ?
O30B O28B K5 103.8(3) . . ?
O5B O28B K5 108.8(3) 1_554 . ?
O22B O28B K5 70.4(2) . . ?
O6B O28B K5 129.6(3) 1_554 . ?
K11B O28B K5 91.8(2) 3 . ?
Si5B O28B K10B 87.1(3) . 3_554 ?
Al6B O28B K10B 78.3(3) . 3_554 ?
O12B O28B K10B 123.7(3) . 3_554 ?
O26B O28B K10B 67.3(3) . 3_554 ?
O30B O28B K10B 74.8(3) . 3_554 ?
O5B O28B K10B 74.6(2) 1_554 3_554 ?
O22B O28B K10B 111.3(3) . 3_554 ?
O6B O28B K10B 53.1(2) 1_554 3_554 ?
K11B O28B K10B 84.3(2) 3 3_554 ?
K5 O28B K10B 176.1(3) . 3_554 ?
Si5B O28B Al4B 56.1(2) . . ?
Al6B O28B Al4B 146.3(4) . . ?
O12B O28B Al4B 73.2(2) . . ?
O26B O28B Al4B 24.0(2) . . ?
O30B O28B Al4B 119.8(3) . . ?
O5B O28B Al4B 82.7(2) 1_554 . ?
O22B O28B Al4B 176.3(3) . . ?
O6B O28B Al4B 121.8(3) 1_554 . ?
K11B O28B Al4B 60.65(15) 3 . ?
K5 O28B Al4B 107.8(2) . . ?
K10B O28B Al4B 70.20(16) 3_554 . ?
Si6B O29B Al7B 150.0(5) . 3 ?
Si6B O29B O21B 37.6(3) . . ?
Al7B O29B O21B 158.7(5) 3 . ?
Si6B O29B O27B 37.3(3) . . ?
Al7B O29B O27B 137.1(5) 3 . ?
O21B O29B O27B 62.9(3) . . ?
Si6B O29B O6B 35.4(3) . . ?
Al7B O29B O6B 116.0(4) 3 . ?
O21B O29B O6B 62.5(3) . . ?
O27B O29B O6B 62.0(3) . . ?
Si6B O29B O7B 168.6(5) . 3 ?
Al7B O29B O7B 35.6(2) 3 3 ?
O21B O29B O7B 143.8(4) . 3 ?
O27B O29B O7B 131.6(4) . 3 ?
O6B O29B O7B 151.4(4) . 3 ?
Si6B O29B K6 102.8(4) . 2_655 ?
Al7B O29B K6 104.9(3) 3 2_655 ?
O21B O29B K6 66.1(3) . 2_655 ?
O27B O29B K6 109.2(3) . 2_655 ?
O6B O29B K6 125.1(3) . 2_655 ?
O7B O29B K6 77.8(3) 3 2_655 ?
Si6B O29B O31B 118.8(4) . 3 ?
Al7B O29B O31B 36.2(2) 3 3 ?
O21B O29B O31B 155.5(4) . 3 ?
O27B O29B O31B 102.1(4) . 3 ?
O6B O29B O31B 93.7(3) . 3 ?
O7B O29B O31B 60.7(3) 3 3 ?
K6 O29B O31B 138.3(3) 2_655 3 ?
Si6B O29B O15 132.6(4) . 2_655 ?
Al7B O29B O15 32.7(2) 3 2_655 ?
O21B O29B O15 126.6(4) . 2_655 ?
O27B O29B O15 154.1(4) . 2_655 ?
O6B O29B O15 99.2(3) . 2_655 ?
O7B O29B O15 58.0(3) 3 2_655 ?
K6 O29B O15 96.1(3) 2_655 2_655 ?
O31B O29B O15 59.2(3) 3 2_655 ?
Si6B O29B K11B 97.0(3) . 3 ?
Al7B O29B K11B 87.6(3) 3 3 ?
O21B O29B K11B 113.0(3) . 3 ?
O27B O29B K11B 59.7(2) . 3 ?
O6B O29B K11B 112.6(3) . 3 ?
O7B O29B K11B 72.0(2) 3 3 ?
K6 O29B K11B 103.7(2) 2_655 3 ?
O31B O29B K11B 69.2(2) 3 3 ?
O15 O29B K11B 120.2(3) 2_655 3 ?
Si6B O29B O30 112.6(4) . 2_655 ?
Al7B O29B O30 75.8(3) 3 2_655 ?
O21B O29B O30 83.7(3) . 2_655 ?
O27B O29B O30 146.5(4) . 2_655 ?
O6B O29B O30 101.9(3) . 2_655 ?
O7B O29B O30 77.1(3) 3 2_655 ?
K6 O29B O30 53.82(18) 2_655 2_655 ?
O31B O29B O30 108.4(3) 3 2_655 ?
O15 O29B O30 49.5(2) 2_655 2_655 ?
K11B O29B O30 145.4(3) 3 2_655 ?
Si6B O29B O30B 123.0(4) . . ?
Al7B O29B O30B 84.2(3) 3 . ?
O21B O29B O30B 102.1(3) . . ?
O27B O29B O30B 97.6(3) . . ?
O6B O29B O30B 158.0(4) . . ?
O7B O29B O30B 48.7(2) 3 . ?
K6 O29B O30B 50.79(18) 2_655 . ?
O31B O29B O30B 99.0(3) 3 . ?
O15 O29B O30B 102.7(3) 2_655 . ?
K11B O29B O30B 56.73(19) 3 . ?
O30 O29B O30B 91.1(2) 2_655 . ?
Si7B O30B Al6B 150.4(5) 3 . ?
Si7B O30B O32B 36.0(2) 3 3 ?
Al6B O30B O32B 119.0(4) . 3 ?
Si7B O30B O7B 36.5(2) 3 3 ?
Al6B O30B O7B 167.4(5) . 3 ?
O32B O30B O7B 61.4(3) 3 3 ?
Si7B O30B O22B 160.3(5) 3 . ?
Al6B O30B O22B 37.3(2) . . ?
O32B O30B O22B 155.7(4) 3 . ?
O7B O30B O22B 142.9(4) 3 . ?
Si7B O30B O28B 136.0(5) 3 . ?
Al6B O30B O28B 37.4(2) . . ?
O32B O30B O28B 101.4(3) 3 . ?
O7B O30B O28B 130.5(4) 3 . ?
O22B O30B O28B 62.7(3) . . ?
Si7B O30B O15B 33.1(2) 3 3 ?
Al6B O30B O15B 133.4(4) . 3 ?
O32B O30B O15B 59.5(3) 3 3 ?
O7B O30B O15B 58.7(3) 3 3 ?
O22B O30B O15B 127.8(4) . 3 ?
O28B O30B O15B 154.2(4) . 3 ?
Si7B O30B K6 107.3(4) 3 2_655 ?
Al6B O30B K6 100.5(3) . 2_655 ?
O32B O30B K6 140.1(3) 3 2_655 ?
O7B O30B K6 78.8(3) 3 2_655 ?
O22B O30B K6 64.2(2) . 2_655 ?
O28B O30B K6 107.2(3) . 2_655 ?
O15B O30B K6 98.2(3) 3 2_655 ?
Si7B O30B O6B 116.3(4) 3 1_554 ?
Al6B O30B O6B 35.8(3) . 1_554 ?
O32B O30B O6B 94.0(3) 3 1_554 ?
O7B O30B O6B 152.6(4) 3 1_554 ?
O22B O30B O6B 62.8(3) . 1_554 ?
O28B O30B O6B 62.2(3) . 1_554 ?
O15B O30B O6B 99.7(3) 3 1_554 ?
K6 O30B O6B 123.8(3) 2_655 1_554 ?
Si7B O30B K11B 88.1(3) 3 3 ?
Al6B O30B K11B 95.5(3) . 3 ?
O32B O30B K11B 69.6(2) 3 3 ?
O7B O30B K11B 72.6(2) 3 3 ?
O22B O30B K11B 110.9(3) . 3 ?
O28B O30B K11B 58.1(2) . 3 ?
O15B O30B K11B 121.2(3) 3 3 ?
K6 O30B K11B 102.9(2) 2_655 3 ?
O6B O30B K11B 111.9(3) 1_554 3 ?
Si7B O30B O29 79.0(3) 3 2_655 ?
Al6B O30B O29 110.7(4) . 2_655 ?
O32B O30B O29 111.3(3) 3 2_655 ?
O7B O30B O29 79.2(3) 3 2_655 ?
O22B O30B O29 81.9(3) . 2_655 ?
O28B O30B O29 144.6(4) . 2_655 ?
O15B O30B O29 52.0(3) 3 2_655 ?
K6 O30B O29 53.95(19) 2_655 2_655 ?
O6B O30B O29 101.1(3) 1_554 2_655 ?
K11B O30B O29 147.0(3) 3 2_655 ?
Si7B O30B O29B 86.8(3) 3 . ?
Al6B O30B O29B 119.5(4) . . ?
O32B O30B O29B 100.6(3) 3 . ?
O7B O30B O29B 50.6(2) 3 . ?
O22B O30B O29B 99.1(3) . . ?
O28B O30B O29B 94.7(3) . . ?
O15B O30B O29B 105.3(3) 3 . ?
K6 O30B O29B 50.49(18) 2_655 . ?
O6B O30B O29B 154.9(3) 1_554 . ?
K11B O30B O29B 56.15(18) 3 . ?
O29 O30B O29B 92.5(3) 2_655 . ?
Si8B O31B Al7B 136.4(5) . . ?
Si8B O31B O33B 36.1(2) . . ?
Al7B O31B O33B 163.4(5) . . ?
Si8B O31B O23B 35.7(2) . . ?
Al7B O31B O23B 126.4(4) . . ?
O33B O31B O23B 58.3(3) . . ?
Si8B O31B O8B 33.8(2) . . ?
Al7B O31B O8B 106.5(4) . . ?
O33B O31B O8B 60.3(3) . . ?
O23B O31B O8B 60.6(3) . . ?
Si8B O31B O29B 145.7(4) . 2 ?
Al7B O31B O29B 36.0(2) . 2 ?
O33B O31B O29B 136.3(4) . 2 ?
O23B O31B O29B 161.7(4) . 2 ?
O8B O31B O29B 113.5(3) . 2 ?
Si8B O31B O15 136.1(4) . 3_565 ?
Al7B O31B O15 35.1(2) . 3_565 ?
O33B O31B O15 160.3(4) . 3_565 ?
O23B O31B O15 105.8(3) . 3_565 ?
O8B O31B O15 124.9(3) . 3_565 ?
O29B O31B O15 62.0(3) 2 3_565 ?
Si8B O31B O7B 102.0(4) . . ?
Al7B O31B O7B 34.6(2) . . ?
O33B O31B O7B 132.6(4) . . ?
O23B O31B O7B 103.1(3) . . ?
O8B O31B O7B 72.5(3) . . ?
O29B O31B O7B 59.3(3) 2 . ?
O15 O31B O7B 58.5(3) 3_565 . ?
Si8B O31B K7B 102.3(3) . . ?
Al7B O31B K7B 93.4(3) . . ?
O33B O31B K7B 102.7(3) . . ?
O23B O31B K7B 68.4(2) . . ?
O8B O31B K7B 127.5(3) . . ?
O29B O31B K7B 110.9(3) 2 . ?
O15 O31B K7B 58.3(2) 3_565 . ?
O7B O31B K7B 109.7(3) . . ?
Si8B O31B K10B 103.5(4) . . ?
Al7B O31B K10B 116.2(4) . . ?
O33B O31B K10B 67.5(2) . . ?
O23B O31B K10B 114.7(3) . . ?
O8B O31B K10B 118.5(3) . . ?
O29B O31B K10B 83.5(3) 2 . ?
O15 O31B K10B 115.4(3) 3_565 . ?
O7B O31B K10B 141.2(3) . . ?
K7B O31B K10B 92.7(2) . . ?
Si8B O31B K11B 85.9(3) . . ?
Al7B O31B K11B 80.5(3) . . ?
O33B O31B K11B 83.9(3) . . ?
O23B O31B K11B 119.8(3) . . ?
O8B O31B K11B 60.1(2) . . ?
O29B O31B K11B 60.9(2) 2 . ?
O15 O31B K11B 115.5(3) 3_565 . ?
O7B O31B K11B 68.1(2) . . ?
K7B O31B K11B 171.7(3) . . ?
K10B O31B K11B 85.1(2) . . ?
Si8B O31B Si6B 144.5(4) . 2 ?
Al7B O31B Si6B 56.8(2) . 2 ?
O33B O31B Si6B 119.4(3) . 2 ?
O23B O31B Si6B 176.1(3) . 2 ?
O8B O31B Si6B 121.6(3) . 2 ?
O29B O31B Si6B 22.01(17) 2 2 ?
O15 O31B Si6B 75.8(2) 3_565 2 ?
O7B O31B Si6B 80.8(2) . 2 ?
K7B O31B Si6B 110.0(2) . 2 ?
K10B O31B Si6B 61.52(15) . 2 ?
K11B O31B Si6B 61.96(14) . 2 ?
Si7B O32B Al8B 136.0(5) . . ?
Si7B O32B O30B 35.5(2) . 2 ?
Al8B O32B O30B 146.0(4) . 2 ?
Si7B O32B O15B 35.5(2) . . ?
Al8B O32B O15B 134.9(4) . . ?
O30B O32B O15B 62.1(3) 2 . ?
Si7B O32B O7B 35.4(2) . . ?
Al8B O32B O7B 100.8(3) . . ?
O30B O32B O7B 59.8(3) 2 . ?
O15B O32B O7B 59.0(3) . . ?
Si7B O32B O34B 163.3(4) . . ?
Al8B O32B O34B 36.0(2) . . ?
O30B O32B O34B 137.2(3) 2 . ?
O15B O32B O34B 159.6(4) . . ?
O7B O32B O34B 131.4(3) . . ?
Si7B O32B O24B 125.7(4) . . ?
Al8B O32B O24B 35.9(2) . . ?
O30B O32B O24B 160.7(4) 2 . ?
O15B O32B O24B 104.4(3) . . ?
O7B O32B O24B 101.9(3) . . ?
O34B O32B O24B 58.6(2) . . ?
Si7B O32B O8B 107.0(4) . . ?
Al8B O32B O8B 33.1(2) . . ?
O30B O32B O8B 114.2(3) 2 . ?
O15B O32B O8B 124.6(3) . . ?
O7B O32B O8B 72.1(3) . . ?
O34B O32B O8B 59.5(2) . . ?
O24B O32B O8B 60.3(2) . . ?
Si7B O32B K7B 93.9(3) . 1_554 ?
Al8B O32B K7B 101.1(3) . 1_554 ?
O30B O32B K7B 111.4(3) 2 1_554 ?
O15B O32B K7B 58.5(2) . 1_554 ?
O7B O32B K7B 109.8(3) . 1_554 ?
O34B O32B K7B 102.1(3) . 1_554 ?
O24B O32B K7B 66.9(2) . 1_554 ?
O8B O32B K7B 126.0(3) . 1_554 ?
Si7B O32B K10B 117.6(3) . 1_554 ?
Al8B O32B K10B 102.9(3) . 1_554 ?
O30B O32B K10B 85.4(3) 2 1_554 ?
O15B O32B K10B 116.7(3) . 1_554 ?
O7B O32B K10B 143.3(3) . 1_554 ?
O34B O32B K10B 66.8(2) . 1_554 ?
O24B O32B K10B 113.8(3) . 1_554 ?
O8B O32B K10B 117.9(3) . 1_554 ?
K7B O32B K10B 92.7(2) 1_554 1_554 ?
Si7B O32B K11B 82.0(3) . . ?
Al8B O32B K11B 84.9(3) . . ?
O30B O32B K11B 62.8(2) 2 . ?
O15B O32B K11B 117.4(3) . . ?
O7B O32B K11B 69.2(2) . . ?
O34B O32B K11B 82.4(2) . . ?
O24B O32B K11B 119.1(3) . . ?
O8B O32B K11B 59.7(2) . . ?
K7B O32B K11B 174.0(3) 1_554 . ?
K10B O32B K11B 85.34(19) 1_554 . ?
Si7B O32B Al6B 57.6(2) . 2 ?
Al8B O32B Al6B 144.6(3) . 2 ?
O30B O32B Al6B 23.22(18) 2 2 ?
O15B O32B Al6B 76.9(2) . 2 ?
O7B O32B Al6B 82.4(2) . 2 ?
O34B O32B Al6B 119.2(3) . 2 ?
O24B O32B Al6B 175.7(3) . 2 ?
O8B O32B Al6B 122.4(3) . 2 ?
K7B O32B Al6B 110.9(2) 1_554 2 ?
K10B O32B Al6B 62.18(14) 1_554 2 ?
K11B O32B Al6B 63.12(13) . 2 ?
Si8B O33B Al9B 149.3(5) . . ?
Si8B O33B O23B 38.1(2) . . ?
Al9B O33B O23B 165.3(5) . . ?
Si8B O33B O31B 36.4(2) . . ?
Al9B O33B O31B 132.5(4) . . ?
O23B O33B O31B 61.7(3) . . ?
Si8B O33B O8B 34.9(2) . . ?
Al9B O33B O8B 118.1(4) . . ?
O23B O33B O8B 62.2(3) . . ?
O31B O33B O8B 61.9(3) . . ?
Si8B O33B K8B 101.7(4) . . ?
Al9B O33B K8B 108.5(3) . . ?
O23B O33B K8B 64.4(2) . . ?
O31B O33B K8B 107.6(3) . . ?
O8B O33B K8B 122.9(3) . . ?
Si8B O33B O9B 154.9(5) . . ?
Al9B O33B O9B 35.6(2) . . ?
O23B O33B O9B 148.2(4) . . ?
O31B O33B O9B 118.6(4) . . ?
O8B O33B O9B 148.8(4) . . ?
K8B O33B O9B 87.5(3) . . ?
Si8B O33B O35B 115.9(4) . . ?
Al9B O33B O35B 34.1(2) . . ?
O23B O33B O35B 152.2(4) . . ?
O31B O33B O35B 103.6(4) . . ?
O8B O33B O35B 90.2(3) . . ?
K8B O33B O35B 142.4(3) . . ?
O9B O33B O35B 58.8(3) . . ?
Si8B O33B O18 142.5(4) . . ?
Al9B O33B O18 33.7(2) . . ?
O23B O33B O18 131.7(4) . . ?
O31B O33B O18 161.0(4) . . ?
O8B O33B O18 109.4(3) . . ?
K8B O33B O18 91.3(3) . . ?
O9B O33B O18 59.0(3) . . ?
O35B O33B O18 58.2(3) . . ?
Si8B O33B K10B 97.8(3) . . ?
Al9B O33B K10B 81.2(3) . . ?
O23B O33B K10B 112.5(3) . . ?
O31B O33B K10B 61.4(2) . . ?
O8B O33B K10B 114.8(3) . . ?
K8B O33B K10B 102.8(2) . . ?
O9B O33B K10B 57.2(2) . . ?
O35B O33B K10B 74.3(3) . . ?
O18 O33B K10B 113.5(3) . . ?
Si8B O33B O34B 122.0(4) . 1_556 ?
Al9B O33B O34B 83.0(3) . 1_556 ?
O23B O33B O34B 99.9(3) . 1_556 ?
O31B O33B O34B 97.4(3) . 1_556 ?
O8B O33B O34B 156.9(3) . 1_556 ?
K8B O33B O34B 50.28(17) . 1_556 ?
O9B O33B O34B 48.6(2) . 1_556 ?
O35B O33B O34B 105.6(3) . 1_556 ?
O18 O33B O34B 93.4(3) . 1_556 ?
K10B O33B O34B 56.13(17) . 1_556 ?
Si8B O33B O34 109.0(4) . . ?
Al9B O33B O34 81.8(3) . . ?
O23B O33B O34 83.5(3) . . ?
O31B O33B O34 143.8(3) . . ?
O8B O33B O34 94.5(3) . . ?
K8B O33B O34 60.58(19) . . ?
O9B O33B O34 95.9(3) . . ?
O35B O33B O34 103.5(3) . . ?
O18 O33B O34 48.5(2) . . ?
K10B O33B O34 150.5(3) . . ?
O34B O33B O34 98.0(2) 1_556 . ?
Si9B O34B Al8B 149.6(4) . . ?
Si9B O34B O36B 34.6(2) . . ?
Al8B O34B O36B 115.5(4) . . ?
Si9B O34B O9B 35.7(2) . 1_554 ?
Al8B O34B O9B 153.9(4) . 1_554 ?
O36B O34B O9B 59.3(3) . 1_554 ?
Si9B O34B O24B 166.3(4) . . ?
Al8B O34B O24B 38.1(2) . . ?
O36B O34B O24B 152.1(3) . . ?
O9B O34B O24B 147.4(3) 1_554 . ?
Si9B O34B O32B 131.7(4) . . ?
Al8B O34B O32B 36.7(2) . . ?
O36B O34B O32B 102.5(3) . . ?
O9B O34B O32B 117.3(3) 1_554 . ?
O24B O34B O32B 61.8(3) . . ?
Si9B O34B O18B 33.3(2) . . ?
Al8B O34B O18B 143.7(4) . . ?
O36B O34B O18B 58.4(3) . . ?
O9B O34B O18B 58.8(3) 1_554 . ?
O24B O34B O18B 133.1(3) . . ?
O32B O34B O18B 160.5(3) . . ?
Si9B O34B K8B 110.3(3) . 1_554 ?
Al8B O34B K8B 99.8(3) . 1_554 ?
O36B O34B K8B 144.7(3) . 1_554 ?
O9B O34B K8B 88.8(3) 1_554 1_554 ?
O24B O34B K8B 62.6(2) . 1_554 ?
O32B O34B K8B 105.7(3) . 1_554 ?
O18B O34B K8B 93.6(3) . 1_554 ?
Si9B O34B O8B 119.0(3) . . ?
Al8B O34B O8B 34.6(2) . . ?
O36B O34B O8B 90.3(3) . . ?
O9B O34B O8B 149.3(3) 1_554 . ?
O24B O34B O8B 62.2(2) . . ?
O32B O34B O8B 61.8(2) . . ?
O18B O34B O8B 110.7(3) . . ?
K8B O34B O8B 121.6(3) 1_554 . ?
Si9B O34B K10B 81.8(3) . 1_554 ?
Al8B O34B K10B 96.5(3) . 1_554 ?
O36B O34B K10B 74.8(3) . 1_554 ?
O9B O34B K10B 57.5(2) 1_554 1_554 ?
O24B O34B K10B 110.6(3) . 1_554 ?
O32B O34B K10B 59.8(2) . 1_554 ?
O18B O34B K10B 113.6(3) . 1_554 ?
K8B O34B K10B 101.8(2) 1_554 1_554 ?
O8B O34B K10B 113.9(3) . 1_554 ?
Si9B O34B O33 84.8(3) . . ?
Al8B O34B O33 107.7(3) . . ?
O36B O34B O33 107.0(3) . . ?
O9B O34B O33 98.0(3) 1_554 . ?
O24B O34B O33 81.5(3) . . ?
O32B O34B O33 142.3(3) . . ?
O18B O34B O33 52.0(2) . . ?
K8B O34B O33 59.70(18) 1_554 . ?
O8B O34B O33 94.8(3) . . ?
K10B O34B O33 151.3(2) 1_554 . ?
Si9B O34B O33B 85.2(3) . 1_554 ?
Al8B O34B O33B 118.9(3) . 1_554 ?
O36B O34B O33B 107.5(3) . 1_554 ?
O9B O34B O33B 50.5(2) 1_554 1_554 ?
O24B O34B O33B 97.1(3) . 1_554 ?
O32B O34B O33B 94.5(2) . 1_554 ?
O18B O34B O33B 95.5(3) . 1_554 ?
K8B O34B O33B 49.85(17) 1_554 1_554 ?
O8B O34B O33B 153.5(3) . 1_554 ?
K10B O34B O33B 55.41(17) 1_554 1_554 ?
O33 O34B O33B 98.3(2) . 1_554 ?
Si4B O35B Al9B 148.7(6) 2 . ?
Si4B O35B O4B 36.8(3) 2 2 ?
Al9B O35B O4B 173.9(5) . 2 ?
Si4B O35B O19B 34.3(3) 2 2 ?
Al9B O35B O19B 126.0(5) . 2 ?
O4B O35B O19B 59.9(3) 2 2 ?
Si4B O35B O9B 113.3(4) 2 . ?
Al9B O35B O9B 35.8(3) . . ?
O4B O35B O9B 148.8(4) 2 . ?
O19B O35B O9B 100.2(4) 2 . ?
Si4B O35B O25B 33.2(3) 2 2 ?
Al9B O35B O25B 123.8(4) . 2 ?
O4B O35B O25B 59.4(3) 2 2 ?
O19B O35B O25B 58.1(3) 2 2 ?
O9B O35B O25B 90.0(3) . 2 ?
Si4B O35B O18 141.2(5) 2 . ?
Al9B O35B O18 36.0(3) . . ?
O4B O35B O18 144.6(4) 2 . ?
O19B O35B O18 107.0(4) 2 . ?
O9B O35B O18 60.4(3) . . ?
O25B O35B O18 145.5(4) 2 . ?
Si4B O35B O33B 152.9(5) 2 . ?
Al9B O35B O33B 34.9(2) . . ?
O4B O35B O33B 139.5(4) 2 . ?
O19B O35B O33B 159.4(4) 2 . ?
O9B O35B O33B 59.5(3) . . ?
O25B O35B O33B 120.6(4) 2 . ?
O18 O35B O33B 61.5(3) . . ?
Si4B O35B K9 94.8(4) 2 . ?
Al9B O35B K9 98.1(4) . . ?
O4B O35B K9 82.3(3) 2 . ?
O19B O35B K9 72.2(3) 2 . ?
O9B O35B K9 116.3(3) . . ?
O25B O35B K9 127.4(4) 2 . ?
O18 O35B K9 62.3(3) . . ?
O33B O35B K9 112.0(3) . . ?
Si4B O35B K11B 82.2(3) 2 . ?
Al9B O35B K11B 118.3(4) . . ?
O4B O35B K11B 56.4(2) 2 . ?
O19B O35B K11B 114.3(3) 2 . ?
O9B O35B K11B 127.0(3) . . ?
O25B O35B K11B 77.1(3) 2 . ?
O18 O35B K11B 134.0(4) . . ?
O33B O35B K11B 83.4(3) . . ?
K9 O35B K11B 112.1(3) . . ?
Si4B O35B O36B 86.8(4) 2 . ?
Al9B O35B O36B 123.7(4) . . ?
O4B O35B O36B 51.8(3) 2 . ?
O19B O35B O36B 94.0(3) 2 . ?
O9B O35B O36B 159.4(4) . . ?
O25B O35B O36B 110.3(3) 2 . ?
O18 O35B O36B 101.2(3) . . ?
O33B O35B O36B 104.7(3) . . ?
K9 O35B O36B 54.3(2) . . ?
K11B O35B O36B 57.7(2) . . ?
Si4B O35B K10B 97.6(4) 2 . ?
Al9B O35B K10B 67.3(3) . . ?
O4B O35B K10B 112.4(3) 2 . ?
O19B O35B K10B 114.8(3) 2 . ?
O9B O35B K10B 51.0(2) . . ?
O25B O35B K10B 64.4(2) 2 . ?
O18 O35B K10B 103.0(3) . . ?
O33B O35B K10B 56.8(2) . . ?
K9 O35B K10B 165.3(3) . . ?
K11B O35B K10B 77.7(2) . . ?
O36B O35B K10B 134.2(3) . . ?
Si9B O36B Al4B 147.6(5) . 2 ?
Si9B O36B O18B 36.2(3) . . ?
Al4B O36B O18B 137.5(5) 2 . ?
Si9B O36B O9B 36.4(3) . 1_554 ?
Al4B O36B O9B 112.0(4) 2 1_554 ?
O18B O36B O9B 60.7(3) . 1_554 ?
Si9B O36B O34B 35.6(2) . . ?
Al4B O36B O34B 155.3(5) 2 . ?
O18B O36B O34B 62.5(3) . . ?
O9B O36B O34B 60.7(3) 1_554 . ?
Si9B O36B O4B 176.4(5) . 2 ?
Al4B O36B O4B 36.0(2) 2 2 ?
O18B O36B O4B 142.7(4) . 2 ?
O9B O36B O4B 147.1(4) 1_554 2 ?
O34B O36B O4B 142.0(4) . 2 ?
Si9B O36B O26B 125.0(4) . 2 ?
Al4B O36B O26B 33.0(2) 2 2 ?
O18B O36B O26B 144.4(4) . 2 ?
O9B O36B O26B 90.2(3) 1_554 2 ?
O34B O36B O26B 122.8(4) . 2 ?
O4B O36B O26B 58.1(3) 2 2 ?
Si9B O36B O20B 124.1(4) . 2 ?
Al4B O36B O20B 33.7(3) 2 2 ?
O18B O36B O20B 103.8(4) . 2 ?
O9B O36B O20B 99.0(3) 1_554 2 ?
O34B O36B O20B 158.9(4) . 2 ?
O4B O36B O20B 58.6(3) 2 2 ?
O26B O36B O20B 58.2(3) 2 2 ?
Si9B O36B K9 98.5(4) . . ?
Al4B O36B K9 91.5(3) 2 . ?
O18B O36B K9 62.6(2) . . ?
O9B O36B K9 116.3(3) 1_554 . ?
O34B O36B K9 113.0(3) . . ?
O4B O36B K9 80.1(3) 2 . ?
O26B O36B K9 124.1(3) 2 . ?
O20B O36B K9 69.1(3) 2 . ?
Si9B O36B K11B 121.8(4) . . ?
Al4B O36B K11B 81.7(3) 2 . ?
O18B O36B K11B 137.7(3) . . ?
O9B O36B K11B 129.1(3) 1_554 . ?
O34B O36B K11B 86.2(3) . . ?
O4B O36B K11B 56.2(2) 2 . ?
O26B O36B K11B 75.9(3) 2 . ?
O20B O36B K11B 113.0(3) 2 . ?
K9 O36B K11B 111.8(3) . . ?
Si9B O36B O35B 127.0(4) . . ?
Al4B O36B O35B 83.4(3) 2 . ?
O18B O36B O35B 102.9(3) . . ?
O9B O36B O35B 162.7(4) 1_554 . ?
O34B O36B O35B 108.4(3) . . ?
O4B O36B O35B 49.6(2) 2 . ?
O26B O36B O35B 107.1(3) 2 . ?
O20B O36B O35B 89.8(3) 2 . ?
K9 O36B O35B 53.1(2) . . ?
K11B O36B O35B 58.7(2) . . ?
Si9B O36B K10B 69.3(3) . 1_554 ?
Al4B O36B K10B 97.4(3) 2 1_554 ?
O18B O36B K10B 105.0(3) . 1_554 ?
O9B O36B K10B 52.0(2) 1_554 1_554 ?
O34B O36B K10B 58.9(2) . 1_554 ?
O4B O36B K10B 112.3(3) 2 1_554 ?
O26B O36B K10B 64.4(2) 2 1_554 ?
O20B O36B K10B 114.6(3) 2 1_554 ?
K9 O36B K10B 167.5(3) . 1_554 ?
K11B O36B K10B 78.38(19) . 1_554 ?
O35B O36B K10B 136.5(3) . 1_554 ?
 
_refine_diff_density_max    2.295
_refine_diff_density_min   -1.425
_refine_diff_density_rms    0.261

_shelx_res_file
;

REM
TITL    kaliophilite
    shelx.res
    created by SHELXL-2018/1 at 04:01:00 on 29-Apr-2020
CELL   0.71073  27.0597   27.0597    8.5587   90.0000   90.0000  120.0000
ZERR       6     0.0016    0.0016    0.0006    0.0000    0.0000    0.0000
LATT -1
SYMM -Y,X-Y,Z
SYMM -X+Y,-X,Z
REM  ------ Electron scattering factors ------
REM  SFAC Species a(1) b(1) a(2) b(2) a(3) b(3) =
REM  a(4) b(4) c f' f'' mu cov_radius weight
SFAC SI AL O K Na
UNIT 54 54 216 52 2
L.S.     30
FMAP      -2
PLAN     25
BOND
ACTA
CONN 12 4 $O
TWIN 0 1 0 1 0 0 0 0 1
WGHT    0.051900   59.587921
BASF   0.41753
FVAR       0.06224   0.77864
SI1   1    0.099239    0.111378    0.414035    11.00000    0.00680
SI2   1    0.557368    0.333194    0.412800    11.00000    0.00531
SI3   1    0.334414    0.557473    0.530360    11.00000    0.00838
SI4   1    0.223098    0.210351   -0.087468    11.00000    0.00698
SI5   1    0.341431    0.227844    0.413631    11.00000    0.00554
SI6   1    0.449610    0.343495    0.029570    11.00000    0.00830
SI7   1    0.436088    0.447680    0.529620    11.00000    0.00773
SI8   1    0.315291    0.432860   -0.080313    11.00000    0.00557
SI9   1    0.211002    0.313012    0.417349    11.00000    0.00809
AL1   2    0.099226    0.111526    0.034452    11.00000    0.00408
AL2   2    0.557239    0.333390    0.035052    11.00000    0.00261
AL3   2    0.334253    0.557318   -0.090489    11.00000    0.00624
AL4   2    0.222807    0.210041    0.534352    11.00000    0.00317
AL5   2    0.341364    0.227770    0.034068    11.00000    0.00371
AL6   2    0.449534    0.343588    0.411885    11.00000    0.00623
AL7   2    0.435853    0.447621   -0.089034    11.00000    0.00647
AL8   2    0.314676    0.432453    0.531472    11.00000    0.00381
AL9   2    0.210167    0.312160    0.032077    11.00000    0.00600
NA1   5    0.000000    0.000000    0.228111    10.33333    0.00552
K2    4    0.666667    0.333333    0.223287    10.33333    0.01975    0.01975 =
         0.02142    0.00000    0.00000    0.00987
K3    4    0.333333    0.666667    0.220366    10.33333    0.00749    0.00749 =
         0.01950    0.00000    0.00000    0.00374
K4    4    0.219681    0.125465    0.223961    11.00000    0.01657    0.01138 =
         0.01671   -0.00256   -0.00014    0.00948
K5    4    0.452060    0.194383    0.222697    11.00000    0.00701    0.02289 =
         0.01200    0.00105   -0.00012    0.00337
K6    4    0.558608    0.454567    0.221657    11.00000    0.00981    0.00647 =
         0.01764   -0.00135   -0.00008    0.00364
K7    4    0.408942    0.529617    0.222304    11.00000    0.00796    0.01824 =
         0.02128   -0.00182   -0.00045    0.00518
K8    4    0.237487    0.445509    0.224123    11.00000    0.01310    0.02791 =
         0.01693   -0.00082   -0.00068    0.01514
K9    4    0.085512    0.213764    0.224351    11.00000    0.01708    0.01295 =
         0.02008   -0.00087    0.00009    0.00836
K10   4    0.332632    0.340736    0.222244    11.00000    0.02232    0.02047 =
         0.02056   -0.00169   -0.00334    0.01564
K11   4    0.330947    0.320941    0.723040    11.00000    0.00491    0.00852 =
         0.01958    0.00029   -0.00137   -0.00095
O1    3    0.082061    0.104592    0.225592    11.00000    0.02355
O2    3    0.569058    0.353320    0.224753    11.00000    0.00634
O3    3    0.312655    0.549026    0.719694    11.00000    0.02321
O4    3    0.204003    0.201004    0.725089    11.00000    0.01411
O5    3    0.326396    0.231460    0.224374    11.00000    0.01285
O6    3    0.448064    0.331178    0.219743    11.00000    0.01667
O7    3    0.433531    0.432051    0.719988    11.00000    0.01867
O8    3    0.312105    0.429617    0.727228    11.00000    0.01412
O9    3    0.201358    0.304432    0.225919    11.00000    0.02273
O10   3    0.061422    0.133338    0.512634    11.00000    0.01497
O11   3    0.086412    0.049407    0.471757    11.00000    0.01884
O12   3    0.371274    0.187837    0.433379    11.00000    0.01030
O13   3    0.538137    0.264854    0.423767    11.00000    0.01264
O14   3    0.617898    0.371742    0.511371    11.00000    0.01053
O15   3    0.476933    0.517721    0.507492    11.00000    0.01007
O16   3    0.401254    0.605366    0.511804    11.00000    0.01839
O17   3    0.294484    0.577581    0.436255    11.00000    0.02206
O18   3    0.146738    0.287057    0.490247    11.00000    0.01559
O19   3    0.168519    0.163159    0.020556    11.00000    0.01641
O20   3    0.166664    0.160628    0.429982    11.00000    0.01267
O21   3    0.504284    0.341799   -0.049039    11.00000    0.01201
O22   3    0.506229    0.342301    0.494270    11.00000    0.01062
O23   3    0.322440    0.494339   -0.013017    11.00000    0.00827
O24   3    0.322444    0.496054    0.460265    11.00000    0.00931
O25   3    0.277258    0.199263   -0.066770    11.00000    0.01278
O26   3    0.280057    0.199592    0.513175    11.00000    0.00899
O27   3    0.387506    0.296778   -0.043263    11.00000    0.01339
O28   3    0.385967    0.292449    0.485594    11.00000    0.00889
O29   3    0.462860    0.410207    0.001550    11.00000    0.01685
O30   3    0.462669    0.412636    0.439066    11.00000    0.01010
O31   3    0.366726    0.423727   -0.017348    11.00000    0.01209
O32   3    0.371124    0.426057    0.458071    11.00000    0.00637
O33   3    0.254188    0.384122   -0.011734    11.00000    0.01459
O34   3    0.251398    0.380779    0.454859    11.00000    0.01025
O35   3    0.244415    0.276692   -0.033094    11.00000    0.01464
O36   3    0.242650    0.279524    0.484774    11.00000    0.01347
SI1B  1   -0.011516    0.107856   -0.085674    11.00000    0.00668
SI2B  1    0.558090    0.225347   -0.087922    11.00000    0.00424
SI3B  1    0.223660    0.555687    0.030162    11.00000    0.00853
SI4B  1    0.239743    0.028483    0.407152    11.00000    0.00739
SI5B  1    0.357221    0.126679   -0.089621    11.00000    0.00558
SI6B  1    0.455779    0.097788    0.528398    11.00000    0.00884
SI7B  1    0.023817    0.461153    0.030516    11.00000    0.00815
SI8B  1    0.119442    0.428467    0.418676    11.00000    0.00478
SI9B  1    0.095356    0.304423   -0.087966    11.00000    0.00646
AL1B  2   -0.011630    0.108057    0.535671    11.00000    0.00510
AL2B  2    0.557976    0.225411    0.535198    11.00000    0.00174
AL3B  2    0.223243    0.555738    0.409770    11.00000    0.00691
AL4B  2    0.239812    0.028753    0.039874    11.00000    0.00323
AL5B  2    0.357549    0.127326    0.535966    11.00000    0.00274
AL6B  2    0.456171    0.097766   -0.086019    11.00000    0.00585
AL7B  2    0.024189    0.461898    0.411160    11.00000    0.00549
AL8B  2    0.119704    0.428400    0.031807    11.00000    0.00262
AL9B  2    0.095121    0.303950    0.537396    11.00000    0.00295
K1B   4    0.000000    0.000000    0.724503    10.33333    0.01744    0.01744 =
         0.01993    0.00000    0.00000    0.00872
K2B   4    0.666667    0.333333    0.723015    10.33333    0.01046    0.01046 =
         0.01888    0.00000    0.00000    0.00523
K3B   4    0.333333    0.666667    0.717115    10.33333    0.01912    0.01912 =
         0.03891    0.00000    0.00000    0.00956
EADP K4B Na4B
K4B   4    0.240451    0.110722    0.724050    21.00000    0.01485
NA4B  5    0.225615    0.121378    0.723866   -21.00000    0.01485
K5B   4    0.453747    0.257093    0.722028    11.00000    0.01706    0.01250 =
         0.02099   -0.00168   -0.00058    0.00453
K6B   4    0.574135    0.114005    0.720893    11.00000    0.01587    0.02851 =
         0.01426   -0.00029    0.00160    0.01263
K7B   4    0.120523    0.525805    0.722758    11.00000    0.01033    0.01081 =
         0.01537   -0.00149   -0.00124    0.00252
K8B   4    0.207978    0.435572    0.723848    11.00000    0.00724    0.02069 =
         0.01992   -0.00124   -0.00006    0.00476
NA9B  5    0.112491    0.206841    0.725589    11.00000    0.00763
K10B  4    0.010838    0.342916    0.723023    11.00000    0.04005    0.06384 =
         0.02821   -0.00074    0.00045    0.04435
K11B  4   -0.015170    0.330820    0.222079    11.00000    0.02687    0.01186 =
         0.02857   -0.00151    0.00088    0.00623
O1B   3   -0.021771    0.113274    0.726852    11.00000    0.02870
O2B   3    0.548682    0.235951    0.722771    11.00000    0.00818
O3B   3    0.211081    0.563806    0.220096    11.00000    0.02200
O4B   3    0.262553    0.050351    0.224692    11.00000    0.00959
O5B   3    0.373750    0.146783    0.723051    11.00000    0.01066
O6B   3    0.449162    0.081533    0.716000    11.00000    0.01919
O7B   3    0.038694    0.478519    0.219997    11.00000    0.01363
O8B   3    0.116534    0.416393    0.226740    11.00000    0.00896
O9B   3    0.075775    0.286168    0.727121    11.00000    0.01496
O10B  3    0.058083    0.132683   -0.065503    11.00000    0.01116
O11B  3    0.087642    0.045592   -0.030037    11.00000    0.01512
O12B  3    0.370997    0.184609    0.012344    11.00000    0.01328
O13B  3    0.538410    0.262474    0.021060    11.00000    0.00987
O14B  3    0.624793    0.245536   -0.063170    11.00000    0.00877
O15B  3    0.041042    0.521104   -0.062594    11.00000    0.01542
O16B  3    0.204729    0.595774   -0.070810    11.00000    0.01731
O17B  3    0.289949    0.576904    0.004939    11.00000    0.01438
O18B  3    0.143437    0.285828   -0.043746    11.00000    0.01351
O19B  3    0.181511    0.032167    0.435818    11.00000    0.01948
O20B  3    0.178017    0.031398    0.013427    11.00000    0.01755
O21B  3    0.516798    0.153959    0.485362    11.00000    0.01524
O22B  3    0.519666    0.157142   -0.039850    11.00000    0.01356
O23B  3    0.180137    0.486084    0.469716    11.00000    0.01029
O24B  3    0.183272    0.489178   -0.023260    11.00000    0.01156
O25B  3    0.288974    0.074203    0.529002    11.00000    0.01667
O26B  3    0.291122    0.076214   -0.082661    11.00000    0.01658
O27B  3    0.401229    0.103193    0.462314    11.00000    0.01481
O28B  3    0.398761    0.103103   -0.016725    11.00000    0.01404
O29B  3    0.455392    0.045886    0.427225    11.00000    0.01278
O30B  3    0.455389    0.043089    0.015856    11.00000    0.01363
O31B  3    0.065501    0.435018    0.482554    11.00000    0.01321
O32B  3    0.062937    0.434856   -0.036773    11.00000    0.00912
O33B  3    0.119330    0.376454    0.516765    11.00000    0.01272
O34B  3    0.119342    0.373714   -0.068041    11.00000    0.00683
O35B  3    0.036948    0.264405    0.423016    11.00000    0.01817
O36B  3    0.039977    0.268682    0.022043    11.00000    0.01654
HKLF 4


REM     kaliophilite
REM R1 =  0.0768 for   33165 Fo > 4sig(Fo)  and  0.0898 for all   37707 data
REM    589 parameters refined using      1 restraints

END

WGHT      0.0233     51.6898

REM Highest difference peak  2.295,  deepest hole -1.544,  1-sigma level  0.261
Q1    1   0.2211  0.0975  0.2238  11.00000  0.05    1.96
Q2    1   0.3611  0.3471  0.7238  11.00000  0.05    1.86
Q3    1   0.0775  0.1998  0.7296  11.00000  0.05    1.82
Q4    1   0.2277  0.2210  0.0194  11.00000  0.05    1.68
Q5    1   0.4543  0.1914  0.7193  11.00000  0.05    1.65
Q6    1  -0.0286  0.0873  0.7268  11.00000  0.05    1.63
Q7    1   0.3990  0.6022  0.4321  11.00000  0.05    1.57
Q8    1   0.4637  0.2199  0.2224  11.00000  0.05    1.49
Q9    1   0.2901  0.5751  0.5132  11.00000  0.05    1.49
Q10   1  -0.0176  0.3059  0.2175  11.00000  0.05    1.48
Q11   1   0.2018  0.5917  0.0073  11.00000  0.05    1.47
Q12   1   0.2416  0.4561  0.7097  11.00000  0.05    1.47
Q13   1   0.4658  0.2206  0.7199  11.00000  0.05    1.46
Q14   1   0.5479  0.0876  0.7275  11.00000  0.05    1.44
Q15   1   0.2962  0.0807  0.0238  11.00000  0.05    1.44
Q16   1   0.4287  0.2019  0.7254  11.00000  0.05    1.44
Q17   1   0.0080  0.3179  0.2215  11.00000  0.05    1.43
Q18   1   0.3302  0.3533  0.7095  11.00000  0.05    1.41
Q19   1   0.1356  0.5499  0.7002  11.00000  0.05    1.41
Q20   1   0.0962  0.5271  0.7194  11.00000  0.05    1.41
Q21   1   0.2007  0.1191  0.7235  11.00000  0.05    1.40
Q22   1   0.1912  0.1018  0.2241  11.00000  0.05    1.36
Q23   1   0.2293  0.5607  0.2300  11.00000  0.05   -1.34
Q24   1   0.2518  0.1206  0.2221  11.00000  0.05    1.34
Q25   1   0.2115  0.4138  0.2256  11.00000  0.05    1.34
;
_shelx_res_checksum   16192

_shelx_hkl_file
;
   1   0   0 0.00508 0.01915   5
   1   1   0 -0.0130 0.04643   6
  -2   1   0 -0.0504 0.03790   5
   1  -2   0 -0.0207 0.01974   5
  -1  -1   0 -0.0271 0.02061   5
   2   0   0 0.08160 0.04440   6
  -2   2   0 -0.0930 0.04748   5
  -2   0   0 0.00554 0.03382   5
   0   2   0 -0.0311 0.04556   6
  -3   1   0 -0.0898 0.05019   5
   1   2   0 0.10083 0.05928   6
   3  -1   0 0.15166 0.06153   6
  -2   3   0 -0.0282 0.04230   5
   2   1   0 0.03959 0.05532   6
  -3   2   0 -0.1405 0.06245   5
  -1   3   0 -0.0396 0.04211   6
  -2  -1   0 0.00723 0.03892   5
  -1   3   0 0.01004 0.02736   5
  -4   1   0 -0.0686 0.07828   5
   1   3   0 0.12468 0.07583   6
  -3   4   0 0.20205 0.07219   5
   2   2   0 0.24411 0.09936   6
  -2   4   0 0.45149 0.06273   5
   4  -2   0 0.35178 0.08124   6
  -4   4   0 0.96277 0.15389   5
   4  -4   0 0.74371 0.10486   6
   1   4   0 8.10429 0.58490   6
  -4   5   0 7.86277 0.53004   5
   5  -1   0 8.75537 0.55223   6
  -5   2   0 0.26316 0.13349   5
  -3   5   0 0.53087 0.09179   5
   5  -2   0 0.61875 0.11485   6
  -5   3   0 0.39352 0.14949   5
   3   2   0 0.61760 0.14586   6
   5  -3   0 0.88840 0.14106   6
  -2   5   0 0.71046 0.09868   5
   4   1   0 7.14617 0.52917   6
  -5   4   0 6.70585 0.49858   5
   5  -4   0 7.98544 0.45940   6
  -5   5   0 1.97016 0.22870   5
  -5   0   0 1.45132 0.22006   5
  -6   1   0 1.17862 0.18541   5
   1   5   0 0.81637 0.20687   6
  -1  -5   0 0.94732 0.09189   5
  -5   6   0 0.98626 0.16174   5
   6  -1   0 0.82468 0.16572   6
   2   4   0 1.44390 0.27654   6
  -6   2   0 1.01472 0.18866   5
  -4   6   0 0.85543 0.14026   5
  -2  -4   0 1.24458 0.14399   5
   6  -2   0 0.87670 0.15893   6
  -6   3   0 233.349 13.1990   5
   3   3   0 225.183 13.2757   6
  -3   6   0 217.344 13.2019   5
  -6   4   0 1.04247 0.19671   5
   4   2   0 0.83010 0.20053   6
  -2   6   0 0.71193 0.14357   6
  -4  -2   0 1.16288 0.17518   5
  -2   6   0 0.99536 0.12778   5
   1  -6   0 0.55034 0.07225   5
  -6   5   0 0.88263 0.17754   5
   5   1   0 0.58198 0.19167   6
  -1   6   0 0.49741 0.06604   5
  -1   6   0 0.51689 0.18363   6
  -5  -1   0 1.00977 0.15872   5
  -6   6   0 34.2419 2.11992   5
   6   0   0 36.2772 2.13993   6
  -6   0   0 33.3042 2.11897   5
   6  -6   0 38.3599 2.09961   6
   0   6   0 34.2604 2.16013   6
  -7   1   0 0.83930 0.21172   5
   1   6   0 0.25039 0.21511   6
  -6   7   0 0.94766 0.17793   5
   7  -1   0 0.52880 0.17843   6
   2   5   0 165.086 9.70573   6
  -7   2   0 160.152 9.66748   5
   7  -2   0 175.567 9.66130   6
  -5   7   0 159.803 9.64666   5
  -2  -5   0 162.543 9.62264   5
  -7   3   0 3.47906 0.38684   5
   3   4   0 3.95499 0.40665   6
  -3  -4   0 3.55797 0.27259   5
   7  -3   0 3.43288 0.33920   6
   4   3   0 2.18254 0.36197   6
  -7   4   0 2.30896 0.33860   5
  -3   7   0 2.41348 0.20710   5
  -4  -3   0 2.54425 0.23811   5
   7  -4   0 2.44892 0.28736   6
  -7   5   0 166.237 9.97027   5
   5   2   0 174.169 9.99846   6
  -5  -2   0 157.163 9.94684   5
  -2   7   0 164.501 9.99195   6
   7  -5   0 183.814 9.95927   6
  -2   7   0 173.095 9.93461   5
  -7   6   0 0.67915 0.18577   5
   6   1   0 0.40408 0.19912   6
  -1   7   0 0.15945 0.05477   5
   7  -6   0 0.30900 0.08776   6
  -6  -1   0 0.54096 0.17528   5
  -1   7   0 0.26635 0.18125   6
   7   0   0 0.31971 0.18452   6
  -7   7   0 0.33329 0.18212   5
   0   7   0 0.55063 0.19884   6
  -7   0   0 0.68705 0.20939   5
   7  -7   0 0.29340 0.09803   6
   1   7   0 383.811 22.7508   6
  -8   1   0 388.349 22.5872   5
  -7   8   0 373.919 23.6372   5
   8  -1   0 396.320 22.7195   6
  -8   2   0 10.3332 0.74513   5
   2   6   0 10.1293 0.81114   6
   8  -2   0 10.6200 0.71974   6
  -2  -6   0 10.8665 0.63634   5
  -6   8   0 9.78640 0.68202   5
   3   5   0 6.58600 0.57647   6
  -8   3   0 6.69219 0.52497   5
  -5   8   0 5.25288 0.43406   5
   8  -3   0 6.24058 0.48370   6
  -3  -5   0 6.38570 0.41262   5
  -8   4   0 99.5611 5.89489   5
   4   4   0 105.392 5.92823   6
  -4  -4   0 95.2435 5.85002   5
  -4   8   0 98.7599 5.85112   5
   5   3   0 5.95413 0.58531   6
  -8   5   0 6.58561 0.51877   5
  -5  -3   0 6.71933 0.45226   5
  -3   8   0 5.66265 0.40874   5
   8  -5   0 6.11540 0.45052   6
  -8   6   0 12.2520 0.79081   5
   6   2   0 12.6374 0.84102   6
  -6  -2   0 12.1675 0.75243   5
  -2   8   0 9.96315 0.68851   5
  -2   8   0 11.5307 0.80924   6
   8  -6   0 10.3888 0.71329   6
   7   1   0 510.979 29.3196   6
  -8   7   0 462.699 29.2550   5
  -7  -1   0 478.276 29.2066   5
   8  -7   0 536.088 29.1726   6
   8   0   0 30.2986 1.81310   6
  -8   8   0 28.7049 1.78353   5
  -8   0   0 31.3354 1.80108   5
   8  -8   0 24.9524 1.74307   6
   0   8   0 30.5871 1.84777   6
   8  -9   0 72.9323 4.36657   6
  -9   1   0 76.6545 4.40322   5
  -8   9   0 70.4950 4.38039   5
   9  -1   0 75.3861 4.40303   6
   2   7   0 46.2272 2.82317   6
  -9   2   0 47.6995 2.76701   5
  -7   9   0 43.6842 2.72957   5
   9  -2   0 45.9717 2.75009   6
  -2  -7   0 44.9723 2.68418   5
  -9   3   0 207.837 12.4263   5
   3   6   0 220.021 12.4763   6
  -6   9   0 205.797 12.3940   5
   9  -3   0 229.711 12.4310   6
  -3  -6   0 194.716 12.3675   5
  -9   4   0 9.27531 0.71770   5
   4   5   0 10.3956 0.74789   6
   9  -4   0 9.60871 0.67236   6
  -5   9   0 9.49909 0.62734   5
  -4  -5   0 9.18389 0.61725   5
  -9   5   0 9.74361 0.71881   5
   5   4   0 10.3712 0.74849   6
   9  -5   0 9.92459 0.66654   6
  -5  -4   0 10.0204 0.64686   5
  -4   9   0 8.77295 0.62069   5
   6   3   0 199.384 11.6962   6
  -9   6   0 187.741 11.6578   5
   9  -6   0 217.345 11.6310   6
  -6  -3   0 185.872 11.6296   5
  -3   9   0 202.023 11.6075   5
  -9   7   0 46.1031 2.73733   5
   7   2   0 49.4689 2.78596   6
   9  -7   0 41.2296 2.68485   6
  -2   9   0 44.3165 2.77066   6
  -2   9   0 43.4656 2.66509   5
  -7  -2   0 47.7912 2.72187   5
  -9   8   0 72.1317 4.30094   5
   8   1   0 75.1749 4.33264   6
   9  -8   0 67.1401 4.25662   6
  -8  -1   0 76.8910 4.30213   5
  -1   9   0 70.1861 4.34482   6
  -9   9   0 4216.59 268.725   5
   9   0   0 4710.71 269.261   6
   0   9   0 4337.77 272.407   6
  -9   0   0 4493.40 268.596   5
   9  -9   0 4806.25 267.442   6
 -10   1   0 31.3077 1.91687   5
   9 -10   0 29.1698 1.86070   6
   1   9   0 30.3775 1.96295   6
  -9  10   0 30.0878 1.88843   5
  10  -1   0 32.9779 1.91657   6
   2   8   0 39.6769 2.43876   6
 -10   2   0 38.0929 2.39339   5
  -8  10   0 38.2251 2.35285   5
  10  -2   0 40.1063 2.37667   6
 -10   3   0 32.6685 1.97955   5
   3   7   0 32.7849 2.04380   6
  10  -3   0 34.0003 1.94817   6
  -3  -7   0 30.0929 1.88267   5
  -7  10   0 29.5218 1.91813   5
 -10   4   0 30.2448 1.88312   5
  -4  -6   0 29.7681 1.80465   5
  10  -4   0 32.4831 1.84941   6
  -6  10   0 28.3741 1.82158   5
   5   5   0 148.542 8.60921   6
 -10   5   0 145.932 8.57280   5
  -5  10   0 145.160 8.51834   5
  -5  -5   0 141.649 8.51973   5
   6   4   0 25.9662 1.61590   6
 -10   6   0 25.3772 1.57350   5
  -4  10   0 23.4070 1.49359   5
  10  -6   0 25.0150 1.52820   6
  -6  -4   0 25.0161 1.52363   5
 -10   7   0 28.5712 1.73296   5
   7   3   0 28.2497 1.78718   6
  10  -7   0 26.4628 1.67372   6
  -7  -3   0 29.2872 1.70463   5
  -3  10   0 26.4254 1.64780   5
 -10   8   0 31.6555 2.11083   5
   8   2   0 33.9059 2.16464   6
  -2  10   0 38.7507 2.03536   5
  -2  10   0 32.9751 2.15744   6
  -8  -2   0 33.6869 2.10352   5
  10  -8   0 35.5444 2.06167   6
   9   1   0 31.7158 1.88919   6
 -10   9   0 29.3763 1.84244   5
  -1  10   0 29.9565 1.89577   6
  -9  -1   0 30.5428 1.84543   5
  10  -9   0 27.2278 1.78292   6
 -10  10   0 6.63967 1.03949   7
 -10  10   0 8.61326 0.62300   5
 -10   0   0 7.68654 0.66075   5
   1  10   0 583.675 35.6206   6
  10 -11   0 650.351 35.3691   6
   1  10   0 635.381 35.3273   4
 -11   1   0 577.284 35.3704   5
 -10  11   0 591.348 37.1320   5
  11  -1   0 608.863 35.4508   6
 -10  11   0 565.243 35.3024   7
 -11   2   0 26.4757 1.60749   5
   2   9   0 26.1556 1.65729   6
  -9  11   0 22.2298 1.85099   7
  -9  11   0 23.7707 1.55049   5
  11  -2   0 26.1573 1.58085   6
   3   8   0 16.4451 1.16568   6
 -11   3   0 16.2456 1.10024   5
  11  -3   0 17.1010 1.05870   6
  -3  -8   0 15.4618 0.97626   5
  -8  11   0 15.2019 1.02505   5
   4   7   0 36.9830 2.38882   6
 -11   4   0 37.4514 2.33133   5
  -7  11   0 36.8506 2.27418   5
  -4  -7   0 35.8030 2.24585   5
  11  -4   0 41.9486 2.29908   6
   5   6   0 19.0788 1.33079   6
 -11   5   0 19.1733 1.26442   5
  -6  11   0 18.0753 1.18312   5
  11  -5   0 21.0650 1.22052   6
  -5  -6   0 18.8124 1.18574   5
   6   5   0 20.5489 1.40378   6
 -11   6   0 21.1570 1.36438   5
  11  -6   0 22.7580 1.31451   6
  -6  -5   0 20.6726 1.30201   5
  -5  11   0 20.0494 1.27867   5
   7   4   0 28.5583 1.90748   6
 -11   7   0 29.2315 1.87107   5
  -4  11   0 30.0449 1.78883   5
  11  -7   0 33.3551 1.82423   6
  -7  -4   0 28.5126 1.82953   5
   8   3   0 15.0173 1.03549   6
 -11   8   0 15.2119 0.98793   5
  11  -8   0 13.3927 0.90192   6
  -8  -3   0 14.8659 0.94935   5
  -3  11   0 13.1169 0.86057   5
 -11   9   0 21.2773 1.40131   5
   9   2   0 22.3968 1.46616   6
 -11   9   0 20.4735 1.76203   7
  -9  -2   0 22.2238 1.39031   5
  11  -9   0 19.7102 1.32367   6
  -2  11   0 23.6725 1.60427   4
  -2  11   0 22.6337 1.45440   6
 -11  10   0 720.363 47.2099   5
  10   1   0 797.005 45.9128   6
 -11  10   0 712.198 45.7305   7
 -11  10   0 862.782 45.5810   2
 -10  -1   0 762.057 45.7768   5
  -1  11   0 732.617 45.7378   6
  -1  11   0 796.547 45.6471   4
  11 -10   0 841.483 45.6958   6
 -11  11   0 4.22016 0.45416   2
  11   0   0 4.29365 0.52377   6
 -11  11   0 4.48438 0.45975   5
 -11  11   0 5.47335 0.71431   7
  11 -11   0 3.59902 0.33731   6
 -11   0   0 2.93893 0.51754   5
 -12   1   0 2.02194 0.37749   5
   1  11   0 2.50601 0.54090   6
 -11  12   0 1.53586 0.27689   5
  10 -12   0 27.5228 1.74927   6
   2  10   0 27.4426 1.85731   6
 -12   2   0 26.7282 1.80752   5
   2  10   0 30.2387 1.93987   4
 -12   2   0 32.5801 1.84812   2
  12  -2   0 28.5491 1.78684   6
 -10  12   0 27.5189 1.91922   7
 -10  12   0 29.9078 1.88293   1
 -10  12   0 26.2716 1.75589   5
   3   9   0 377.465 21.1002   4
 -12   3   0 412.459 20.9809   2
 -12   3   0 353.634 20.9822   5
   3   9   0 344.250 21.0311   6
  -9  12   0 389.079 21.0542   1
  12  -3   0 354.667 20.9614   6
  -9  12   0 322.601 21.0365   7
  -3  -9   0 332.372 20.8976   5
  -9  12   0 333.979 20.9425   5
   4   8   0 15.7946 1.14938   6
 -12   4   0 17.7358 1.03315   2
 -12   4   0 15.1546 1.05883   5
  -8  12   0 12.2698 1.13229   7
  -8  12   0 16.3055 1.12837   1
  12  -4   0 15.1518 0.99939   6
  -8  12   0 14.2573 0.97784   5
  -4  -8   0 14.8217 0.94045   5
   5   7   0 1.68944 0.36398   6
 -12   5   0 2.74072 0.39488   2
 -12   5   0 1.75166 0.33998   5
  -7  12   0 2.47710 0.48996   1
  -5  -7   0 1.72989 0.29489   5
  -7  12   0 2.08327 0.27047   5
  12  -5   0 2.07012 0.35911   6
 -12   6   0 642.389 41.8089   5
   6   6   0 682.037 42.0370   6
 -12   6   0 765.323 41.7061   2
  -6  12   0 682.047 41.8173   5
  12  -6   0 804.908 41.8946   6
  -6  -6   0 684.224 41.7649   5
  -6  12   0 731.283 41.7698   1
 -12   7   0 1.79524 0.32213   2
 -12   7   0 1.87913 0.33245   5
  -5  12   0 1.62039 0.39085   1
  -5  12   0 1.85270 0.55352   4
  -5  12   0 2.05234 0.23675   5
  -7  -5   0 1.72532 0.27850   5
  12  -7   0 2.22971 0.34719   6
 -12   8   0 11.2946 1.09036   7
 -12   8   0 12.7856 0.85511   2
 -12   8   0 11.9056 0.88307   5
   8   4   0 13.0743 0.92596   6
  -4  12   0 10.6716 0.74011   5
  -4  12   0 13.8884 1.07064   4
  -8  -4   0 11.4397 0.82802   5
  12  -8   0 11.2501 0.79340   6
 -12   9   0 328.029 20.8718   5
 -12   9   0 387.193 20.8746   2
   9   3   0 331.856 20.9084   6
 -12   9   0 315.119 20.9615   7
  -3  12   0 382.439 20.9462   1
  12  -9   0 378.896 20.8656   6
  -3  12   0 382.909 20.8238   5
  -3  12   0 358.669 21.0026   4
  -9  -3   0 339.773 20.8552   5
 -12  10   0 31.4225 1.80376   2
 -12  10   0 28.8479 1.97517   7
  10   2   0 28.3429 1.88216   6
 -12  10   0 28.2081 1.80901   5
 -10  -2   0 27.4505 1.80246   5
  -2  12   0 28.6020 1.86782   6
  -2  12   0 29.6187 1.86498   1
  -2  12   0 30.4964 1.98384   4
  12 -10   0 26.3063 1.73548   6
 -12  11   0 4.05884 0.47240   5
 -12  11   0 3.84841 0.76830   7
  -1  12   0 4.45259 0.54600   6
 -12  12   0 260.239 14.5748   1
 -12  12   0 222.000 14.5926   7
 -12  12   0 226.157 14.4797   5
  12   0   0 242.576 14.5189   6
 -12  12   0 263.387 14.4833   2
 -12   0   0 234.395 14.4910   5
   0  12   0 229.591 14.5539   6
  12 -12   0 268.012 14.4542   6
   0  12   0 275.577 14.5584   1
   0  12   0 243.257 14.6167   4
  12 -13   0 6.85888 0.56768   6
 -13   1   0 9.52771 0.67985   2
 -13   1   0 8.11847 0.73046   5
   1  12   0 8.18511 0.71666   1
   1  12   0 8.72921 0.76463   6
   1  12   0 9.20587 0.91388   4
 -12  13   0 8.28326 0.65111   2
  13  -1   0 7.62595 0.70601   6
 -12  13   0 8.01995 0.88794   7
 -12  13   0 6.29904 0.61359   5
 -12  13   0 7.75416 0.80559   1
   2  11   0 97.9580 6.26578   6
   2  11   0 104.499 6.32910   4
 -13   2   0 111.178 6.19272   2
 -13   2   0 98.4346 6.20871   5
   2  11   0 116.080 6.35453   1
  11 -13   0 111.871 6.17350   6
 -11  13   0 107.227 6.28787   1
 -11  13   0 112.527 6.17906   2
 -11  13   0 93.5993 6.17219   5
 -11  13   0 91.2042 6.28953   7
  13  -2   0 102.551 6.20543   6
   3  10   0 30.6714 1.93876   4
 -13   3   0 31.7628 1.78124   2
 -13   3   0 26.3616 1.78743   5
   3  10   0 28.1100 1.85354   6
  13  -3   0 27.4712 1.75850   6
 -10  13   0 25.6871 1.87876   7
 -10  13   0 28.9576 1.86810   1
 -10  13   0 25.3612 1.72931   5
 -13   4   0 5.67511 0.54093   2
   4   9   0 5.82080 0.75755   4
 -13   4   0 4.83142 0.59563   5
   4   9   0 4.90026 0.62999   6
  -9  13   0 4.96035 0.66492   1
  -9  13   0 5.33354 0.67494   7
  13  -4   0 4.82723 0.48485   6
  -9  13   0 5.36373 0.47144   5
   5   8   0 101.606 6.08950   6
 -13   5   0 97.4687 6.01529   5
 -13   5   0 111.097 6.00498   2
  -5  -8   0 96.8663 5.93849   5
  -8  13   0 97.2792 5.95793   5
  -8  13   0 87.6271 6.05327   7
  13  -5   0 107.295 5.98251   6
  -8  13   0 109.074 6.09109   1
 -13   6   0 5.13337 0.51690   2
   6   7   0 3.74566 0.65916   6
 -13   6   0 4.74698 0.56548   5
  -7  13   0 5.95436 0.76733   4
  -7  13   0 4.48701 0.60434   7
  13  -6   0 4.66958 0.45533   6
  -7  13   0 4.72668 0.58263   1
  -7  13   0 3.70825 0.38271   5
 -13   7   0 5.76712 0.57936   5
 -13   7   0 6.25147 0.77909   7
 -13   7   0 5.33165 0.54061   2
   7   6   0 5.71819 0.63974   6
  13  -7   0 5.83638 0.49795   6
  -7  -6   0 4.59475 0.49090   5
  -6  13   0 4.97426 0.62056   1
  -6  13   0 5.12353 0.41517   5
   8   5   0 104.010 6.58632   6
 -13   8   0 116.914 6.53968   2
 -13   8   0 99.1924 6.54092   5
 -13   8   0 100.207 6.64481   7
  -5  13   0 117.304 6.62327   1
  -5  13   0 111.899 6.68177   4
  13  -8   0 125.105 6.49815   6
  -8  -5   0 105.004 6.50568   5
  -5  13   0 112.009 6.47206   5
   9   4   0 5.43057 0.55906   6
 -13   9   0 4.23070 0.52580   5
 -13   9   0 5.51375 0.78536   7
 -13   9   0 5.32405 0.51176   2
  -4  13   0 4.71080 0.59141   1
  -9  -4   0 3.20779 0.49724   5
  -4  13   0 3.76945 0.32411   5
  -4  13   0 5.65416 0.77426   4
  13  -9   0 4.65355 0.41800   6
 -13  10   0 22.5563 1.57525   5
 -13  10   0 26.7508 1.57480   2
  10   3   0 24.8918 1.62654   6
 -13  10   0 23.3741 1.74910   7
 -10  -3   0 22.5249 1.56822   5
  13 -10   0 22.4726 1.51423   6
  -3  13   0 25.5117 1.76302   4
  -3  13   0 23.6869 1.46055   5
  -3  13   0 26.3360 1.65465   1
 -10  -3   0 28.4146 1.58275   3
 -13  11   0 75.6650 4.99682   7
 -13  11   0 89.3316 4.97002   1
 -13  11   0 74.3747 4.86271   5
  11   2   0 77.7008 4.91322   6
  -2  13   0 89.9709 4.94482   1
  13 -11   0 84.4209 4.80713   6
 -11  -2   0 75.8125 4.85717   5
  -2  13   0 83.8002 5.03213   4
  12   1   0 6.60762 0.72344   6
 -13  12   0 7.21924 0.58564   2
 -13  12   0 7.06642 0.71883   1
 -13  12   0 6.23034 0.58611   5
 -13  12   0 6.79901 0.88305   7
 -12  -1   0 6.01182 0.65401   5
  13 -12   0 5.50420 0.47083   6
  -1  13   0 7.39907 0.67041   1
 -13  13   0 14.8801 1.29287   7
 -13  13   0 13.3862 1.07726   5
  13   0   0 15.1123 1.17386   6
 -13  13   0 16.7613 1.09303   2
 -13  13   0 18.1264 1.23920   1
   0  13   0 17.2626 1.16440   1
   0  13   0 16.7125 1.33525   4
 -13   0   0 15.3313 1.12219   5
 -13   0   0 18.4871 1.11590   2
  13 -13   0 14.3934 1.01453   6
   0  13   0 16.2778 1.19216   6
   1  13   0 267.277 16.4308   4
   1  13   0 309.794 16.3629   1
   1  13   0 255.803 16.3642   6
 -14   1   0 259.038 16.2942   5
  13 -14   0 303.400 16.2593   6
 -14   1   0 292.412 16.2783   2
 -13  14   0 243.440 16.3985   7
 -13  14   0 253.351 16.2749   5
 -13  14   0 303.825 16.2824   2
  14  -1   0 271.923 16.3148   6
 -13  14   0 288.367 16.3881   1
  12 -14   0 0.71209 0.18411   6
 -14   2   0 1.21944 0.32749   2
 -14   2   0 1.14951 0.35694   5
   2  12   0 0.61108 0.34895   6
   2  12   0 0.92844 0.31190   1
   2  12   0 1.31344 0.41040   4
 -12  14   0 0.69369 0.50140   7
 -12  14   0 0.07043 0.22469   5
  14  -2   0 1.16144 0.27145   6
 -12  14   0 0.61088 0.27021   2
 -12  14   0 0.35705 0.39156   1
 -14   3   0 18.5283 1.16817   2
   3  11   0 17.3175 1.33696   4
   3  11   0 16.9577 1.24983   6
 -14   3   0 17.0033 1.21070   5
   3  11   0 17.8454 1.20835   1
 -11  14   0 17.6305 1.12065   2
  14  -3   0 16.5276 1.15174   6
 -11  14   0 17.2376 1.27316   1
 -11  14   0 15.1165 1.12371   5
 -11  14   0 16.5153 1.30580   7
 -14   4   0 175.699 10.7118   5
   4  10   0 185.700 10.8171   4
   4  10   0 170.542 10.7687   6
 -14   4   0 200.301 10.7002   2
  14  -4   0 176.006 10.6811   6
 -10  14   0 161.344 10.7756   7
 -10  14   0 198.619 10.8387   4
 -10  14   0 201.182 10.8055   1
 -10  14   0 180.217 10.6703   5
  -4 -10   0 165.217 10.6114   5
 -14   5   0 3.84798 0.47999   2
   5   9   0 4.39579 0.67314   4
 -14   5   0 3.50875 0.54981   5
 -14   5   0 3.36472 0.71421   7
   5   9   0 2.20135 0.42271   6
  -9  14   0 2.40788 0.49155   1
  -5  -9   0 2.13531 0.32668   5
  -9  14   0 2.86110 0.35732   5
  -9  14   0 4.23165 0.73907   4
  -9  14   0 3.59509 0.59328   7
  14  -5   0 3.45074 0.40755   6
 -14   6   0 8.60704 0.69381   2
 -14   6   0 7.98701 0.88970   7
 -14   6   0 8.22109 0.74347   5
   6   8   0 7.52066 0.85271   6
   6   8   0 8.42771 0.81738   4
  14  -6   0 8.05835 0.63073   6
  -8  14   0 7.82312 0.76740   1
  -8  14   0 8.43440 0.77839   7
  -8  14   0 7.40463 0.58658   5
  -8  14   0 9.07612 0.93755   4
 -14   7   0 25.0482 1.67479   5
 -14   7   0 24.2460 1.81365   7
   7   7   0 25.7692 1.77324   6
 -14   7   0 27.4259 1.65372   2
  -7  14   0 26.1628 1.74813   1
  -7  14   0 27.5276 1.85692   4
  14  -7   0 28.4031 1.60954   6
  -7  14   0 23.2227 1.71491   7
  -7  -7   0 23.7389 1.59398   5
  -7  14   0 26.3923 1.57755   5
 -14   8   0 10.2941 1.05546   7
 -14   8   0 9.59781 0.80783   5
 -14   8   0 10.7448 0.78502   2
   8   6   0 10.0012 0.90251   6
  -6  14   0 9.90789 0.86457   1
  -6  14   0 10.2468 0.85790   7
  -6  14   0 9.70844 0.66834   5
  -8  -6   0 8.68088 0.73856   5
  -6  14   0 10.4958 1.05736   4
  14  -8   0 11.0964 0.72497   6
 -14   9   0 2.26707 0.36652   2
 -14   9   0 2.20530 0.61888   7
 -14   9   0 1.43480 0.37672   5
  -5  14   0 1.90385 0.43215   1
  -9  -5   0 1.53692 0.32824   5
  -5  14   0 1.82314 0.21315   5
  -5  14   0 1.92386 0.48837   4
  10   4   0 235.650 14.9827   6
 -14  10   0 219.793 15.0449   7
 -14  10   0 225.653 14.9392   5
 -14  10   0 265.051 14.9400   2
  -4  14   0 273.497 15.0312   1
  14 -10   0 278.035 14.8859   6
 -10  -4   0 235.924 14.9140   5
  -4  14   0 283.147 14.8623   5
 -10  -4   0 276.338 14.9127   3
  -4  14   0 247.781 15.0822   4
 -14  11   0 16.9793 1.23723   1
 -14  11   0 16.0409 1.15512   5
  11   3   0 16.6685 1.19763   6
 -14  11   0 15.6257 1.34721   7
 -11  -3   0 14.7804 1.13481   5
  -3  14   0 18.0448 1.39178   4
  -3  14   0 17.3574 1.22193   1
 -11  -3   0 18.3752 1.10583   3
  14 -11   0 16.5134 1.07475   6
  -3  14   0 15.7948 0.99566   5
 -14  12   0 1.24220 0.31519   5
  12   2   0 0.87095 0.29759   6
 -14  12   0 1.50454 0.54205   7
 -14  12   0 0.84730 0.39867   1
 -14  12   0 0.92532 0.29750   2
  -2  14   0 1.48643 0.46848   4
 -12  -2   0 1.16732 0.34241   5
  -2  14   0 0.91822 0.35154   1
  14 -12   0 0.53123 0.17080   6
 -12  -2   0 1.35028 0.27635   3
  13   1   0 196.461 12.2550   6
 -14  13   0 197.002 12.2125   5
 -14  13   0 224.985 12.2140   2
 -14  13   0 221.427 12.3114   1
 -14  13   0 185.666 12.3346   7
  14 -13   0 215.926 12.1626   6
  -1  14   0 228.654 12.3007   1
 -13  -1   0 220.286 12.1964   2
  -1  14   0 190.273 12.2818   6
 -13  -1   0 192.352 12.2098   5
 -14  14   0 1.78434 0.35117   2
  14   0   0 1.83035 0.39982   6
 -14  14   0 2.14578 0.62568   7
 -14  14   0 2.01987 0.51786   1
 -14  14   0 1.25363 0.32967   5
   0  14   0 2.35994 0.47866   1
   0  14   0 2.92733 0.55603   6
  14 -14   0 1.78900 0.29361   6
 -14   0   0 2.20341 0.42034   5
   0  14   0 3.49664 0.78615   4
 -14   0   0 3.56931 0.50069   2
 -15   1   0 8.14787 0.67019   2
   1  14   0 6.65782 0.70178   1
 -15   1   0 7.19974 0.75444   5
   1  14   0 8.33251 0.97763   4
   1  14   0 7.23766 0.76455   6
 -14  15   0 6.44159 0.62425   2
 -14  15   0 6.76674 0.96192   7
  15  -1   0 6.52484 0.77146   6
 -14  15   0 5.67905 0.78480   1
  13 -15   0 3.27738 0.39776   6
   2  13   0 5.07447 0.66804   6
 -15   2   0 5.44694 0.55749   2
   2  13   0 4.23597 0.55293   1
 -15   2   0 4.18791 0.62725   5
   2  13   0 4.12504 0.78683   4
 -13  15   0 4.10381 0.50049   2
 -13  15   0 3.71646 0.66736   1
 -13  15   0 2.70096 0.47228   5
  15  -2   0 4.23126 0.60604   6
  12 -15   0 117.192 6.40472   6
   3  12   0 121.000 6.47628   1
   3  12   0 98.0357 6.50247   6
 -15   3   0 114.384 6.41812   2
 -15   3   0 101.258 6.43238   5
 -15   3   0 101.684 6.51694   7
   3  12   0 105.994 6.55737   4
  15  -3   0 104.679 6.42156   6
 -12  15   0 102.498 6.39733   5
 -12  15   0 114.606 6.53783   1
 -12  15   0 92.9557 6.51544   7
 -12  15   0 118.781 6.39923   2
 -12  15   0 108.411 6.54320   4
 -15   4   0 21.1768 1.53349   5
 -15   4   0 24.7300 1.50064   2
   4  11   0 22.1315 1.58048   6
 -15   4   0 21.5761 1.64267   7
   4  11   0 25.0035 1.70062   4
   4  11   0 22.7867 1.51548   1
 -11  15   0 23.4619 1.45133   2
 -11  15   0 20.9847 1.45214   5
  15  -4   0 21.9906 1.46866   6
 -11  15   0 24.7430 1.71149   4
 -11  15   0 23.7714 1.62650   1
 -11  15   0 21.4772 1.62224   7
   5  10   0 11.7316 1.01497   4
 -15   5   0 9.90461 1.00572   7
 -15   5   0 10.9748 0.81555   2
 -15   5   0 9.49097 0.83102   5
 -10  15   0 9.31304 0.88977   1
 -10  15   0 11.8903 1.08391   4
 -10  15   0 8.81950 0.70425   5
 -10  15   0 9.96627 0.91831   7
  -5 -10   0 8.42261 0.64767   5
  15  -5   0 9.68386 0.74042   6
 -10  15   0 9.46822 0.79289   2
 -15   6   0 129.370 8.20741   7
   6   9   0 140.901 8.21080   4
 -15   6   0 153.713 8.11521   2
 -15   6   0 131.377 8.12312   5
   6   9   0 135.890 8.20035   6
  -6  -9   0 128.770 8.03138   5
  -9  15   0 120.662 8.16948   7
  -9  15   0 134.378 8.05831   5
  15  -6   0 140.922 8.07465   6
  -9  15   0 145.295 8.20275   1
  -9  15   0 144.156 8.26339   4
   7   8   0 9.72175 0.93235   4
 -15   7   0 9.97148 0.85316   5
   7   8   0 9.98440 0.98776   6
 -15   7   0 10.6824 1.02759   7
  -8  15   0 10.3568 0.91741   7
  -8  15   0 11.4459 1.06216   4
  -7  -8   0 9.70583 0.73292   5
  15  -7   0 11.8113 0.76634   6
  -8  15   0 9.89470 0.71269   5
  -8  15   0 10.2822 0.90505   1
   8   7   0 8.10675 0.90352   6
 -15   8   0 8.49879 0.73558   2
 -15   8   0 8.26124 0.77540   5
 -15   8   0 8.93906 0.98295   7
   8   7   0 9.35619 0.86559   4
  -7  15   0 9.84485 0.82041   7
  15  -8   0 9.96409 0.68252   6
  -7  15   0 8.72381 0.84015   1
  -7  15   0 9.39907 1.05114   4
  -7  15   0 8.97856 0.62264   5
  -8  -7   0 7.99914 0.67953   5
   9   6   0 111.074 6.95964   6
 -15   9   0 125.291 6.89418   2
 -15   9   0 106.536 6.89681   5
 -15   9   0 107.970 7.02343   7
  -6  15   0 120.085 6.81449   5
  15  -9   0 129.251 6.83879   6
  -9  -6   0 108.762 6.84733   5
  -6  15   0 101.211 6.91651   7
  -6  15   0 120.560 7.06167   4
  -6  15   0 128.503 6.99847   1
 -15  10   0 10.9632 0.89046   5
 -15  10   0 12.2386 1.16443   7
  10   5   0 12.9810 0.96170   6
  -5  15   0 11.6290 1.09921   4
 -10  -5   0 10.4384 0.85428   5
  -5  15   0 11.4078 0.89836   7
  15 -10   0 12.0676 0.80924   6
  -5  15   0 10.5258 0.95057   1
 -10  -5   0 12.3601 0.80844   3
  -5  15   0 10.2132 0.71979   5
  11   4   0 22.0102 1.51157   6
 -15  11   0 23.3653 1.44961   2
 -15  11   0 20.5038 1.46922   5
 -15  11   0 21.0598 1.66156   7
 -15  11   0 22.6490 1.55641   1
  -4  15   0 22.8676 1.54470   1
 -11  -4   0 24.8992 1.40495   3
  -4  15   0 20.4601 1.31688   5
 -11  -4   0 21.7577 1.44059   5
  -4  15   0 22.8734 1.69627   4
  15 -11   0 21.6677 1.37730   6
  -4  15   0 20.1918 1.45909   7
 -15  12   0 91.5975 5.04311   2
 -15  12   0 93.5621 5.13983   1
  12   3   0 77.9616 5.08178   6
 -15  12   0 76.3244 5.03951   5
 -15  12   0 75.7917 5.18570   7
  -3  15   0 73.5585 5.04555   7
 -12  -3   0 76.9230 5.02269   5
  -3  15   0 90.1827 5.13098   1
  15 -12   0 89.7376 4.97910   6
  -3  15   0 86.3858 5.22365   4
 -12  -3   0 93.2566 5.01481   3
 -15  13   0 4.28635 0.70068   1
  13   2   0 6.39284 0.66564   6
 -15  13   0 5.02476 0.55606   2
 -15  13   0 5.69017 0.88552   7
  -2  15   0 5.49251 0.84807   4
  -2  15   0 5.13341 0.62285   1
 -13  -2   0 6.19972 0.58258   2
  15 -13   0 4.15319 0.44081   6
 -13  -2   0 5.13746 0.61604   5
 -13  -2   0 5.45981 0.53953   3
 -15  14   0 5.71376 0.61080   2
 -15  14   0 6.22496 0.97684   7
 -15  14   0 7.09155 0.79899   1
  14   1   0 6.73208 0.70764   6
 -14  -1   0 6.59387 0.69863   5
 -14  -1   0 7.19274 0.64332   2
  -1  15   0 6.73361 0.71117   1
 -14  -1   0 6.45626 0.60813   3
  15 -14   0 5.32860 0.49658   6
  -1  15   0 6.69779 0.91798   4
 -15  15   0 30.9804 2.14682   5
  15   0   0 32.8507 2.21933   6
 -15  15   0 36.5328 2.15050   2
 -15  15   0 34.0572 2.28838   1
 -15  15   0 30.9033 2.35023   7
 -15   0   0 38.6704 2.15216   3
   0  15   0 30.7560 2.25071   6
  15 -15   0 35.4688 2.08847   6
   0  15   0 36.4140 2.23746   1
 -15   0   0 32.9090 2.18761   5
   0  15   0 33.3913 2.39792   4
 -15   0   0 37.0654 2.15701   2
   1  15   0 5.87850 0.67545   1
 -16   1   0 6.04028 0.89016   7
 -16   1   0 5.97621 0.62552   2
   1  15   0 6.80641 0.75513   6
   1  15   0 7.17072 0.98286   4
 -16   1   0 5.15544 0.72185   5
  15 -16   0 4.41470 0.46451   6
  16  -1   0 4.81620 0.74667   6
 -15  16   0 5.07556 0.92246   7
 -15  16   0 4.49575 0.74880   1
 -15  16   0 3.73875 0.57911   5
 -15  16   0 6.03648 0.90769   4
 -15  16   0 5.05401 0.57846   2
 -16   2   0 80.6994 5.19573   7
   2  14   0 95.9366 5.18343   1
 -16   2   0 79.4426 5.12091   5
   2  14   0 76.2414 5.19141   6
  14 -16   0 90.8490 5.07074   6
 -16   2   0 91.2256 5.10351   2
   2  14   0 85.0796 5.28396   4
 -14  16   0 87.8792 5.23435   1
 -14  16   0 95.3056 5.09554   2
 -14  16   0 74.8610 5.23546   7
 -14  16   0 86.9325 5.24496   4
  16  -2   0 80.1569 5.12848   6
 -14  16   0 80.6792 5.09479   5
   3  13   0 8.28067 0.89679   6
 -16   3   0 9.19732 0.83017   5
 -16   3   0 9.80432 0.97239   7
   3  13   0 9.66001 1.03745   4
   3  13   0 8.78002 0.78744   1
  13 -16   0 8.21484 0.66346   6
 -16   3   0 9.28091 0.76098   2
 -13  16   0 7.87913 0.70405   2
 -13  16   0 6.96036 0.94769   7
 -13  16   0 8.21751 0.72872   5
  16  -3   0 8.30737 0.77397   6
 -13  16   0 8.73612 0.93716   1
 -13  16   0 8.32817 1.01963   4
 -16   4   0 14.3545 1.20327   7
 -16   4   0 13.9843 0.99303   2
   4  12   0 12.5306 1.00349   1
   4  12   0 13.2540 1.08869   6
   4  12   0 14.0775 1.21117   4
 -16   4   0 13.0522 1.04506   5
 -12  16   0 12.4180 0.93867   5
 -12  16   0 14.4386 1.24707   4
  16  -4   0 12.2414 0.98081   6
 -12  16   0 12.7821 1.15608   7
 -12  16   0 13.6875 1.14096   1
 -12  16   0 12.4561 0.92410   2
   5  11   0 128.990 7.57545   4
   5  11   0 119.420 7.52527   6
 -16   5   0 116.566 7.45518   5
   5  11   0 143.098 7.47810   1
 -16   5   0 117.730 7.53473   7
 -16   5   0 138.557 7.44614   2
 -11  16   0 132.016 7.55547   1
 -11  16   0 109.029 7.52055   7
  -5 -11   0 112.521 7.33677   5
 -11  16   0 130.146 7.59962   4
 -11  16   0 140.140 7.40385   2
 -11  16   0 118.169 7.39385   5
  16  -5   0 121.847 7.41269   6
 -16   6   0 18.1949 1.35981   5
 -16   6   0 19.0975 1.52607   7
   6  10   0 19.6210 1.41924   6
   6  10   0 20.4478 1.47543   4
 -16   6   0 20.2544 1.32856   2
 -10  16   0 22.1831 1.44985   1
 -10  16   0 19.1007 1.45685   7
 -10  16   0 19.7535 1.25107   2
  -6 -10   0 17.0741 1.20754   5
  16  -6   0 18.8282 1.27285   6
 -10  16   0 21.6962 1.56819   4
 -10  16   0 18.9010 1.25358   5
   7   9   0 23.8995 1.73152   4
 -16   7   0 25.5285 1.60675   2
 -16   7   0 23.6914 1.63253   5
 -16   7   0 23.7369 1.79321   7
   7   9   0 24.5456 1.74000   6
  -9  16   0 28.6112 1.87641   4
  -7  -9   0 23.3096 1.51449   5
  -9  16   0 24.0962 1.52629   5
  -9  16   0 25.2983 1.72553   1
  -9  16   0 23.5712 1.69015   7
  16  -7   0 23.7934 1.54448   6
   8   8   0 88.5544 5.54293   6
 -16   8   0 85.2314 5.57427   7
 -16   8   0 84.3761 5.44585   5
 -16   8   0 98.3796 5.44102   2
   8   8   0 91.6787 5.51997   4
  -8  16   0 91.6443 5.36747   5
  -8  16   0 95.0360 5.63091   4
  16  -8   0 95.8238 5.38795   6
  -8  16   0 99.0397 5.55376   1
  -8  -8   0 85.8571 5.37112   5
  -8  16   0 83.3748 5.50056   7
 -16   9   0 22.0095 1.70963   7
 -16   9   0 20.8825 1.50847   5
 -16   9   0 24.5300 1.49899   2
   9   7   0 24.6765 1.60437   4
   9   7   0 22.4998 1.62290   6
  -9  -7   0 21.3171 1.43206   5
  -7  16   0 20.9135 1.54872   7
  -7  16   0 23.7507 1.60444   1
  -7  16   0 23.5790 1.71191   4
  -7  16   0 20.4712 1.37537   5
  16  -9   0 23.0409 1.42406   6
 -16  10   0 27.6303 1.69358   2
  10   6   0 26.3445 1.86409   4
  10   6   0 24.0095 1.80218   6
 -16  10   0 23.3163 1.70307   5
 -16  10   0 24.6855 1.89652   7
 -16  10   0 27.8568 1.89187   1
  -6  16   0 24.8740 1.57526   5
 -10  -6   0 27.0086 1.62365   3
  -6  16   0 24.3849 1.72686   7
  -6  16   0 28.4005 1.93142   4
  16 -10   0 27.0467 1.62274   6
 -10  -6   0 25.2755 1.65051   5
  -6  16   0 28.1788 1.80554   1
 -16  11   0 122.574 6.78801   2
  11   5   0 107.446 6.84489   6
 -16  11   0 101.238 6.92520   7
 -16  11   0 119.813 6.86120   1
 -16  11   0 103.457 6.78983   5
 -11  -5   0 122.841 6.74214   3
  -5  16   0 123.191 6.89301   1
  -5  16   0 111.109 6.96124   4
  16 -11   0 126.288 6.72291   6
 -11  -5   0 106.519 6.74979   5
  -5  16   0 123.895 6.68885   5
  -5  16   0 98.2867 6.80059   7
  12   4   0 11.2229 0.91006   6
 -16  12   0 9.32093 0.92844   1
 -16  12   0 10.5717 1.13776   7
 -16  12   0 10.1075 0.87102   5
 -12  -4   0 10.9100 0.77411   3
  -4  16   0 9.57911 0.90298   1
  -4  16   0 10.8638 0.84856   7
  16 -12   0 10.6821 0.74116   6
  -4  16   0 11.4841 1.13547   4
  -4  16   0 8.48181 0.63662   5
 -12  -4   0 10.3497 0.82677   5
 -16  13   0 7.72114 0.71257   2
 -16  13   0 7.10618 0.84729   1
  13   3   0 8.19954 0.78263   6
 -16  13   0 7.26434 1.07409   7
 -16  13   0 6.25449 0.70713   5
 -13  -3   0 7.84025 0.76094   5
 -13  -3   0 9.09109 0.71286   2
 -13  -3   0 8.51101 0.67813   3
  -3  16   0 7.56292 0.80742   1
  16 -13   0 8.23019 0.66653   6
  -3  16   0 9.30680 0.73273   7
  -3  16   0 8.09527 1.00448   4
 -16  14   0 84.7895 5.00263   1
 -16  14   0 74.4986 5.07203   7
 -16  14   0 88.4171 4.90110   2
 -16  14   0 75.5182 4.89978   5
  14   2   0 75.4058 4.93757   6
 -14  -2   0 76.5391 4.89713   5
 -14  -2   0 90.3664 4.88060   3
  -2  16   0 87.1000 4.99678   1
  -2  16   0 73.1271 4.89517   7
  16 -14   0 85.1073 4.82707   6
  -2  16   0 81.1644 5.09682   4
 -14  -2   0 85.4774 4.87201   2
 -16  15   0 5.85281 0.84309   1
 -16  15   0 5.94705 1.04761   7
 -16  15   0 6.67061 0.66622   2
  15   1   0 7.43658 0.74796   6
  -1  16   0 8.03754 1.01861   4
  -1  16   0 6.67493 0.73686   1
 -15  -1   0 6.74283 0.76033   5
  -1  16   0 8.06738 0.67384   7
 -15  -1   0 7.41044 0.64543   3
  16 -15   0 5.55007 0.54113   6
 -15  -1   0 8.41627 0.70526   2
 -16  16   0 20.8427 1.67616   4
 -16  16   0 21.1160 1.62862   1
  16   0   0 21.7162 1.52342   6
 -16  16   0 22.8753 1.46802   2
 -16  16   0 21.6264 1.74519   7
 -16  16   0 18.8206 1.46753   5
   0  16   0 22.5312 1.74607   4
   0  16   0 22.8506 1.55592   1
  16 -16   0 19.3780 1.38022   6
 -16   0   0 20.5021 1.52276   5
   0  16   0 25.6429 1.63314   7
 -16   0   0 23.5697 1.47531   2
 -16   0   0 24.5640 1.47048   3
   1  16   0 43.4019 2.61318   1
 -17   1   0 39.8538 2.66000   7
  16 -17   0 40.3257 2.45480   6
   1  16   0 40.0560 2.77321   4
 -17   1   0 41.7809 2.51777   2
   1  16   0 36.9032 2.62659   6
 -17   1   0 37.6063 2.55779   5
 -16  17   0 41.4604 2.68552   1
 -16  17   0 40.5642 2.53761   5
 -16  17   0 35.9384 2.71550   7
  17  -1   0 39.0033 2.56177   6
 -16  17   0 41.7844 2.67554   4
 -16  17   0 43.5539 2.51616   2
 -17   2   0 10.8823 0.99305   5
   2  15   0 12.1042 1.00344   1
   2  15   0 13.7417 1.29905   4
   2  15   0 12.2900 1.06894   6
  15 -17   0 10.1851 0.82617   6
 -17   2   0 12.7742 1.14815   7
 -17   2   0 11.0098 0.92949   2
  17  -2   0 10.9972 1.03446   6
 -15  17   0 11.6083 1.13353   1
 -15  17   0 11.8905 0.91550   2
 -15  17   0 12.1306 1.15288   4
 -15  17   0 11.8421 1.18473   7
 -15  17   0 12.8113 0.95441   5
   3  14   0 9.50863 1.10290   4
 -17   3   0 9.20909 1.03921   7
   3  14   0 7.98525 0.78684   1
 -17   3   0 7.41748 0.84413   5
 -14  17   0 8.07608 0.94956   1
 -14  17   0 7.15037 0.68690   2
  17  -3   0 6.96291 0.81349   6
 -14  17   0 8.75450 0.74015   5
 -14  17   0 8.87327 1.02075   4
 -17   4   0 248.320 16.1298   7
   4  13   0 246.613 16.1416   6
 -17   4   0 290.201 16.0544   2
  13 -17   0 303.406 16.0485   6
   4  13   0 270.011 16.1943   4
 -17   4   0 246.841 16.0584   5
   4  13   0 308.443 16.1109   1
 -13  17   0 308.077 16.0285   2
 -13  17   0 256.853 16.0177   5
  17  -4   0 258.696 16.0403   6
 -13  17   0 282.822 16.1976   4
 -13  17   0 291.943 16.1781   1
 -13  17   0 233.376 16.1447   7
   5  12   0 9.12713 0.89289   6
 -17   5   0 7.39360 0.74426   2
   5  12   0 8.25898 0.75519   1
   5  12   0 9.23545 0.97588   4
 -17   5   0 8.16367 1.00872   7
 -17   5   0 7.09772 0.80590   5
 -12  17   0 7.80682 0.66290   2
 -12  17   0 8.58554 0.93538   7
 -12  17   0 7.12007 0.89410   1
 -12  17   0 7.74817 1.05002   4
 -12  17   0 7.63199 0.66926   5
  17  -5   0 8.46656 0.73323   6
   6  11   0 15.8174 1.13588   1
 -17   6   0 15.1300 1.17313   5
   6  11   0 15.0351 1.32655   4
  -6 -11   0 14.0658 0.97506   5
 -11  17   0 16.1804 1.05958   5
 -11  17   0 16.8618 1.31081   7
  17  -6   0 15.1533 1.07529   6
 -11  17   0 16.6929 1.05544   2
 -17   7   0 546.188 35.6219   5
   7  10   0 577.282 35.7979   6
 -17   7   0 585.664 35.7295   7
   7  10   0 616.840 35.7217   4
 -17   7   0 699.482 35.6330   2
 -10  17   0 553.756 35.6949   7
 -10  17   0 662.567 35.7947   4
  17  -7   0 611.996 35.6473   6
 -10  17   0 680.932 35.7503   1
 -10  17   0 611.787 35.5952   5
  -7 -10   0 544.017 35.6680   5
 -17   8   0 26.6354 2.02033   7
   8   9   0 29.0852 1.91530   4
 -17   8   0 25.4565 1.81733   5
   8   9   0 27.4065 1.94344   6
 -17   8   0 29.3149 1.80154   2
  -9  17   0 26.6060 1.89102   7
  -9  17   0 29.7516 2.02231   4
  -8  -9   0 25.0815 1.70437   5
  -9  17   0 27.3585 1.71045   5
  -9  17   0 29.3832 1.94180   1
  17  -8   0 28.1753 1.73773   6
   9   8   0 33.7207 2.34218   6
   9   8   0 35.0048 2.30803   4
 -17   9   0 32.9570 2.23770   5
 -17   9   0 34.0758 2.41946   7
 -17   9   0 37.4226 2.22560   2
  -8  17   0 37.9833 2.46162   4
  -8  17   0 33.3283 2.28483   7
  -8  17   0 34.3666 2.12010   5
  -8  17   0 38.2611 2.35226   1
  17  -9   0 35.3677 2.15112   6
  -9  -8   0 32.3185 2.14391   5
  -9  -8   0 35.6424 2.13699   3
 -17  10   0 561.069 29.3179   1
 -17  10   0 567.641 29.2519   2
 -17  10   0 460.363 29.3665   7
  10   7   0 490.287 29.3263   6
 -17  10   0 470.367 29.2476   5
  10   7   0 488.331 29.2831   4
 -10  -7   0 449.103 29.1809   5
  -7  17   0 513.281 29.1847   5
  -7  17   0 507.953 29.4089   4
  -7  17   0 424.096 29.2662   7
  17 -10   0 534.255 29.1985   6
 -10  -7   0 519.360 29.1801   3
 -17  11   0 14.2620 1.22643   1
 -17  11   0 14.8112 1.16037   5
 -17  11   0 15.3803 1.43262   7
  11   6   0 17.0968 1.24545   4
  11   6   0 16.4265 1.29745   6
 -17  11   0 15.6402 1.12949   2
 -11  -6   0 16.7852 1.05360   3
  -6  17   0 14.1879 0.97748   5
  -6  17   0 15.7082 1.17817   7
  -6  17   0 15.8816 1.24527   1
  17 -11   0 15.7929 1.05198   6
 -11  -6   0 15.5295 1.10670   5
  -6  17   0 17.1342 1.45703   4
 -17  12   0 6.56647 0.65939   2
  12   5   0 6.07886 0.80198   6
 -17  12   0 7.46619 1.03801   7
 -17  12   0 6.20595 0.69675   5
 -17  12   0 5.35101 0.77509   1
 -12  -5   0 6.11800 0.55660   3
  -5  17   0 5.47657 0.72644   1
  -5  17   0 5.48187 0.43034   5
  -5  17   0 8.41851 1.01432   4
  17 -12   0 6.94463 0.58216   6
 -12  -5   0 5.91822 0.65584   5
  13   4   0 276.960 17.5913   6
 -17  13   0 271.146 17.5415   5
 -17  13   0 264.992 17.6862   7
 -17  13   0 317.716 17.6342   1
 -17  13   0 316.755 17.5437   2
  17 -13   0 323.362 17.4680   6
  -4  17   0 327.990 17.6600   1
 -13  -4   0 315.685 17.4981   2
 -13  -4   0 280.640 17.5151   5
 -13  -4   0 336.386 17.5157   3
  -4  17   0 253.737 17.5477   7
  -4  17   0 293.825 17.7187   4
 -17  14   0 6.92912 0.84473   1
  14   3   0 9.06918 0.80599   6
 -17  14   0 6.28735 0.70367   5
  -3  17   0 6.84291 0.77378   1
 -14  -3   0 8.14859 0.65603   3
  17 -14   0 6.51846 0.62313   6
 -14  -3   0 9.36640 0.73058   2
 -14  -3   0 7.38771 0.75730   5
 -17  15   0 13.4297 1.37722   7
  15   2   0 15.0868 1.14005   6
 -17  15   0 13.4662 1.05999   2
 -17  15   0 13.8233 1.21883   1
  -2  17   0 14.3910 1.37859   4
  -2  17   0 14.9233 1.17814   1
  17 -15   0 12.6611 0.96931   6
  -2  17   0 15.5954 1.07319   7
 -15  -2   0 16.0568 1.04083   3
 -15  -2   0 13.8000 1.10693   5
 -15  -2   0 15.7898 1.07029   2
 -17  16   0 50.9555 3.44477   5
 -17  16   0 50.5805 3.66547   7
  16   1   0 52.2976 3.48484   6
 -17  16   0 59.5651 3.44482   2
 -17  16   0 56.4924 3.57573   1
  -1  17   0 55.9444 3.67864   4
 -16  -1   0 52.6251 3.45846   5
 -16  -1   0 63.2822 3.43677   3
  17 -16   0 59.6249 3.37297   6
 -16  -1   0 60.4684 3.43752   2
  -1  17   0 60.8713 3.55586   1
  -1  17   0 51.3825 3.43504   7
 -17   0   0 21.7490 1.41671   5
  17 -17   0 17.1995 1.22657   6
 -18   1   0 43.9341 2.94854   7
   1  17   0 44.4685 2.79646   7
 -18   1   0 43.2355 2.84814   5
   1  17   0 49.3339 2.91721   1
   1  17   0 45.2325 3.09659   4
  17 -18   0 42.6226 2.75848   6
 -18   1   0 48.7707 2.81310   2
 -17  18   0 41.5101 3.02525   7
  18  -1   0 41.6725 2.83496   6
 -17  18   0 46.3801 2.98978   1
 -17  18   0 48.7776 2.81401   2
 -17  18   0 43.7971 2.82406   5
 -17  18   0 45.7004 2.98132   4
 -18   2   0 34.2358 2.36473   5
   2  16   0 39.4648 2.61221   4
 -18   2   0 35.7576 2.49703   7
  18  -2   0 35.0122 2.37030   6
 -16  18   0 39.4241 2.54687   4
 -16  18   0 37.6868 2.34331   5
 -16  18   0 34.5477 2.54393   7
 -16  18   0 38.4770 2.32494   2
   3  15   0 232.244 13.8025   4
   3  15   0 211.737 13.7206   6
  15 -18   0 250.226 13.6008   6
   3  15   0 258.414 13.7027   1
 -18   3   0 208.591 13.6317   5
 -18   3   0 212.467 13.7072   7
 -18   3   0 246.932 13.6242   2
 -15  18   0 221.786 13.6025   5
  18  -3   0 216.680 13.6356   6
 -15  18   0 245.918 13.7709   1
 -15  18   0 202.331 13.7439   7
 -15  18   0 260.540 13.6116   2
 -15  18   0 234.296 13.7562   4
 -18   4   0 16.4914 1.32728   5
   4  14   0 17.4764 1.28785   1
   4  14   0 19.4224 1.55616   4
 -18   4   0 17.4795 1.49597   7
   4  14   0 18.0135 1.38798   6
  14 -18   0 16.8664 1.19259   6
 -18   4   0 18.7142 1.26902   2
 -14  18   0 17.8983 1.20729   2
 -14  18   0 18.2203 1.49461   4
  18  -4   0 18.3207 1.29888   6
 -14  18   0 16.8239 1.42615   1
 -14  18   0 17.2531 1.46141   7
 -14  18   0 16.6591 1.21432   5
   5  13   0 24.0739 1.78902   4
   5  13   0 23.9569 1.60261   1
 -18   5   0 24.4022 1.80887   7
 -18   5   0 22.4896 1.63720   5
   5  13   0 20.9873 1.72664   6
 -18   5   0 24.4164 1.58191   2
 -13  18   0 21.9053 1.52517   5
 -13  18   0 24.8618 1.52613   2
  18  -5   0 23.2443 1.57227   6
 -13  18   0 24.8237 1.74262   1
 -13  18   0 22.2387 1.73592   7
 -13  18   0 24.9333 1.81569   4
 -18   6   0 649.650 40.0322   7
 -18   6   0 643.650 39.9368   5
   6  12   0 685.841 40.0577   4
   6  12   0 647.830 40.0206   6
 -18   6   0 755.913 39.9356   2
   6  12   0 788.729 40.0793   1
 -12  18   0 739.398 40.0593   1
 -12  18   0 720.127 40.0895   4
 -12  18   0 655.913 39.8810   5
  18  -6   0 667.019 39.9923   6
  -6 -12   0 610.423 39.9331   5
 -12  18   0 618.635 40.0173   7
   7  11   0 40.2727 2.72244   6
 -18   7   0 38.4655 2.63093   5
   7  11   0 43.3451 2.76736   4
 -18   7   0 45.6742 2.62114   2
 -18   7   0 39.8891 2.79622   7
   7  11   0 45.2948 2.62247   1
  18  -7   0 41.8336 2.56143   6
 -11  18   0 43.6759 2.83670   4
  -7 -11   0 35.5606 2.48835   5
 -11  18   0 39.3031 2.73366   7
 -11  18   0 43.7218 2.75351   1
 -11  18   0 40.6015 2.54336   5
 -11  18   0 44.7094 2.54352   2
 -18   8   0 50.1486 3.47133   7
   8  10   0 51.1983 3.38442   6
 -18   8   0 58.5154 3.30324   2
   8  10   0 53.6337 3.41058   4
   8  10   0 57.7257 3.31059   1
 -18   8   0 50.0707 3.31183   5
 -10  18   0 49.4434 3.39370   7
 -10  18   0 57.9091 3.21860   2
  18  -8   0 51.7960 3.22736   6
 -10  18   0 57.4463 3.50835   4
 -10  18   0 57.6253 3.43851   1
 -10  18   0 53.1565 3.21845   5
  -8 -10   0 47.2114 3.19010   5
 -18   9   0 1437.88 89.9181   7
 -18   9   0 1439.20 94.8168   5
   9   9   0 1456.45 89.8736   6
 -18   9   0 1641.25 89.4998   2
   9   9   0 1506.19 89.7381   4
  -9  -9   0 1623.08 89.1346   3
  -9  18   0 1343.15 89.7474   7
  -9  18   0 1534.74 89.8451   4
  -9  -9   0 1390.78 89.1380   5
  18  -9   0 1586.05 89.2561   6
  -9  18   0 1632.67 89.2583   5
  -9  18   0 1679.28 89.9614   1
  10   8   0 48.7259 3.12469   4
 -18  10   0 53.5424 3.12171   1
 -18  10   0 46.5508 3.06067   5
 -18  10   0 46.9692 3.23873   7
  10   8   0 48.3535 3.17875   6
 -10  -8   0 45.3386 2.97038   5
  -8  18   0 43.8450 3.09540   7
 -10  -8   0 52.0880 2.96650   3
  -8  18   0 54.6676 3.18615   1
  -8  18   0 51.7120 3.28794   4
  18 -10   0 50.7819 2.96970   6
  -8  18   0 47.3856 2.93736   5
  11   7   0 42.6069 2.81320   6
 -18  11   0 38.9609 2.89045   7
  11   7   0 43.2047 2.76090   4
 -18  11   0 40.4121 2.70098   5
 -18  11   0 43.1011 2.74797   1
  -7  18   0 41.0260 2.55418   5
  -7  18   0 47.9966 2.81761   1
  -7  18   0 47.1225 2.93637   4
  -7  18   0 39.6969 2.71929   7
 -11  -7   0 43.3775 2.59757   3
 -11  -7   0 41.3196 2.62070   5
  18 -11   0 44.2526 2.59643   6
 -18  12   0 610.087 32.8308   2
  12   6   0 534.246 32.8469   4
 -18  12   0 503.839 32.9658   7
 -18  12   0 606.669 32.9064   1
 -18  12   0 523.816 32.8310   5
  12   6   0 530.159 32.8990   6
 -12  -6   0 510.131 32.7731   5
  -6  18   0 569.198 33.0095   4
  -6  18   0 586.211 32.7379   5
  18 -12   0 617.622 32.7769   6
  -6  18   0 621.497 32.9562   1
  -6  18   0 484.674 32.8475   7
 -12  -6   0 583.059 32.7704   3
  13   5   0 21.4295 1.40387   4
 -18  13   0 17.7242 1.32948   5
 -18  13   0 18.6330 1.43989   1
 -18  13   0 19.4790 1.33779   2
  13   5   0 18.1678 1.46453   6
 -18  13   0 17.6295 1.66020   7
  -5  18   0 19.5674 1.44985   1
  -5  18   0 18.7061 1.34998   7
 -13  -5   0 19.2619 1.25696   3
 -13  -5   0 17.2833 1.30416   5
  -5  18   0 17.2329 1.14374   5
  -5  18   0 20.7201 1.62935   4
 -13  -5   0 19.7581 1.27783   2
 -18  14   0 17.7817 1.41047   1
  14   4   0 17.7566 1.41095   6
 -18  14   0 16.7873 1.59305   7
 -18  14   0 15.3518 1.27917   5
 -18  14   0 19.2628 1.29507   2
 -14  -4   0 20.3179 1.25168   3
  -4  18   0 19.5364 1.31999   7
  -4  18   0 17.8128 1.57481   4
  -4  18   0 18.7415 1.40969   1
 -14  -4   0 17.0887 1.29729   5
 -14  -4   0 20.4812 1.27231   2
 -18  15   0 282.827 16.2996   1
 -18  15   0 252.405 16.2012   5
  15   3   0 259.024 16.2535   6
 -18  15   0 249.643 16.3651   7
 -18  15   0 294.780 16.2046   2
 -15  -3   0 250.746 16.1781   5
 -15  -3   0 298.302 16.1683   2
 -15  -3   0 317.781 16.1851   3
  -3  18   0 278.715 16.4082   4
  -3  18   0 300.284 16.3229   1
  -3  18   0 241.939 16.2013   7
 -18  16   0 37.8329 2.53848   1
  16   2   0 38.6836 2.47577   6
 -16  -2   0 40.0713 2.38151   3
 -16  -2   0 35.3105 2.41295   5
 -18  17   0 39.3975 3.05512   7
  17   1   0 42.2944 2.85081   6
 -18  17   0 44.9951 2.93014   4
 -18  17   0 42.9541 2.81403   5
 -18  17   0 45.2739 2.95216   1
 -18  17   0 46.8822 2.80438   2
 -17  -1   0 47.5445 2.79774   2
  -1  18   0 48.3385 2.92573   1
 -17  -1   0 41.1452 2.82177   5
  -1  18   0 45.2480 3.08031   4
 -17  -1   0 49.8930 2.79461   3
 -17  -1   0 45.0777 2.92417   7
  -1  18   0 44.0091 2.80548   7
 -18  18   0 461.899 31.2105   7
 -18  18   0 528.183 31.1462   4
 -18  18   0 600.440 31.0691   2
  18   0   0 482.410 31.0837   6
 -18  18   0 552.589 31.1983   1
 -18  18   0 511.280 31.0661   5
   0  18   0 529.884 31.2718   4
   0  18   0 595.402 31.1808   1
   0  18   0 475.946 31.0449   7
 -18   0   0 488.646 31.0605   5
 -18   0   0 499.969 31.1155   7
 -18   0   0 566.363 31.0493   2
 -18   0   0 594.024 31.0619   3
 -19   1   0 27.4498 1.69467   3
 -19   1   0 23.2276 1.67771   2
 -19   1   0 26.3379 1.74352   5
 -19   1   0 24.7740 1.89159   7
   1  18   0 25.7764 1.78478   1
   1  18   0 25.3014 2.00491   4
 -18  19   0 26.2311 1.71794   5
 -18  19   0 24.7685 1.91385   1
  19  -1   0 24.2840 1.73108   6
 -18  19   0 26.1719 1.69981   2
 -18  19   0 22.1286 1.95818   7
 -18  19   0 26.3589 1.89937   4
 -19   2   0 695.433 38.0432   2
   2  17   0 652.448 38.2463   4
   2  17   0 723.062 38.1459   1
 -19   2   0 738.499 38.0577   3
 -19   2   0 582.677 38.1099   7
   2  17   0 580.602 38.1437   6
 -19   2   0 596.757 38.0519   5
 -17  19   0 755.999 38.0474   2
  19  -2   0 594.250 38.0546   6
 -17  19   0 556.865 38.1754   7
 -17  19   0 655.039 38.1645   4
 -17  19   0 623.723 38.0332   5
 -17  19   0 688.090 38.1990   1
   3  16   0 76.0177 4.64686   4
 -19   3   0 77.4908 4.41890   2
 -19   3   0 68.0655 4.54004   7
   3  16   0 80.0407 4.49947   1
  16 -19   0 73.2266 4.37319   6
 -19   3   0 71.8414 4.44870   5
   3  16   0 67.8631 4.53251   6
 -16  19   0 64.2231 4.57164   7
 -16  19   0 72.7928 4.58068   4
 -16  19   0 75.5919 4.57025   1
  19  -3   0 70.0070 4.43697   6
 -16  19   0 68.3858 4.39054   5
 -16  19   0 79.0248 4.39406   2
  15 -19   0 52.4798 3.46311   6
 -19   4   0 60.5355 3.51173   2
   4  15   0 57.3851 3.71740   4
   4  15   0 59.8727 3.56404   1
 -19   4   0 56.0710 3.53341   5
 -19   4   0 53.9036 3.65188   7
   4  15   0 58.5605 3.64494   6
 -19   4   0 61.0186 3.50770   3
 -15  19   0 54.2468 3.47130   5
 -15  19   0 52.8029 3.66943   7
  19  -4   0 53.4331 3.52773   6
 -15  19   0 59.1024 3.70915   4
 -15  19   0 61.5196 3.47695   2
 -15  19   0 57.5711 3.65970   1
 -19   5   0 183.560 11.6301   5
 -19   5   0 181.068 11.7300   7
   5  14   0 177.154 11.7128   6
 -19   5   0 211.643 11.6230   2
   5  14   0 221.706 11.6756   1
   5  14   0 193.154 11.7859   4
  14 -19   0 217.519 11.6161   6
 -14  19   0 192.811 11.7692   4
 -14  19   0 167.457 11.7227   7
 -14  19   0 206.259 11.7592   1
 -14  19   0 219.079 11.5846   2
 -14  19   0 189.401 11.5783   5
  19  -5   0 191.988 11.6079   6
   6  13   0 51.3685 3.59261   6
   6  13   0 55.6463 3.63337   4
 -19   6   0 59.9123 3.47650   2
 -19   6   0 51.9309 3.62612   7
   6  13   0 62.2675 3.51049   1
 -19   6   0 54.6939 3.49051   5
 -13  19   0 54.2821 3.41670   5
 -13  19   0 57.6762 3.67877   4
 -13  19   0 62.2924 3.41874   2
 -13  19   0 51.8733 3.60762   7
 -13  19   0 58.0649 3.61873   1
  19  -6   0 55.9581 3.44201   6
   7  12   0 54.9911 3.71265   6
 -19   7   0 64.0624 3.62660   2
 -19   7   0 54.3686 3.78169   7
   7  12   0 62.3836 3.62893   1
   7  12   0 57.3211 3.76325   4
 -19   7   0 55.8290 3.63883   5
 -12  19   0 64.8618 3.55515   2
 -12  19   0 57.8585 3.55231   5
 -12  19   0 63.6744 3.77686   1
  19  -7   0 58.1067 3.57118   6
 -12  19   0 53.7220 3.72500   7
 -12  19   0 59.2499 3.83093   4
   8  11   0 487.671 28.3482   4
 -19   8   0 536.902 28.2563   2
 -19   8   0 457.899 28.2560   5
   8  11   0 462.004 28.3369   6
 -19   8   0 450.354 28.3736   7
  19  -8   0 475.123 28.1848   6
 -11  19   0 481.050 28.4083   4
 -11  19   0 432.247 28.3260   7
  -8 -11   0 447.686 28.1439   5
 -11  19   0 513.705 28.1868   5
 -11  19   0 551.726 28.4075   1
 -19   9   0 10.5506 0.90153   2
   9  10   0 11.6924 1.04113   6
   9  10   0 10.2753 0.87006   1
 -19   9   0 9.42446 1.25057   7
 -19   9   0 12.5292 0.94752   5
   9  10   0 12.5429 1.06159   4
 -10  19   0 10.2882 0.76769   5
  19  -9   0 10.8135 0.80128   6
 -10  19   0 10.0028 0.76199   2
 -10  19   0 11.1860 1.24960   4
 -10  19   0 9.99591 1.03107   7
 -10  19   0 9.89077 1.03597   1
  -9 -10   0 9.45196 0.74941   3
  -9 -10   0 9.21455 0.75850   5
  10   9   0 10.1849 1.02947   6
 -19  10   0 10.7374 0.98743   1
  10   9   0 10.3443 1.00756   4
 -19  10   0 9.20312 1.22119   7
 -19  10   0 9.20619 0.85062   2
 -19  10   0 10.4357 0.88870   5
  -9  19   0 11.2274 1.21547   4
  19 -10   0 8.90823 0.81845   6
  -9  19   0 8.60271 0.93352   7
 -10  -9   0 9.08125 0.71542   3
 -10  -9   0 8.65942 0.73563   5
  -9  19   0 9.22753 0.98125   1
 -19  11   0 343.172 21.4817   5
 -19  11   0 399.814 21.4809   2
  11   8   0 345.655 21.5618   6
 -19  11   0 331.768 21.6132   7
  11   8   0 355.423 21.5291   4
 -19  11   0 396.780 21.5361   1
  -8  19   0 418.114 21.6312   1
 -11  -8   0 383.135 21.4059   3
  -8  19   0 396.664 21.3826   5
  -8  19   0 306.808 21.5015   7
 -11  -8   0 331.898 21.4021   5
  -8  19   0 375.356 21.6641   4
 -19  12   0 58.3010 3.83897   5
 -19  12   0 64.9926 3.91313   1
 -19  12   0 68.2983 3.83765   2
 -19  12   0 57.9936 4.03202   7
  12   7   0 63.0401 3.89701   4
  12   7   0 61.4702 3.95807   6
  -7  19   0 63.1818 4.05314   4
 -12  -7   0 66.1086 3.76052   3
 -12  -7   0 58.8426 3.77259   5
  -7  19   0 63.4237 3.70634   5
  -7  19   0 56.6927 3.86626   7
  -7  19   0 68.1534 3.96860   1
 -19  13   0 65.8794 3.80755   2
 -19  13   0 58.0607 3.80537   5
  13   6   0 61.6096 3.84541   4
 -19  13   0 63.9422 3.89619   1
  13   6   0 60.4893 3.91152   6
 -19  13   0 56.4735 4.01570   7
 -13  -6   0 56.7148 3.75810   5
 -13  -6   0 65.3639 3.73950   3
 -13  -6   0 68.8075 3.74768   2
  -6  19   0 64.8098 4.05507   4
  -6  19   0 55.7662 3.82738   7
  -6  19   0 67.4855 3.94517   1
 -19  14   0 176.522 9.62538   2
 -19  14   0 173.843 9.71898   1
 -19  14   0 150.991 9.80196   7
  14   5   0 152.924 9.61191   4
  14   5   0 154.688 9.70433   6
 -19  14   0 156.251 9.62683   5
  -5  19   0 176.692 9.75366   1
  -5  19   0 139.385 9.62739   7
  -5  19   0 164.714 9.84526   4
 -14  -5   0 173.398 9.56954   3
 -14  -5   0 151.169 9.58062   5
 -14  -5   0 174.436 9.56819   2
 -19  15   0 48.4805 3.15380   5
 -19  15   0 49.0641 3.39892   7
  15   4   0 50.8654 3.22493   4
 -19  15   0 53.0118 3.15420   2
 -19  15   0 52.3901 3.26425   1
  15   4   0 46.7011 3.24495   6
 -15  -4   0 52.0425 3.11165   2
  -4  19   0 49.0662 3.16953   7
 -15  -4   0 46.8865 3.12930   5
  -4  19   0 54.2577 3.42874   4
 -15  -4   0 53.0688 3.10555   3
  -4  19   0 53.4272 3.27226   1
 -19  16   0 72.6923 4.43594   1
 -19  16   0 75.3131 4.31559   2
 -19  16   0 67.2876 4.31771   5
  16   3   0 65.1328 4.39047   6
 -19  16   0 63.3411 4.51980   7
  -3  19   0 65.2656 4.31182   7
 -16  -3   0 64.9343 4.30247   5
 -16  -3   0 77.8711 4.28460   3
  -3  19   0 77.5911 4.43907   1
 -16  -3   0 75.5975 4.28032   2
  -3  19   0 73.9619 4.58253   4
  17   2   0 748.201 47.9476   6
 -19  17   0 729.614 48.0693   7
 -19  17   0 748.816 47.9003   5
 -19  17   0 859.366 48.0281   1
 -19  17   0 913.384 47.9157   2
 -17  -2   0 940.675 47.8969   3
  -2  19   0 698.461 47.9325   7
  -2  19   0 809.366 48.1185   4
 -17  -2   0 904.804 47.8826   2
 -17  -2   0 732.582 47.8853   5
  -2  19   0 917.637 48.0436   1
 -19  18   0 22.3609 1.46528   5
 -19  18   0 19.0781 1.76463   7
 -19  18   0 20.8155 1.58178   4
 -19  18   0 20.1289 1.40298   2
 -19  18   0 19.1387 1.60201   1
  18   1   0 18.2164 1.48475   6
  -1  19   0 21.3436 1.41444   7
  -1  19   0 19.3128 1.50108   1
 -18  -1   0 20.1555 1.37947   3
 -18  -1   0 19.5135 1.62135   7
  -1  19   0 21.2218 1.75751   4
 -18  -1   0 18.1489 1.43017   5
 -18  -1   0 18.5850 1.38299   2
 -19  19   0 7.89568 0.79701   5
 -19  19   0 4.63368 1.11553   7
 -19  19   0 6.78703 1.01051   4
 -20   1   0 128.115 8.20282   5
 -20   1   0 151.411 8.19200   3
 -20   1   0 123.685 8.27094   7
   1  19   0 136.212 8.43816   4
   1  19   0 148.323 8.30674   1
 -20   1   0 141.295 8.18392   2
 -19  20   0 148.908 8.18943   2
 -19  20   0 136.750 8.31671   4
 -19  20   0 130.773 8.17994   5
 -19  20   0 118.545 8.37052   7
  20  -1   0 127.185 8.21721   6
 -19  20   0 140.836 8.35803   1
 -19  20   0 152.691 8.14131   3
 -20   2   0 18.6334 1.34266   5
   2  18   0 19.1275 1.68360   4
   2  18   0 19.1810 1.40048   1
 -20   2   0 17.0620 1.53135   7
 -18  20   0 16.9575 1.25718   2
 -18  20   0 17.7753 1.27912   5
 -18  20   0 15.5777 1.54670   7
 -18  20   0 17.5335 1.53673   4
 -18  20   0 17.7285 1.20468   3
 -20   3   0 12.4131 1.08371   2
 -20   3   0 16.0633 1.15334   5
 -20   3   0 14.1903 1.34192   7
   3  17   0 13.0263 1.11817   1
   3  17   0 14.7530 1.19771   6
   3  17   0 12.8431 1.37122   4
 -17  20   0 12.3718 1.26026   1
 -17  20   0 11.7329 1.04476   5
  20  -3   0 14.5784 1.11124   6
 -17  20   0 12.8028 1.34383   7
 -17  20   0 11.9152 0.99768   2
 -17  20   0 12.6827 0.95816   3
 -17  20   0 14.0316 1.34466   4
   4  16   0 562.515 37.9000   6
  16 -20   0 680.643 37.8115   6
   4  16   0 728.163 37.8824   1
 -20   4   0 582.381 37.8872   7
   4  16   0 623.699 37.9808   4
 -20   4   0 691.566 37.8047   2
 -20   4   0 598.679 37.8131   5
 -20   4   0 725.229 37.8142   3
 -16  20   0 602.485 37.7655   5
 -16  20   0 725.844 37.7817   2
 -16  20   0 624.615 37.9302   4
 -16  20   0 551.643 37.9180   7
  20  -4   0 579.191 37.7861   6
 -16  20   0 728.497 37.7360   3
 -16  20   0 672.307 37.9474   1
 -20   5   0 13.8556 1.04617   5
 -20   5   0 12.4943 1.00668   2
   5  15   0 12.4350 1.15933   6
   5  15   0 9.96750 1.28388   4
   5  15   0 11.9794 1.01409   1
  15 -20   0 11.0294 0.91662   6
 -20   5   0 11.4733 1.26614   7
 -15  20   0 11.4699 0.94242   5
 -15  20   0 14.4483 1.34109   4
  20  -5   0 12.1935 1.06300   6
 -15  20   0 12.1949 1.17287   1
 -15  20   0 12.1969 1.26170   7
 -15  20   0 10.7168 0.83649   3
 -15  20   0 11.9263 0.90080   2
   6  14   0 8.65980 0.93457   6
 -20   6   0 9.79570 0.85501   5
 -20   6   0 8.12676 0.81123   2
  14 -20   0 7.62351 0.74086   6
   6  14   0 8.90965 1.07260   4
   6  14   0 7.90442 0.79985   1
 -20   6   0 7.35468 1.11722   7
 -14  20   0 9.80926 1.16013   4
 -14  20   0 6.58267 0.97739   1
 -14  20   0 7.62263 0.98444   7
 -14  20   0 6.80344 0.69033   2
 -14  20   0 7.31793 0.71575   5
  20  -6   0 7.90748 0.83591   6
 -20   7   0 7.90724 0.80889   2
   7  13   0 6.12465 1.00441   6
   7  13   0 8.88140 1.06036   4
 -20   7   0 7.07630 1.10305   7
   7  13   0 8.40695 0.78309   1
  20  -7   0 8.29707 0.74433   6
 -13  20   0 5.29728 0.94240   1
 -13  20   0 8.25661 1.12675   4
 -13  20   0 7.04343 0.65508   2
 -13  20   0 6.80838 0.96817   7
 -13  20   0 7.31077 0.67531   5
 -20   8   0 21.1244 1.46515   5
   8  12   0 21.0938 1.40865   1
 -20   8   0 18.2497 1.68999   7
   8  12   0 18.8351 1.53211   6
 -20   8   0 20.2597 1.41242   2
   8  12   0 19.5856 1.58858   4
 -12  20   0 19.1659 1.31114   5
 -12  20   0 18.3278 1.54836   1
  20  -8   0 21.2504 1.38209   6
 -12  20   0 19.0854 1.56010   7
 -12  20   0 20.3384 1.70436   4
 -12  20   0 19.7927 1.29936   2
   9  11   0 9.86205 1.05759   4
 -20   9   0 7.80937 1.14356   7
 -20   9   0 8.20587 0.82599   2
 -20   9   0 10.2143 0.88098   5
 -20   9   0 7.35032 0.95132   1
   9  11   0 7.98272 0.78885   1
   9  11   0 9.54166 0.95166   6
 -11  20   0 10.4753 1.24255   4
 -11  20   0 7.70928 0.67559   2
 -11  20   0 8.51626 0.69329   5
  -9 -11   0 7.83985 0.64483   3
 -11  20   0 7.55049 0.95906   1
 -11  20   0 8.86724 0.99099   7
  10  10   0 301.517 18.4687   4
  10  10   0 284.860 18.4760   6
 -20  10   0 337.077 18.4052   2
 -20  10   0 325.462 18.4320   1
 -20  10   0 286.244 18.4043   5
 -20  10   0 277.832 18.5385   7
 -10  20   0 306.503 18.5784   4
 -10  20   0 323.965 18.3142   5
 -10 -10   0 324.502 18.3138   3
 -10  20   0 345.881 18.5599   1
 -10  20   0 351.591 18.3176   2
 -10 -10   0 284.115 18.3047   5
 -20  11   0 8.61241 0.80839   5
  11   9   0 8.44710 0.90051   6
 -20  11   0 6.67428 1.15901   7
 -20  11   0 6.96200 0.75009   2
  11   9   0 8.90826 0.99172   4
 -20  11   0 5.13091 0.83117   1
  -9  20   0 6.56054 0.88748   1
  -9  20   0 6.07369 0.54500   5
 -11  -9   0 7.23542 0.60850   3
 -11  -9   0 7.23995 0.64910   5
  -9  20   0 8.17094 1.08960   4
  -9  20   0 7.66512 0.83377   7
  12   8   0 19.7334 1.45869   4
  12   8   0 18.0592 1.48518   6
 -20  12   0 18.5955 1.63194   7
 -20  12   0 17.4305 1.40385   1
 -20  12   0 17.3663 1.31356   5
 -20  12   0 18.9824 1.31677   2
 -12  -8   0 16.8131 1.22750   5
  -8  20   0 17.4809 1.36886   7
  -8  20   0 17.7696 1.42790   1
 -12  -8   0 18.6865 1.20712   3
  -8  20   0 16.5527 1.13282   5
  -8  20   0 20.0999 1.64643   4
 -20  13   0 6.76613 0.74148   5
 -20  13   0 5.85889 0.88223   1
 -20  13   0 8.51941 1.18929   7
  13   7   0 7.13564 1.01304   6
 -20  13   0 6.99707 0.77193   2
  13   7   0 9.43219 0.93115   4
 -13  -7   0 7.61544 0.65837   3
 -13  -7   0 7.09861 0.69305   2
 -13  -7   0 7.94376 0.72435   5
  -7  20   0 8.54423 1.14205   4
  -7  20   0 6.50517 0.87380   1
  -7  20   0 8.13570 0.81938   7
 -20  14   0 7.67356 0.83086   5
 -20  14   0 8.69228 1.22272   7
  14   6   0 9.20203 1.08078   6
 -20  14   0 8.04487 0.95888   1
 -20  14   0 7.96119 0.82406   2
  14   6   0 10.8061 0.93947   4
 -14  -6   0 8.27088 0.77653   2
 -14  -6   0 8.89281 0.73547   3
  -6  20   0 9.16756 1.23047   4
  -6  20   0 7.58498 0.94870   1
 -14  -6   0 8.19360 0.79278   5
  -6  20   0 10.3939 0.88694   7
 -20  15   0 11.2943 0.95975   2
  15   5   0 10.4106 1.15691   6
 -20  15   0 10.0371 1.38159   7
  15   5   0 11.2358 0.96838   4
 -20  15   0 10.5953 0.95739   5
 -20  15   0 12.8454 1.10553   1
  -5  20   0 11.0012 1.05517   1
 -15  -5   0 12.1043 0.86262   3
  -5  20   0 12.5151 1.36221   4
 -15  -5   0 10.0084 0.93132   5
  -5  20   0 11.7325 0.96543   7
 -15  -5   0 10.8251 0.91376   2
  16   4   0 463.386 29.0173   6
 -20  16   0 555.245 28.9609   2
 -20  16   0 469.784 28.9535   5
 -20  16   0 440.389 29.1172   7
 -20  16   0 523.364 29.0571   1
  -4  20   0 502.256 29.1799   4
 -16  -4   0 451.661 28.9142   5
 -16  -4   0 522.731 28.9018   2
 -16  -4   0 529.369 28.9095   3
  -4  20   0 424.363 28.9478   7
  -4  20   0 544.081 29.0895   1
 -20  17   0 14.5562 1.56910   7
  17   3   0 14.9886 1.34250   6
 -20  17   0 15.0556 1.15394   2
 -20  17   0 15.1574 1.16695   5
 -20  17   0 13.9311 1.30445   1
  -3  20   0 15.7989 1.53244   4
 -17  -3   0 12.9920 1.10827   2
  -3  20   0 16.6401 1.15882   7
  -3  20   0 16.3804 1.29722   1
 -17  -3   0 14.3926 1.10114   3
 -17  -3   0 13.7951 1.16760   5
 -20  18   0 17.8616 1.74037   7
 -20  18   0 21.0532 1.49369   5
  -2  20   0 20.6815 1.44720   7
  -2  20   0 21.2848 1.79079   4
 -18  -2   0 20.7596 1.47665   5
  -2  20   0 20.0596 1.55497   1
 -20  19   0 174.362 9.25971   3
 -20  19   0 151.332 9.30770   5
 -20  19   0 160.561 9.44997   1
 -20  19   0 169.425 9.30315   2
  19   1   0 142.379 9.35398   6
 -20  19   0 136.084 9.48160   7
  -1  20   0 139.180 9.28376   7
 -19  -1   0 173.007 9.28944   3
 -19  -1   0 164.457 9.27862   2
  -1  20   0 147.561 9.54195   4
  -1  20   0 169.306 9.42426   1
 -19  -1   0 147.660 9.29682   5
 -20  20   0 0.43231 0.40228   2
 -20  20   0 0.65558 0.72146   7
 -20  20   0 0.92032 0.63395   1
  20   0   0 0.29152 0.43836   6
 -20  20   0 0.51869 0.34650   3
   0  20   0 0.79830 0.63170   4
   0  20   0 0.76112 0.46679   1
 -20   0   0 0.56874 0.43021   2
 -20   0   0 0.61271 0.36969   3
 -21   1   0 3.01820 0.55494   2
   1  20   0 2.07030 0.71033   4
   1  20   0 4.40038 0.72172   1
 -20  21   0 2.70760 0.42874   3
 -20  21   0 2.32167 0.83170   7
 -20  21   0 2.90440 0.51435   2
 -20  21   0 3.25724 0.74069   1
 -21   2   0 12.1932 0.99981   2
 -21   2   0 11.9240 1.27886   7
 -21   2   0 10.7093 0.95454   3
 -21   2   0 12.1643 1.02869   5
   2  19   0 10.4745 1.03842   1
  21  -2   0 13.0351 1.06629   6
 -19  21   0 9.67599 1.17679   1
 -19  21   0 10.1143 1.27786   7
 -19  21   0 13.1322 1.29701   4
 -19  21   0 10.9054 0.95197   5
 -19  21   0 11.1781 0.93547   2
 -19  21   0 11.0902 0.86373   3
   3  18   0 94.6092 5.98695   4
   3  18   0 100.583 5.80856   1
 -21   3   0 87.6372 5.74209   5
 -21   3   0 86.8679 5.84737   7
 -21   3   0 101.531 5.72046   3
 -21   3   0 97.3005 5.72390   2
 -18  21   0 102.536 5.70115   2
 -18  21   0 106.372 5.65096   3
 -18  21   0 94.8121 5.89094   4
 -18  21   0 82.3646 5.90239   7
 -18  21   0 91.7200 5.69548   5
 -18  21   0 100.372 5.89755   1
  21  -3   0 84.9055 5.71144   6
 -21   4   0 23.4520 1.56804   2
 -21   4   0 23.2060 1.77954   7
 -21   4   0 22.7955 1.60346   5
   4  17   0 21.7786 1.84494   4
   4  17   0 22.2501 1.58742   1
 -17  21   0 19.9443 1.41137   3
 -17  21   0 19.3532 1.77945   7
  21  -4   0 23.8334 1.53769   6
 -17  21   0 20.5714 1.50806   5
 -17  21   0 21.5341 1.77009   4
 -21   5   0 12.7637 1.06767   5
 -21   5   0 10.1397 1.26619   7
   5  16   0 11.0542 1.24045   4
  16 -21   0 10.0230 0.88090   6
 -21   5   0 11.9031 0.96241   3
   5  16   0 11.1462 1.00073   1
 -21   5   0 11.7712 1.02269   2
   5  16   0 11.6352 1.08241   6
 -16  21   0 11.3054 1.26595   7
 -16  21   0 12.3619 1.26152   4
  21  -5   0 12.7543 0.99763   6
 -16  21   0 10.2909 0.90942   5
 -16  21   0 10.9505 0.89916   2
 -16  21   0 9.51094 1.11919   1
   6  15   0 31.4500 2.01853   1
 -21   6   0 30.7188 2.03515   5
   6  15   0 29.1489 2.10503   6
   6  15   0 28.3391 2.22322   4
 -21   6   0 27.1919 2.20305   7
 -21   6   0 30.1589 1.98443   2
  15 -21   0 30.7201 1.94339   6
 -21   6   0 34.0591 1.98079   3
 -15  21   0 29.8953 2.21325   4
 -15  21   0 30.2542 1.92880   5
  21  -6   0 28.2715 2.01957   6
 -15  21   0 29.9441 2.17542   1
 -15  21   0 28.1213 2.15681   7
   7  14   0 10.4476 0.92466   1
   7  14   0 9.80248 1.02295   6
 -21   7   0 10.6409 0.88567   3
 -21   7   0 11.0600 0.99453   5
   7  14   0 10.3304 1.17513   4
 -21   7   0 9.24023 0.90863   2
 -21   7   0 9.33594 1.26145   7
 -14  21   0 10.3217 0.82575   5
 -14  21   0 10.1852 1.15301   4
 -14  21   0 8.65510 1.11465   1
 -14  21   0 9.42192 0.79336   2
 -14  21   0 10.1055 1.12172   7
   8  13   0 10.8073 1.20915   6
 -21   8   0 11.5277 1.00791   2
   8  13   0 12.2884 1.23323   4
 -21   8   0 12.2330 1.37166   7
   8  13   0 12.2000 1.00490   1
 -21   8   0 12.4183 1.04538   5
 -13  21   0 11.8199 1.17302   7
 -13  21   0 11.4982 0.87590   2
 -13  21   0 12.3539 1.26308   4
 -13  21   0 11.6199 0.89859   5
 -13  21   0 11.6692 1.20198   1
 -21   9   0 18.1098 1.71171   7
 -21   9   0 20.9000 1.42622   2
   9  12   0 19.9724 1.58346   4
 -21   9   0 19.6597 1.59422   1
   9  12   0 18.9716 1.54969   6
 -21   9   0 21.5904 1.47799   5
   9  12   0 21.4846 1.42192   1
 -12  21   0 18.4361 1.55906   7
 -12  21   0 20.4914 1.30470   2
 -12  21   0 19.6550 1.30977   5
 -12  21   0 19.1068 1.68000   4
  -9 -12   0 18.3399 1.26513   3
 -12  21   0 19.9968 1.58180   1
  10  11   0 4.99608 0.83866   4
 -21  10   0 3.62443 0.60173   2
 -21  10   0 4.61192 1.07305   7
  10  11   0 4.48408 0.64362   1
  10  11   0 5.48284 0.83186   6
 -21  10   0 5.23207 0.81422   1
 -21  10   0 6.40152 0.72028   5
 -11  21   0 4.45745 0.49574   2
 -11  21   0 5.06542 1.05375   4
 -11  21   0 3.34627 0.45813   5
 -11  21   0 4.29887 0.81061   1
 -10 -11   0 4.65048 0.48396   3
 -11  21   0 4.30770 0.81094   7
 -21  11   0 3.63330 0.78236   1
 -21  11   0 5.65137 0.71500   2
  11  10   0 5.15854 1.02474   1
 -21  11   0 5.70744 1.14696   7
 -10  21   0 4.62015 0.48024   5
 -10  21   0 5.53546 0.51967   2
 -10  21   0 5.19986 0.84380   1
 -11 -10   0 5.72476 0.53782   3
 -10  21   0 7.47436 1.09336   4
 -10  21   0 6.19115 0.79527   7
 -21  12   0 25.4727 1.71522   5
 -21  12   0 22.8802 2.01594   7
 -21  12   0 24.8212 1.70479   2
 -21  12   0 24.7429 1.79157   1
  12   9   0 25.1902 1.82750   4
  12   9   0 26.5906 1.82540   6
  -9  21   0 25.8491 1.86363   1
  -9  21   0 22.7921 1.76855   7
  -9  21   0 24.8771 1.99793   4
 -12  -9   0 27.1156 1.60080   3
 -12  -9   0 24.3977 1.61007   5
 -21  13   0 15.0155 1.18346   2
 -21  13   0 14.9530 1.53068   7
  13   8   0 16.7243 1.31527   4
 -21  13   0 15.0562 1.19297   5
 -21  13   0 14.4860 1.28452   1
  13   8   0 17.2010 1.35869   6
  -8  21   0 15.0137 1.25156   7
 -13  -8   0 14.3273 1.10730   5
 -13  -8   0 15.9830 1.08467   3
  -8  21   0 15.1677 1.33962   1
  -8  21   0 16.9798 1.57731   4
 -21  14   0 10.4799 0.91798   2
 -21  14   0 9.83899 0.90754   5
 -21  14   0 10.3275 1.37584   7
  14   7   0 9.72130 1.11286   6
 -21  14   0 9.68720 1.02828   1
 -14  -7   0 7.96598 0.82433   2
  -7  21   0 12.0187 0.97849   7
  -7  21   0 11.4355 1.31657   4
 -14  -7   0 9.65778 0.86328   5
  -7  21   0 9.53836 1.05091   1
 -14  -7   0 10.6233 0.79547   3
 -21  15   0 38.6965 2.56898   5
 -21  15   0 36.1202 2.81694   7
 -21  15   0 43.0344 2.66952   1
 -21  15   0 41.8075 2.56191   2
  15   6   0 38.0619 2.70421   6
  15   6   0 40.2590 2.57709   4
  -6  21   0 36.2120 2.57730   7
 -15  -6   0 38.8585 2.51899   5
 -15  -6   0 41.1673 2.48632   2
  -6  21   0 40.0125 2.86530   4
 -15  -6   0 43.1141 2.49208   3
  -6  21   0 42.6006 2.69886   1
 -21  16   0 11.8157 1.07693   5
 -21  16   0 12.3848 1.20186   1
 -21  16   0 13.4527 1.06721   2
 -21  16   0 12.8469 1.45715   7
  16   5   0 13.3250 1.28759   6
  -5  21   0 13.3556 1.20190   1
 -16  -5   0 13.7105 0.97579   3
 -16  -5   0 11.8087 0.98690   2
  -5  21   0 14.2732 1.08771   7
  -5  21   0 13.4482 1.47722   4
 -16  -5   0 12.6052 1.05502   5
  17   4   0 17.3207 1.49803   6
 -21  17   0 16.5487 1.45189   1
 -21  17   0 16.3892 1.31629   5
 -21  17   0 16.8188 1.65758   7
  -4  21   0 19.6740 1.69486   4
 -17  -4   0 18.2163 1.25556   2
  -4  21   0 17.6692 1.29420   7
 -17  -4   0 17.2598 1.30549   5
 -21  18   0 118.806 7.09309   1
  18   3   0 109.755 7.04967   6
 -21  18   0 126.319 6.96605   2
 -21  18   0 104.127 7.18506   7
 -21  18   0 112.093 6.97132   5
  -3  21   0 125.273 7.10184   1
 -18  -3   0 124.665 6.91970   3
  -3  21   0 104.536 6.95370   7
 -18  -3   0 123.248 6.92050   2
  -3  21   0 113.835 7.22149   4
 -18  -3   0 112.389 6.94303   5
 -21  19   0 12.6760 1.03232   5
  19   2   0 10.3598 1.16540   6
 -21  19   0 8.72155 1.13449   1
 -21  19   0 9.49434 0.84647   3
 -21  19   0 9.45814 1.36242   7
 -21  19   0 9.13010 0.92761   2
  -2  21   0 11.3447 0.92734   7
  -2  21   0 9.31640 0.99423   1
  -2  21   0 9.75457 1.29790   4
 -19  -2   0 9.29881 0.84605   3
 -19  -2   0 10.9071 0.93208   5
 -19  -2   0 9.68278 0.92083   2
 -21  20   0 3.66371 0.79975   1
 -21  20   0 4.58057 0.68306   5
  20   1   0 4.88100 0.88090   6
 -21  20   0 2.55838 0.52904   2
 -20  -1   0 3.83521 0.57193   2
  -1  21   0 3.01683 0.62591   1
  -1  21   0 2.51363 0.74375   4
  21   0   0 18.2798 1.54065   6
 -21  21   0 19.6717 1.28264   3
 -21  21   0 19.0484 1.37294   5
 -21  21   0 19.3440 1.34715   2
 -21  21   0 17.4379 1.57782   1
 -21  21   0 16.1495 1.64721   7
   0  21   0 18.1590 1.47703   1
 -21   0   0 19.3040 1.36563   5
 -21   0   0 19.8012 1.33822   3
   0  21   0 16.7038 1.81216   4
 -21   0   0 18.3046 1.36323   2
   1  21   0 2.47529 0.82033   4
   1  21   0 4.50569 0.76965   1
 -22   1   0 3.18405 0.59284   2
 -21  22   0 4.40834 0.90310   1
 -21  22   0 4.71674 0.69108   5
  22  -1   0 6.08944 0.95152   6
 -21  22   0 3.35561 0.56081   2
 -21  22   0 5.03715 1.04619   7
   2  20   0 27.9131 2.31011   4
 -22   2   0 29.0555 2.46484   7
 -22   2   0 28.2690 1.96569   5
 -22   2   0 30.2980 1.95467   3
 -22   2   0 29.2865 1.96054   2
   2  20   0 29.5869 2.05816   1
 -20  22   0 30.8399 1.96206   5
 -20  22   0 31.4184 2.15151   1
 -20  22   0 25.6754 2.23885   7
 -20  22   0 30.3732 1.94948   2
  22  -2   0 27.0290 2.05801   6
 -20  22   0 30.5845 1.87639   3
 -20  22   0 30.6142 2.21757   4
   3  19   0 8.37676 1.30840   4
 -22   3   0 9.74157 0.90167   5
 -22   3   0 7.79766 0.88972   2
   3  19   0 7.93734 0.92522   1
 -22   3   0 7.62404 0.81608   3
 -22   3   0 9.10337 1.18303   7
  22  -3   0 9.36189 0.92696   6
 -19  22   0 7.56014 0.70854   3
 -19  22   0 10.0683 1.19136   4
 -19  22   0 6.87678 0.79481   2
 -19  22   0 9.84123 0.82353   5
 -19  22   0 8.40857 1.14756   7
 -19  22   0 6.81651 0.99074   1
 -22   4   0 5.26050 0.70225   3
   4  18   0 6.83786 1.16893   4
 -22   4   0 4.56714 0.66910   2
 -22   4   0 5.36161 1.10538   7
   4  18   0 5.62828 0.77919   1
 -22   4   0 7.68466 0.83097   5
 -18  22   0 6.26811 0.68931   5
 -18  22   0 5.56535 1.00613   7
  22  -4   0 6.99585 0.80432   6
 -18  22   0 5.10167 0.67389   2
 -18  22   0 4.20776 0.87664   1
 -18  22   0 7.25927 1.07711   4
 -22   5   0 17.1084 1.62773   7
   5  17   0 18.2933 1.38730   1
 -22   5   0 20.3379 1.40072   5
 -22   5   0 17.9422 1.30420   3
   5  17   0 16.9145 1.65967   4
 -22   5   0 15.7193 1.33203   2
   5  17   0 16.2751 1.41206   6
 -17  22   0 17.1082 1.54432   7
 -17  22   0 19.5013 1.63137   4
 -17  22   0 19.2311 1.26188   2
 -17  22   0 15.5256 1.52908   1
 -17  22   0 18.0535 1.28795   5
 -22   6   0 2.60564 0.85058   7
   6  16   0 1.68709 0.47886   6
   6  16   0 1.78977 0.50014   1
   6  16   0 2.41559 0.59100   4
 -22   6   0 1.64921 0.49946   2
 -22   6   0 1.81406 0.46478   3
 -22   6   0 2.55665 0.53108   5
  16 -22   0 1.56834 0.36203   6
 -16  22   0 1.77497 0.62856   4
 -16  22   0 1.67058 0.40302   2
 -16  22   0 1.52588 0.65782   1
 -16  22   0 1.69886 0.41519   5
 -16  22   0 2.24468 0.73753   7
 -22   7   0 0.49912 0.77423   7
   7  15   0 1.17661 0.53103   4
  15 -22   0 0.79937 0.35202   6
   7  15   0 0.84299 0.40769   6
   7  15   0 1.01450 0.44277   1
 -22   7   0 0.90870 0.40939   3
 -22   7   0 0.57707 0.46096   2
 -15  22   0 0.56508 0.33839   2
 -15  22   0 0.56392 0.59221   1
 -15  22   0 0.92292 0.37197   5
 -15  22   0 1.66899 0.67788   7
 -15  22   0 1.08394 0.57625   4
 -22   8   0 82.0589 5.39767   5
   8  14   0 96.2927 5.40347   1
 -22   8   0 92.8136 5.39127   2
 -22   8   0 81.1693 5.55645   7
   8  14   0 84.7345 5.52693   4
 -22   8   0 96.4714 5.37424   3
   8  14   0 80.7358 5.48021   6
 -14  22   0 98.2887 5.31254   2
 -14  22   0 93.9265 5.57315   1
 -14  22   0 89.5626 5.31345   5
 -14  22   0 87.6419 5.58072   4
 -14  22   0 80.6552 5.52058   7
 -22   9   0 5.63723 1.17256   7
   9  13   0 5.51539 0.94635   6
 -22   9   0 6.90277 0.73169   3
 -22   9   0 6.52517 0.78065   2
   9  13   0 8.18752 1.05729   4
   9  13   0 6.17516 0.75588   1
 -22   9   0 8.70410 0.81385   5
 -13  22   0 6.24153 0.62831   2
 -13  22   0 6.97356 1.07842   4
 -13  22   0 6.30096 0.91914   7
 -13  22   0 7.11953 0.65282   5
 -13  22   0 4.94935 0.95535   1
  10  12   0 7.78079 0.94217   6
 -22  10   0 6.94078 1.14866   7
  10  12   0 6.86004 0.96628   4
 -22  10   0 6.33981 0.78467   2
 -22  10   0 7.80369 0.81546   5
  10  12   0 7.17435 0.74756   1
 -12  22   0 5.88365 0.94307   1
 -12  22   0 7.14142 1.09513   4
 -12  22   0 6.18050 0.60856   2
 -12  22   0 7.74524 0.94522   7
 -12  22   0 5.46519 0.57762   5
 -10 -12   0 5.49168 0.57951   3
 -22  11   0 13.5772 1.07538   2
 -22  11   0 13.0712 1.05754   5
  11  11   0 13.3576 1.18391   6
  11  11   0 13.8548 1.28809   4
 -22  11   0 11.9976 1.13935   1
 -22  11   0 11.9364 1.42751   7
 -11  22   0 12.6331 0.94769   5
 -11  22   0 12.0495 1.22262   1
 -11 -11   0 11.4739 1.05030   5
 -11 -11   0 12.5253 0.89134   3
 -11  22   0 14.0448 1.45993   4
 -11  22   0 11.4827 1.14141   7
 -22  12   0 7.39321 0.84758   2
  12  10   0 9.38342 1.03915   4
 -22  12   0 7.54434 0.78732   5
 -22  12   0 6.77427 0.92727   1
 -22  12   0 6.94960 1.23947   7
 -10  22   0 6.89079 0.95701   1
 -10  22   0 6.78598 0.88462   7
 -12 -10   0 7.34740 0.66116   3
 -10  22   0 9.06320 1.23824   4
 -22  13   0 6.69999 0.91447   1
  13   9   0 7.54998 0.98542   4
 -22  13   0 7.64611 0.79522   5
 -22  13   0 8.29282 1.24011   7
  13   9   0 8.62344 0.95990   6
 -22  13   0 7.66710 0.83016   2
  -9  22   0 6.27057 0.97118   1
 -13  -9   0 7.56729 0.66942   3
  -9  22   0 8.51357 1.21935   4
  -9  22   0 8.43289 0.90498   7
 -22  14   0 120.230 6.98589   1
 -22  14   0 121.294 6.90715   2
  14   8   0 110.730 6.99372   6
 -22  14   0 103.497 7.12107   7
  14   8   0 116.047 6.95243   4
 -22  14   0 109.427 6.91657   5
 -14  -8   0 107.829 6.82929   5
  -8  22   0 127.144 7.07801   1
  -8  22   0 100.034 6.93359   7
  -8  22   0 118.167 7.17162   4
 -14  -8   0 129.623 6.83944   3
 -22  15   0 0.16919 0.41797   2
 -22  15   0 0.08835 0.79946   7
 -22  15   0 1.06262 0.40738   5
  15   7   0 0.09605 0.36280   4
  -7  22   0 0.09282 0.47715   1
 -15  -7   0 -0.5382 0.32416   5
  -7  22   0 0.54232 0.63579   4
 -15  -7   0 0.60427 0.34096   3
  -7  22   0 0.28134 0.43607   7
 -22  16   0 2.08744 0.46938   5
 -22  16   0 2.06730 0.50405   2
 -22  16   0 2.40710 0.64805   1
  16   6   0 2.34601 0.57602   6
 -22  16   0 2.85186 0.90855   7
 -16  -6   0 2.43658 0.40761   3
  -6  22   0 2.37998 0.68491   4
 -16  -6   0 1.19150 0.41527   5
  -6  22   0 1.68953 0.57382   1
  -6  22   0 3.51345 0.64342   7
 -16  -6   0 2.00968 0.45265   2
 -22  17   0 19.8236 1.43219   2
  17   5   0 19.6483 1.62803   6
 -22  17   0 19.0357 1.57335   1
 -22  17   0 18.1768 1.77549   7
 -22  17   0 18.5659 1.45111   5
 -17  -5   0 19.1041 1.39459   5
  -5  22   0 20.5484 1.84321   4
 -17  -5   0 20.5504 1.36835   3
  -5  22   0 20.0959 1.45910   7
 -17  -5   0 19.9911 1.38849   2
  -5  22   0 21.1934 1.57899   1
  18   4   0 6.88865 1.04324   6
 -22  18   0 5.15538 0.93009   1
 -22  18   0 6.03583 0.69989   3
 -22  18   0 5.83558 0.75567   2
 -22  18   0 6.91882 1.19167   7
  -4  22   0 7.12322 1.19177   4
 -18  -4   0 7.12546 0.73407   5
  -4  22   0 5.86795 0.87716   1
 -18  -4   0 6.05965 0.66827   3
 -18  -4   0 5.66937 0.74332   2
 -22  19   0 6.58588 0.79772   2
 -22  19   0 6.46078 1.01307   1
 -22  19   0 7.12264 0.74586   3
  19   3   0 7.43878 1.05022   6
 -22  19   0 6.76682 1.26697   7
  -3  22   0 6.94886 0.92220   1
  -3  22   0 8.58706 1.24357   4
 -19  -3   0 7.52154 0.75974   5
 -19  -3   0 7.17544 0.72813   3
 -19  -3   0 7.57287 0.82796   2
  -3  22   0 8.39765 0.81276   7
 -22  20   0 30.0050 2.06566   5
 -22  20   0 31.8436 1.96008   3
 -22  20   0 31.5328 2.25096   1
  20   2   0 29.5357 2.19450   6
 -22  20   0 31.1899 2.02442   2
 -22  20   0 27.8687 2.34931   7
 -20  -2   0 29.5115 2.00118   2
 -20  -2   0 30.5516 2.00720   5
  -2  22   0 30.8617 2.16494   1
 -20  -2   0 30.0778 1.97937   3
  -2  22   0 30.9246 2.45138   4
 -22  21   0 5.92036 0.75900   5
 -22  21   0 3.83518 0.83306   1
  21   1   0 6.67975 1.01812   6
 -22  21   0 4.14113 0.63389   2
 -22  21   0 4.82901 0.63143   3
 -22  21   0 6.27207 1.10956   7
  -1  22   0 4.14525 0.80586   1
 -21  -1   0 6.33273 0.68929   5
 -21  -1   0 4.42103 0.64522   3
  -1  22   0 6.24494 1.17047   4
 -22  22   0 21.6622 1.46128   3
 -22  22   0 20.6466 1.85217   7
 -22  22   0 21.7563 1.53973   5
  22   0   0 22.1007 1.73115   6
 -22  22   0 20.9312 1.74411   1
 -22  22   0 21.5484 1.51954   2
   0  22   0 22.0040 1.67443   1
 -22   0   0 21.6587 1.54649   2
   0  22   0 19.6606 1.99871   4
 -22   0   0 22.3589 1.54150   5
 -22   0   0 21.2571 1.50361   3
   1  22   0 74.8549 4.51385   1
   1  22   0 67.6501 4.68180   4
 -23   1   0 71.8666 4.36540   2
 -23   1   0 67.4413 4.38687   5
 -23   1   0 72.4705 4.35627   3
 -22  23   0 64.0610 4.60719   7
 -22  23   0 77.6733 4.31826   3
  23  -1   0 68.9177 4.47478   6
 -22  23   0 70.0685 4.55651   1
 -22  23   0 70.5609 4.37435   5
 -22  23   0 75.5706 4.37283   2
 -23   2   0 2.54561 0.56314   2
 -23   2   0 2.42775 0.52559   3
   2  21   0 2.49985 0.61367   1
   2  21   0 2.91849 0.76267   4
 -21  23   0 2.21152 0.70726   1
 -21  23   0 2.80804 0.46713   3
 -21  23   0 3.21345 0.53516   2
 -21  23   0 4.49779 0.96290   7
  23  -2   0 2.45311 0.80584   6
 -21  23   0 4.31183 0.64239   5
 -23   3   0 3.90712 0.91908   7
   3  20   0 2.50520 0.58263   1
 -23   3   0 2.46047 0.49987   3
   3  20   0 2.67839 0.74099   4
 -23   3   0 1.89037 0.54018   2
 -20  23   0 1.56477 0.67055   1
 -20  23   0 2.75548 0.50235   5
 -20  23   0 2.28437 0.47724   2
 -20  23   0 3.43167 0.88403   7
   4  19   0 12.3523 1.12294   1
 -23   4   0 12.2360 1.05995   5
 -23   4   0 12.3488 1.02041   3
 -23   4   0 10.7412 1.06486   2
   4  19   0 13.1630 1.44667   4
 -23   4   0 14.2885 1.39617   7
 -19  23   0 10.7126 1.30270   7
 -19  23   0 9.46762 1.26024   1
 -19  23   0 11.8619 0.98162   5
 -19  23   0 13.5324 1.41172   4
 -19  23   0 11.6876 0.96185   2
 -23   5   0 6.22513 0.80524   2
   5  18   0 6.95231 0.87734   1
 -23   5   0 7.23233 0.79226   5
 -23   5   0 7.64809 1.21361   7
 -23   5   0 7.46684 0.79170   3
 -18  23   0 5.74974 1.00884   1
 -18  23   0 7.21634 0.73944   5
 -18  23   0 8.81532 1.11542   7
 -18  23   0 6.27284 0.73230   2
 -18  23   0 8.89041 1.20680   4
 -23   6   0 8.78116 1.20570   7
 -23   6   0 8.40918 0.82309   5
   6  17   0 6.11301 0.82433   1
 -23   6   0 7.75991 0.79839   3
 -23   6   0 6.75379 0.82128   2
   6  17   0 7.92179 1.11333   4
   6  17   0 8.00327 0.91120   6
 -17  23   0 8.38653 1.10130   7
 -17  23   0 6.45008 0.76063   5
 -17  23   0 6.94065 0.72491   2
 -17  23   0 8.99538 1.21154   4
 -17  23   0 5.69859 0.99049   1
 -23   7   0 23.1903 1.59928   3
   7  16   0 21.5261 1.85441   4
  16 -23   0 24.2270 1.58642   6
   7  16   0 21.4332 1.72338   6
 -23   7   0 23.1735 1.64831   2
 -23   7   0 22.9353 1.92693   7
   7  16   0 23.2733 1.65335   1
 -23   7   0 22.4540 1.63413   5
 -16  23   0 24.4728 1.54449   2
 -16  23   0 24.2065 1.92603   4
 -16  23   0 23.2051 1.84506   1
 -16  23   0 23.3922 1.56646   5
 -16  23   0 21.9966 1.85741   7
 -23   8   0 2.33408 0.49742   5
 -23   8   0 2.65744 0.87172   7
 -23   8   0 2.43668 0.55266   2
   8  15   0 2.83716 0.54769   1
 -23   8   0 1.68563 0.43240   3
   8  15   0 1.45428 0.47603   6
 -15  23   0 2.67898 0.68729   4
 -15  23   0 3.03269 0.75613   7
 -15  23   0 2.28006 0.41066   2
 -15  23   0 2.54708 0.43525   5
 -15  23   0 1.52059 0.66911   1
   9  14   0 2.42075 0.52439   1
 -23   9   0 1.84743 0.53823   2
 -23   9   0 3.46941 0.89711   7
   9  14   0 3.40290 0.75054   6
 -23   9   0 2.85008 0.51077   5
 -23   9   0 2.47002 0.49152   3
 -14  23   0 3.70263 0.53768   5
 -14  23   0 2.08293 0.67198   1
 -14  23   0 3.34865 0.75446   7
 -14  23   0 2.53861 0.68406   4
 -14  23   0 2.25323 0.41863   2
 -23  10   0 11.3687 1.00423   5
 -23  10   0 9.79248 0.98179   2
  10  13   0 12.6575 1.23030   4
 -23  10   0 10.7462 1.36683   7
  10  13   0 11.4850 1.18065   6
 -23  10   0 11.6578 0.96241   3
 -13  23   0 10.8377 0.84348   2
 -13  23   0 10.9831 1.16556   7
 -13  23   0 10.1908 1.14314   1
 -13  23   0 11.2437 1.30641   4
 -13  23   0 10.0732 0.82646   5
  11  12   0 5.05590 0.87532   6
 -23  11   0 2.96780 0.59336   2
 -23  11   0 3.86611 0.95418   7
 -23  11   0 4.83177 0.64799   3
 -23  11   0 4.46924 0.68459   5
 -12  23   0 4.68585 0.76848   7
 -12  23   0 5.17564 1.06088   4
 -12  23   0 3.06153 0.73974   1
 -11 -12   0 3.74009 0.51076   3
  12  11   0 6.41543 0.98671   4
 -23  12   0 4.45247 0.61480   3
 -23  12   0 5.32005 0.69061   5
 -23  12   0 3.58971 0.61825   2
 -23  12   0 4.15294 0.72968   1
  12  11   0 6.25938 0.82422   6
 -23  12   0 4.96761 1.03411   7
 -11  23   0 5.76907 1.19624   4
 -11  23   0 5.62114 0.79787   7
 -12 -11   0 4.58220 0.52445   3
 -11  23   0 3.84490 0.77389   1
 -23  13   0 12.2785 1.45694   7
 -23  13   0 12.2962 0.95314   3
  13  10   0 11.0264 1.20938   4
 -23  13   0 10.5815 0.97567   5
 -23  13   0 11.5034 0.99848   2
 -23  13   0 10.8348 1.09382   1
  13  10   0 10.9302 1.07238   6
 -13 -10   0 8.58014 0.91053   5
 -13 -10   0 10.5416 0.84125   3
 -10  23   0 12.8329 1.43116   4
 -10  23   0 11.9872 1.09333   7
 -10  23   0 10.2785 1.16318   1
 -23  14   0 2.98700 0.93824   7
 -23  14   0 2.18879 0.48894   5
 -23  14   0 2.91379 0.48414   3
  14   9   0 2.60759 0.51563   6
 -23  14   0 2.42271 0.63510   1
 -23  14   0 2.00021 0.54029   2
 -14  -9   0 1.41525 0.37969   5
  -9  23   0 2.55352 0.76026   4
  -9  23   0 2.02311 0.63899   1
  -9  23   0 2.93888 0.64949   7
 -14  -9   0 2.74429 0.40477   3
 -23  15   0 2.18288 0.47743   5
 -23  15   0 2.56551 0.91740   7
  15   8   0 1.32904 0.43145   6
  15   8   0 1.18424 0.45296   4
 -23  15   0 3.22782 0.66364   1
 -23  15   0 2.10467 0.45005   3
 -23  15   0 2.07365 0.52681   2
  -8  23   0 2.32496 0.55662   7
  -8  23   0 1.54842 0.60758   1
 -15  -8   0 1.90296 0.39845   3
  -8  23   0 2.65531 0.72575   4
 -23  16   0 18.4921 1.37502   2
 -23  16   0 18.5142 1.51771   1
 -23  16   0 18.2259 1.40632   5
  16   7   0 18.7208 1.48892   6
 -23  16   0 18.3230 1.79946   7
 -23  16   0 20.1958 1.33363   3
  -7  23   0 18.5714 1.40411   7
  -7  23   0 19.2008 1.53430   1
  -7  23   0 19.0335 1.77919   4
 -16  -7   0 18.9234 1.29451   3
 -16  -7   0 15.4951 1.29534   5
 -23  17   0 10.1516 0.86134   3
 -23  17   0 8.26256 1.06883   1
 -23  17   0 9.01097 0.96010   2
 -23  17   0 8.83948 1.32831   7
 -23  17   0 10.4072 0.94981   5
  17   6   0 10.9966 1.04559   6
 -17  -6   0 8.94948 0.90547   2
 -17  -6   0 9.91996 0.85520   3
  -6  23   0 9.63618 1.05821   1
  -6  23   0 11.0790 1.40928   4
  -6  23   0 10.7695 0.96640   7
 -23  18   0 8.84167 0.84373   3
 -23  18   0 7.89127 1.05236   1
  18   5   0 10.1354 1.06984   6
 -23  18   0 7.42142 0.87937   2
 -23  18   0 11.3610 0.99748   5
 -23  18   0 10.4352 1.38467   7
 -18  -5   0 8.75330 0.81935   5
  -5  23   0 8.92777 1.03961   1
 -18  -5   0 7.82276 0.79225   3
  -5  23   0 10.6392 0.91762   7
 -18  -5   0 7.90090 0.85523   2
  -5  23   0 10.0374 1.36309   4
 -23  19   0 14.8173 1.42796   1
 -23  19   0 15.4806 1.61378   7
 -23  19   0 15.9977 1.18704   3
  19   4   0 17.2810 1.42919   6
 -23  19   0 17.2964 1.32608   5
 -23  19   0 15.5009 1.24809   2
 -19  -4   0 15.1066 1.16706   3
  -4  23   0 15.4048 1.63473   4
 -19  -4   0 14.6488 1.20188   2
 -19  -4   0 18.1751 1.20090   5
  -4  23   0 16.1604 1.27520   7
  -4  23   0 16.3095 1.38173   1
 -23  20   0 3.33203 0.59299   5
 -23  20   0 2.02924 0.51194   2
  20   3   0 2.05748 0.56645   6
 -23  20   0 3.28594 0.80563   1
 -23  20   0 1.73128 0.40981   3
 -20  -3   0 1.78545 0.44029   3
 -20  -3   0 1.79851 0.50167   2
  -3  23   0 1.52333 0.55380   1
  -3  23   0 2.67427 0.77421   4
 -23  21   0 3.49892 0.59995   5
 -23  21   0 2.87044 0.49324   3
 -23  21   0 2.80209 0.55787   2
 -23  21   0 3.79165 0.98542   7
  21   2   0 4.97452 0.89357   6
 -23  21   0 3.54614 0.80383   1
  -2  23   0 2.62869 0.77790   4
  -2  23   0 2.80188 0.66028   1
 -21  -2   0 2.94214 0.52403   3
 -21  -2   0 3.29466 0.58242   2
 -23  22   0 65.5902 3.71450   3
 -23  22   0 62.7950 3.77521   2
 -23  22   0 60.2398 3.95133   1
  22   1   0 57.6696 3.86890   6
 -23  22   0 53.0752 4.01040   7
 -23  22   0 59.7815 3.77570   5
 -22  -1   0 62.9242 3.75709   2
  -1  23   0 62.8314 3.91882   1
 -22  -1   0 58.7065 3.76769   5
  -1  23   0 57.4292 4.14268   4
 -22  -1   0 64.4874 3.75580   3
 -23  23   0 1.95874 0.70605   1
 -23  23   0 2.33032 0.53713   2
 -23  23   0 2.55975 0.47849   3
 -23  23   0 2.97988 0.93882   7
   0  23   0 3.85267 0.78991   1
 -23   0   0 2.60949 0.51706   3
   0  23   0 2.98658 0.78152   4
 -23   0   0 2.41090 0.55402   2
 -24   1   0 7.77874 0.92718   2
   1  23   0 11.0277 1.46532   4
   1  23   0 8.78772 1.03573   1
 -24   1   0 8.48251 0.87754   3
 -23  24   0 6.89873 1.16498   1
 -23  24   0 9.65209 1.33314   7
 -23  24   0 8.92655 0.90344   5
 -23  24   0 8.26429 0.84087   3
 -23  24   0 8.46654 0.88952   2
 -24   2   0 2.66280 0.53372   3
   2  22   0 2.50748 0.64783   1
 -24   2   0 2.03461 0.56106   2
 -22  24   0 2.76817 0.81898   1
 -22  24   0 3.34869 0.56542   5
 -22  24   0 2.40485 0.52639   2
 -24   3   0 26.5647 1.87387   5
   3  21   0 28.7694 2.25528   4
 -24   3   0 28.4845 1.83971   3
 -24   3   0 26.3030 1.85987   2
   3  21   0 26.9910 1.95043   1
 -21  24   0 26.1157 1.82691   5
 -21  24   0 24.1046 2.12175   7
 -21  24   0 25.4580 2.09487   1
 -21  24   0 27.2394 1.80711   2
 -21  24   0 27.8621 2.20050   4
 -24   4   0 16.6366 1.35571   2
   4  20   0 17.0214 1.74519   4
   4  20   0 17.3301 1.42494   1
 -24   4   0 18.3663 1.37610   5
 -24   4   0 18.8168 1.68118   7
 -24   4   0 17.4604 1.32435   3
 -20  24   0 19.8959 1.71407   4
 -20  24   0 17.8371 1.30134   5
 -20  24   0 14.2710 1.55625   1
 -20  24   0 17.6547 1.66344   7
 -20  24   0 16.9420 1.29206   2
 -24   5   0 17.8110 1.64421   7
   5  19   0 16.6139 1.67599   4
 -24   5   0 16.7251 1.28173   3
 -24   5   0 16.7406 1.29980   5
   5  19   0 16.1088 1.35751   1
 -24   5   0 15.0026 1.28903   2
 -19  24   0 16.4901 1.23102   2
 -19  24   0 18.4463 1.26243   5
 -19  24   0 13.8939 1.50421   1
 -19  24   0 18.3389 1.68952   4
 -19  24   0 17.2064 1.57405   7
   6  18   0 32.7436 2.53439   4
 -24   6   0 34.4754 2.27378   2
 -24   6   0 36.4421 2.26366   3
 -24   6   0 32.7254 2.29065   5
   6  18   0 34.6538 2.31639   1
 -24   6   0 33.1656 2.51791   7
 -18  24   0 36.3647 2.22217   5
 -18  24   0 35.9461 2.21343   2
 -18  24   0 31.7597 2.47761   7
 -18  24   0 34.5801 2.55608   4
 -18  24   0 34.9372 2.50829   1
   7  17   0 4.03930 0.70406   1
   7  17   0 5.45947 0.78698   6
 -24   7   0 3.49333 0.62493   2
 -24   7   0 4.48384 0.96792   7
 -24   7   0 3.03476 0.54948   3
 -17  24   0 3.88436 0.59503   2
 -17  24   0 3.12391 0.77988   1
 -17  24   0 5.33941 1.02250   7
 -17  24   0 5.98871 1.14854   4
 -17  24   0 3.55426 0.54610   5
 -24   8   0 2.29643 0.48271   5
   8  16   0 1.95226 0.53237   1
  16 -24   0 1.15325 0.37558   6
 -24   8   0 2.54896 0.89243   7
   8  16   0 2.37732 0.65848   4
   8  16   0 1.71194 0.49005   6
 -24   8   0 0.92416 0.50261   2
 -16  24   0 2.01910 0.41906   5
 -16  24   0 1.86163 0.67474   4
 -16  24   0 2.53923 0.75789   7
 -16  24   0 0.96032 0.63906   1
 -16  24   0 1.50461 0.39788   2
 -24   9   0 15.5555 1.24889   5
 -24   9   0 15.7953 1.16860   3
   9  15   0 15.9560 1.24875   1
   9  15   0 15.7983 1.33663   6
 -24   9   0 14.4749 1.23073   2
   9  15   0 15.1150 1.47404   4
 -24   9   0 13.2775 1.54286   7
 -15  24   0 17.0944 1.62844   4
 -15  24   0 15.6083 1.13637   5
 -15  24   0 15.4920 1.11589   2
 -15  24   0 15.2402 1.43220   1
 -15  24   0 15.7607 1.44338   7
 -24  10   0 22.4031 1.51400   3
 -24  10   0 22.0871 1.84419   7
  10  14   0 21.9936 1.66091   6
  10  14   0 21.9215 1.72765   4
 -24  10   0 20.2025 1.53159   2
 -24  10   0 20.2716 1.53809   5
 -14  24   0 21.2691 1.69448   7
 -14  24   0 20.6417 1.42279   2
 -14  24   0 20.6673 1.72954   1
 -14  24   0 21.2371 1.90990   4
 -24  11   0 11.6117 1.09178   2
  11  13   0 15.7433 1.31689   6
 -24  11   0 12.4585 1.12128   5
 -24  11   0 12.5467 1.48447   7
  11  13   0 14.1559 1.40412   4
 -24  11   0 13.5085 1.07729   3
 -13  24   0 12.4276 1.20303   7
 -13  24   0 10.9288 1.26402   1
 -13  24   0 14.4168 1.53347   4
 -24  12   0 26.1421 1.59493   3
 -24  12   0 22.2420 1.60210   2
 -24  12   0 21.9866 1.95545   7
  12  12   0 21.9024 1.79153   6
  12  12   0 22.7752 1.79501   4
 -24  12   0 21.8047 1.62386   5
 -12  24   0 22.6884 1.77587   1
 -12 -12   0 21.9799 1.64813   3
 -12  24   0 23.4249 1.95497   4
 -12  24   0 19.9808 1.70115   7
 -24  13   0 10.9109 1.04230   5
 -24  13   0 12.6514 1.01569   3
 -24  13   0 11.0542 1.43314   7
 -24  13   0 11.1883 1.04414   2
  13  11   0 14.8003 1.24417   6
  13  11   0 12.9712 1.31009   4
 -11  24   0 11.7269 1.15020   7
 -11  24   0 14.6509 1.56889   4
 -11  24   0 10.6288 1.22258   1
 -13 -11   0 11.0742 0.89645   3
 -24  14   0 16.3500 1.46703   1
  14  10   0 19.6895 1.49486   6
 -24  14   0 17.7021 1.38807   2
 -24  14   0 18.4946 1.74210   7
 -24  14   0 18.3693 1.34287   3
  14  10   0 21.3507 1.56624   4
 -24  14   0 17.9346 1.39319   5
 -10  24   0 19.0768 1.46960   7
 -10  24   0 17.5300 1.54445   1
 -14 -10   0 17.1135 1.25085   3
 -10  24   0 19.4505 1.81135   4
 -24  15   0 13.3776 1.17528   1
  15   9   0 11.0567 1.14660   4
 -24  15   0 12.0192 0.96290   3
 -24  15   0 10.4635 1.01691   2
  15   9   0 12.9694 1.13182   6
 -24  15   0 10.2275 1.44917   7
 -24  15   0 11.3499 1.05596   5
 -15  -9   0 11.0512 0.88855   3
  -9  24   0 12.0548 1.45695   4
  -9  24   0 10.5292 1.05873   7
  -9  24   0 10.1967 1.15095   1
 -24  16   0 1.03514 0.59155   1
 -24  16   0 1.05068 0.51004   2
 -24  16   0 0.56218 0.88105   7
 -24  16   0 2.01399 0.47238   5
  16   8   0 0.74967 0.40535   6
  -8  24   0 2.49426 0.72852   4
 -16  -8   0 0.96349 0.36070   3
 -16  -8   0 0.25567 0.35252   5
  -8  24   0 1.14698 0.55592   1
 -24  17   0 3.42420 0.58729   5
  17   7   0 3.68917 0.70831   6
 -24  17   0 2.54108 0.69408   1
 -24  17   0 3.03139 0.51059   3
 -24  17   0 2.53992 0.57002   2
 -24  17   0 4.09293 1.01234   7
 -17  -7   0 3.03866 0.47016   3
  -7  24   0 2.62048 0.66553   1
 -17  -7   0 2.18501 0.47101   5
  18   6   0 29.8715 2.15187   6
 -24  18   0 27.9855 2.40865   7
 -24  18   0 29.7511 2.20360   1
 -24  18   0 33.8737 2.13436   5
 -24  18   0 32.8752 2.01491   3
 -24  18   0 29.7983 2.06346   2
 -18  -6   0 30.6236 2.00653   5
 -18  -6   0 31.7780 2.00455   3
  -6  24   0 31.2112 2.45607   4
  -6  24   0 31.4971 2.23913   1
  -6  24   0 28.6014 2.08268   7
 -24  19   0 22.7101 1.51554   5
  19   5   0 18.6301 1.47943   6
 -24  19   0 19.9371 1.34548   3
 -24  19   0 18.4926 1.77406   7
 -24  19   0 18.1921 1.61693   1
 -24  19   0 18.1517 1.41179   2
  -5  24   0 20.0656 1.87199   4
 -19  -5   0 19.5708 1.34045   5
  -5  24   0 17.7900 1.54593   1
 -19  -5   0 15.6836 1.34015   2
  -5  24   0 19.6413 1.43490   7
 -19  -5   0 16.7810 1.32062   3
 -24  20   0 15.2036 1.16052   3
 -24  20   0 15.5076 1.24927   2
 -24  20   0 16.4875 1.61897   7
 -24  20   0 16.3757 1.49165   1
  20   4   0 16.2560 1.32852   6
 -24  20   0 16.8640 1.33834   5
  -4  24   0 14.1742 1.37122   1
 -20  -4   0 15.7789 1.19901   3
  -4  24   0 16.4625 1.72004   4
  -4  24   0 14.7163 1.38224   7
 -20  -4   0 14.1196 1.19434   2
 -20  -4   0 16.6479 1.18189   5
 -24  21   0 32.9858 2.10067   3
 -24  21   0 29.5525 2.45936   7
 -24  21   0 32.0154 2.35175   1
 -24  21   0 32.2406 2.15820   2
 -24  21   0 32.5020 2.20584   5
  21   3   0 33.6830 2.24899   6
 -21  -3   0 33.4560 2.14321   5
 -21  -3   0 33.6365 2.11533   3
  -3  24   0 28.9429 2.56424   4
 -21  -3   0 32.0377 2.13615   2
  -3  24   0 33.5928 2.32294   1
 -24  22   0 2.03280 0.46083   3
 -24  22   0 2.54408 0.74469   1
 -24  22   0 2.01165 0.52491   2
 -22  -2   0 2.15802 0.49729   3
  -2  24   0 2.05146 0.62227   1
 -22  -2   0 1.94325 0.52005   2
  -2  24   0 1.14345 0.87512   4
 -24  23   0 13.3287 1.05035   5
  23   1   0 12.1926 1.09882   6
 -24  23   0 8.73081 0.98795   2
 -24  23   0 10.5434 1.21196   1
 -24  23   0 9.73125 1.38579   7
 -24  23   0 9.65253 0.91525   3
 -23  -1   0 10.4725 0.98288   3
 -23  -1   0 9.18649 0.99106   2
  -1  24   0 10.4671 1.48544   4
  -1  24   0 10.1581 1.13180   1
 -24  24   0 15.0455 1.13227   3
 -24  24   0 13.0125 1.46430   1
 -24  24   0 14.5764 1.22377   2
 -24  24   0 15.9117 1.57914   7
 -24  24   0 14.4816 1.23516   5
 -24   0   0 14.2099 1.23485   2
 -24   0   0 14.3996 1.18837   3
   0  24   0 14.9994 1.35640   1
   0  24   0 17.3081 1.79025   4
 -25   1   0 5.97911 0.87735   2
   1  24   0 8.29044 1.38913   4
   1  24   0 6.31656 0.96853   1
 -25   1   0 6.43835 0.81275   3
 -24  25   0 5.61878 1.11936   1
 -24  25   0 6.76201 0.85247   5
 -24  25   0 7.45703 1.30573   7
 -24  25   0 6.55559 0.83943   2
   2  23   0 50.8986 3.30232   1
 -25   2   0 51.2749 3.18685   2
 -25   2   0 50.1776 3.15736   3
 -25   2   0 54.0799 3.22395   5
   2  23   0 46.8551 3.51308   4
 -23  25   0 48.7438 3.17360   5
 -23  25   0 45.5905 3.48866   7
 -23  25   0 50.9472 3.16208   2
 -23  25   0 49.5883 3.42459   1
 -25   3   0 7.70633 0.85546   3
 -25   3   0 6.11381 0.87957   2
   3  22   0 10.7279 1.42326   4
   3  22   0 8.97598 1.01812   1
 -22  25   0 7.47252 0.83069   2
 -22  25   0 8.92522 0.87961   5
 -22  25   0 9.47662 1.33628   7
 -22  25   0 6.77581 1.14816   1
 -25   4   0 20.7801 1.59059   3
 -25   4   0 24.5283 1.68711   5
   4  21   0 21.7072 1.71339   1
 -25   4   0 20.2557 1.62875   2
   4  21   0 23.3209 2.04280   4
 -21  25   0 22.9748 1.94775   7
 -21  25   0 23.0772 1.59659   5
 -21  25   0 21.3068 1.57777   2
 -21  25   0 25.6668 2.03144   4
 -21  25   0 20.4063 1.83340   1
   5  20   0 48.3742 3.49786   4
   5  20   0 52.7049 3.32856   1
 -25   5   0 53.1949 3.23920   3
 -25   5   0 47.9531 3.45931   7
 -25   5   0 52.3077 3.24755   2
 -25   5   0 49.0545 3.26136   5
 -20  25   0 48.2731 3.51304   7
 -20  25   0 51.8801 3.52715   4
 -20  25   0 53.1913 3.20899   5
 -20  25   0 54.3513 3.20171   2
 -20  25   0 50.5751 3.45843   1
 -25   6   0 22.8488 1.64342   3
[truncated: 4,126,426 more chars]
